# Supplementary material for: Comparative Proteomic Analysis Reveals Mx1 Inhibits Senecavirus A Replication in PK-15 Cells by Interacting with the Capsid Proteins VP1, VP2 and VP3
Source: Viruses. 2022 Apr 21;14(5):863. doi: 10.3390/v14050863 (PMC9147370; doi:10.3390/v14050863)
Supplement: Supplementary file 1 [file viruses-14-00863-s001.zip › Supplementary File S1.xlsx]

## Sheet: File S1
Supplementary File S1 A total of 8512 proteins identified in mock- and SVA-infected PK-15 cells using TMT labeling coupled with LC-MS/MS analysis
Checked	Protein FDR Confidence: Combined	Master	Accession	Description	Exp. q-value: Combined	Sum PEP Score	Coverage [%]	# Peptides	# PSMs	# Unique Peptides	# Protein Groups	# AAs	MW [kDa]	calc. pI	Score Sequest HT: Sequest HT	# Peptides (by Search Engine): Sequest HT	Abundances (Scaled): F1: 126, Control	Abundances (Scaled): F1: 127N, Sample	Abundances (Scaled): F1: 127C, Sample	Abundances (Scaled): F1: 128N, Sample	Abundances (Scaled): F1: 128C, Sample	Abundances (Scaled): F1: 129N, Sample	Abundances (Scaled): F1: 129C, Sample	Abundances (Scaled): F1: 130N, Sample	Abundances (Scaled): F1: 130C, Sample	Abundances (Scaled): F2: 126, Control	Abundances (Scaled): F2: 127N, Sample	Abundances (Scaled): F2: 127C, Sample	Abundances (Scaled): F2: 128N, Sample	Abundances (Scaled): F2: 128C, Sample	Abundances (Scaled): F2: 129N, Sample	Abundances (Scaled): F2: 129C, Sample	Abundances (Scaled): F2: 130N, Sample	Abundances (Scaled): F2: 130C, Sample	Abundances Count: F1: 126, Control	Abundances Count: F1: 127N, Sample	Abundances Count: F1: 127C, Sample	Abundances Count: F1: 128N, Sample	Abundances Count: F1: 128C, Sample	Abundances Count: F1: 129N, Sample	Abundances Count: F1: 129C, Sample	Abundances Count: F1: 130N, Sample	Abundances Count: F1: 130C, Sample	Abundances Count: F2: 126, Control	Abundances Count: F2: 127N, Sample	Abundances Count: F2: 127C, Sample	Abundances Count: F2: 128N, Sample	Abundances Count: F2: 128C, Sample	Abundances Count: F2: 129N, Sample
FALSE	High	Master Protein	A0A287B0Y8	Uncharacterized protein OS=Sus scrofa OX=9823 GN=PLEC PE=1 SV=2	0	3510.96	68	308	1933	6	1	4673	530.2	6.05	7708.73	308	99.7795	103.299	96.3697	98.1296	98.4596	97.4696	107.259	103.849	95.3797	101.513	91.1805	123.69	92.7765	126.63	86.4763	95.9687	90.9285	90.9285	5	5	5	5	5	5	5	5	5	5	5	5	5	5	5
FALSE	High	Master Protein	A0A480LXW1	Plectin isoform 1a OS=Sus scrofa OX=9823 PE=4 SV=1	0	3502.65	69	304	1928	2	1	4531	514.1	5.9	7676.54	304	106.874	113.465	95.5743	95.4801	103.39	95.5743	110.264	90.3011	89.077	115.789	101.569	105.59	94.116	102.746	83.5249	109.512	97.5483	89.605	2	2	2	2	2	2	2	2	2	2	2	2	2	2	2
FALSE	High	Master Protein	A0A287A8C7	Uncharacterized protein OS=Sus scrofa OX=9823 GN=PLEC PE=1 SV=1	0	3478.88	60	303	1913	2	1	5252	590	5.58	7638.95	303	87.7213	107.163	93.6561	102.763	98.4653	98.1583	96.3165	98.2606	117.395	100.178	77.6932	112.759	95.3597	116.417	104.104	85.9911	89.917	117.577	2	2	2	2	2	2	2	2	2	1	1	1	1	1	1
FALSE	High	Master Protein	K9IVQ6	Plectin (Fragment) OS=Sus scrofa OX=9823 GN=PLEC PE=2 SV=1	0	2878.55	71	250	1585	1	1	3567	402.7	5.68	6291.21	250	129.902	116.64	89.2726	82.853	119.428	79.9811	138.602	73.1392	70.1829	131.263	101.557	108.984	92.3339	101.797	76.4028	108.385	100.24	79.038	1	1	1	1	1	1	1	1	1	1	1	1	1	1	1
FALSE	High	Master Protein	A0A480ITF4	Cytoplasmic dynein 1 heavy chain 1 OS=Sus scrofa OX=9823 PE=3 SV=1	0	2248.77	57	228	745	228	1	4666	533.9	6.39	3089.55	228	98.9713	97.8487	95.7905	107.765	97.2874	105.333	102.526	99.2519	95.3228	94.7556	100.891	94.7556	105.244	97.2294	106.927	97.0315	97.7242	105.442	210	210	210	210	210	210	210	210	210	218	218	218	218	218	218
FALSE	High	Master Protein	A0A4X1VKL9	Uncharacterized protein OS=Sus scrofa OX=9823 PE=4 SV=1	0	2053.82	69	181	782	39	1	5347	569.4	6.05	2982.82	181	90.6289	103.359	104.332	92.9275	111.67	93.1043	94.8724	97.171	111.935	98.5899	97.0712	104.773	94.9018	115.62	104.122	93.2747	95.6611	95.9865	39	39	39	39	39	39	39	39	39	34	34	34	34	34	34
FALSE	High	Master Protein	A0A480K1P6	Filamin-A isoform 1 OS=Sus scrofa OX=9823 PE=3 SV=1	0	2042.03	70	135	889	119	1	2639	279.7	6.11	4112.53	135	96.9366	106.031	97.511	108.616	95.3092	100.957	96.7452	97.511	100.383	91.4583	102.687	94.2416	105.087	94.6255	107.774	100.384	99.7121	104.031	118	118	118	118	118	118	118	118	118	118	118	118	118	118	118
FALSE	High	Master Protein	A0A480VZY0	Plectin isoform 1c OS=Sus scrofa OX=9823 PE=4 SV=1	0	1732.1	76	124	808	8	1	1972	217.2	5.81	3480.2	124	89.7425	83.0357	103.354	88.8549	113.019	119.923	105.523	102.762	93.885	97.4987	82.4888	106.023	92.2175	121.496	108.339	83.23	82.4888	126.221	6	6	6	6	6	6	6	6	6	8	8	8	8	8	8
FALSE	High	Master Protein	A0A4X1U8L3	3-hydroxyacyl-[acyl-carrier-protein] dehydratase OS=Sus scrofa OX=9823 PE=4 SV=1	0	1613.99	64	106	595	3	1	2540	274.7	6.44	2761.29	106	101.351	126.701	72.4521	157.375	89.8592	112.674	102.112	69.4946	67.8891	80.3755	117.592	74.0331	129.08	85.8802	112.088	108.976	87.1966	104.788	2	2	2	2	2	2	2	2	2	3	3	3	3	3	3
FALSE	High	Master Protein	A5YV76	3-hydroxyacyl-[acyl-carrier-protein] dehydratase OS=Sus scrofa OX=9823 GN=FASN PE=1 SV=1	0	1609.05	64	105	592	2	1	2512	272.1	6.42	2749.31	105	124.518	112.55	90.8577	104.987	115.791	83.2115	116.041	72.7394	79.3883	94.2465	97.2483	106.629	102.877	115.635	89.3685	103.877	105.378	84.6156	2	2	2	2	2	2	2	2	2	2	2	2	2	2	2
FALSE	High	Master Protein	A0A480V3F2	Microtubule-actin cross-linking factor 1 isoform X16 OS=Sus scrofa OX=9823 PE=4 SV=1	0	1570.55	34	209	465	25	1	7422	839.5	5.38	1752.77	209	101.458	94.9872	102.643	96.5366	104.375	100.365	99.7266	100.82	99.1797	103.292	96.5018	104.836	98.8682	97.9422	99.4855	96.6046	101.543	100.823	19	19	19	19	19	19	19	19	19	22	22	22	22	22	22
FALSE	High	Master Protein	A0A480YXA1	Filamin-B isoform 2 OS=Sus scrofa OX=9823 PE=3 SV=1	0	1552.85	69	131	545	1	1	2650	282.8	5.71	2348.46	131	93.3801	92.1944	109.585	97.8264	97.3324	101.482	92.0956	105.83	110.375	91.4014	103.515	90.0144	110.82	87.795	110.635	94.7304	97.2271	114.057	1	1	1	1	1	1	1	1	1	1	1	1	1	1	1
FALSE	High	Master Protein	A0A480IS92	Myosin-9 OS=Sus scrofa OX=9823 PE=3 SV=1	0	1544.38	60	111	764	79	1	1815	209.7	5.58	3270.5	111	91.8921	100.712	102.672	101.068	99.1085	98.663	104.098	104.543	97.1485	102.567	99.2518	103.316	100.642	105.027	99.6796	95.9367	93.6909	99.8934	86	86	86	86	86	86	86	86	86	85	85	85	85	85	85
FALSE	High	Master Protein	A0A286ZPG4	Uncharacterized protein OS=Sus scrofa OX=9823 GN=FLNB PE=1 SV=1	0	1539.5	68	132	542	2	1	2609	278.8	5.71	2321.98	132	92.7797	115.356	84.8476	110.678	95.017	111.288	85.5595	102.339	102.237	98.7434	108.527	97.3073	105.026	95.9609	77.6504	134.108	108.976	73.6113	1	1	1	1	1	1	1	1	1	1	1	1	1	1	1
FALSE	High	Master Protein	A0A4X1TU88	Uncharacterized protein OS=Sus scrofa OX=9823 GN=SPTAN1 PE=3 SV=1	0	1489.44	66	146	460	1	1	2471	284.1	5.31	1965.84	146	100.992	98.1942	111.102	94.4032	107.311	84.1134	127.981	88.807	87.092	100.837	92.5781	79.9291	103.555	95.1915	112.649	83.797	117.562	113.799	1	1	1	1	1	1	1	1	1	1	1	1	1	1	1
FALSE	High	Master Protein	A0A480HYR0	Spectrin alpha chain, non-erythrocytic 1 OS=Sus scrofa OX=9823 PE=3 SV=1	0	1488.28	67	147	462	2	1	2446	281.3	5.31	1975.26	147	102.906	93.8864	98.2962	101.203	102.105	107.717	98.196	92.3831	103.307	101.093	94.8084	97.3587	97.723	93.5333	110.019	89.7989	108.288	107.378	2	2	2	2	2	2	2	2	2	2	2	2	2	2	2
FALSE	High	Master Protein	I3LGD4	Clathrin heavy chain OS=Sus scrofa OX=9823 GN=CLTC PE=1 SV=3	0	1390.76	68	89	505	89	1	1645	188.5	5.69	2381	89	97.9744	102.99	94.4054	110.9	95.1771	107.138	97.2992	96.7204	97.2992	92.5839	103.993	90.5873	105.419	93.7249	110.744	97.9083	97.528	107.606	88	88	88	88	88	88	88	88	88	97	97	97	97	97	97
FALSE	High	Master Protein	F1SS24	Fibronectin OS=Sus scrofa OX=9823 GN=FN1 PE=1 SV=2	0	1339.48	56	91	497	2	1	2462	270.4	5.6	2299.38	91																			2	2	2	2	2	2	2	2	2
FALSE	High	Master Protein	A0A287BPY3	Uncharacterized protein OS=Sus scrofa OX=9823 GN=MYOF PE=1 SV=2	0	1339.06	62	128	620	128	1	2182	247.6	6.34	2379.82	128	108.54	111.176	100.635	98.9995	96.3643	91.2758	109.813	92.6388	90.458	111.58	101.241	103.929	99.1732	95.0376	87.5934	107.341	104.55	89.4544	125	125	125	125	125	125	125	125	125	129	129	129	129	129	129
FALSE	High	Master Protein	A0A480M5S7	Microtubule-actin cross-linking factor 1 isoform X25 OS=Sus scrofa OX=9823 PE=4 SV=1	0	1335.47	48	182	393	2	1	4553	518.1	5.31	1491.48	182																												2	2	2	2	2	2
FALSE	High	Master Protein	A0A287ATP0	Uncharacterized protein OS=Sus scrofa OX=9823 GN=HSPG2 PE=1 SV=1	0	1329.36	46	122	421	13	1	4340	462.6	6.55	1848.6	122	104.841	92.8872	102.47	103.458	93.4799	95.9497	103.26	103.952	99.7036	111.469	91.4909	101.202	101.017	94.0806	97.9652	94.2656	107.862	100.647	12	12	12	12	12	12	12	12	12	10	10	10	10	10	10
FALSE	High	Master Protein	A0A481CZZ1	Talin-1 OS=Sus scrofa OX=9823 PE=4 SV=1	0	1274.78	66	120	332	1	1	2541	269.7	6.11	1575.62	120																												1	1	1	1	1	1
FALSE	High	Master Protein	A0A480QBY4	Talin-1 OS=Sus scrofa OX=9823 PE=4 SV=1	0	1274	67	120	333	1	1	2541	269.6	6.07	1582.99	120	85.0718	91.4561	98.6853	112.017	105.914	112.299	72.585	108.637	113.238	73.8087	85.6243	109.551	119.299	85.5258	103.151	121.465	104.332	97.2429	1	1	1	1	1	1	1	1	1	1	1	1	1	1	1
FALSE	High	Master Protein	A0A480SGQ6	Dystonin isoform X21 OS=Sus scrofa OX=9823 PE=4 SV=1	0	1257.58	31	196	388	2	1	7574	851.5	5.26	1447.64	196	123.395	107.037	94.0079	108.559	90.1085	97.7169	106.276	89.9183	82.8806	118.775	87.515	78.9983	102.709	80.8372	101.355	113.452	100.967	115.291	2	2	2	2	2	2	2	2	2	1	1	1	1	1	1
FALSE	High	Master Protein	I3LLK1	Uncharacterized protein OS=Sus scrofa OX=9823 GN=RANBP2 PE=1 SV=3	0	1255.24	54	140	417	3	1	3233	356.6	6.38	1626.06	140	140.881	146.186	85.3004	96.5208	105.045	75.6457	103.566	66.5998	80.2556	103.921	127.893	90.5901	101.904	98.5437	74.571	138.535	93.0546	70.9863	3	3	3	3	3	3	3	3	3	3	3	3	3	3	3
FALSE	High	Master Protein	A0A4X1W0W0	Uncharacterized protein OS=Sus scrofa OX=9823 PE=4 SV=1	0	1252.48	55	139	414	2	1	3176	349.9	6.23	1619.43	139	87.6944	100.588	96.5431	98.5656	97.133	101.684	88.3686	115.42	113.903	99.7613	94.0984	107.352	96.3876	94.5803	105.906	104.701	91.8091	105.304	2	2	2	2	2	2	2	2	2	2	2	2	2	2	2
FALSE	High	Master Protein	A0A480MY17	Dystonin isoform 2 OS=Sus scrofa OX=9823 PE=4 SV=1	0	1215.03	39	186	375	1	1	5647	644.5	5.83	1416.33	186	107.6	113.084	89.8024	106.253	88.9365	108.37	98.1721	93.7467	93.9391	97.1384	117.837	86.4553	109.252	90.1753	101.622	113.068	90.9384	93.6092	1	1	1	1	1	1	1	1	1	1	1	1	1	1	1
FALSE	High	Master Protein	A0A4X1UCK6	Uncharacterized protein OS=Sus scrofa OX=9823 PE=4 SV=1	0	1211.7	30	192	381	1	1	7578	851.5	5.31	1407.48	192																												1	1	1	1	1	1
FALSE	High	Master Protein	A0A480VD21	Myosin-10 isoform 2 OS=Sus scrofa OX=9823 PE=3 SV=1	0	1206.84	57	106	471	11	1	1896	219.5	5.53	1975.96	106	94.741	110.007	94.741	108.565	105.766	100.423	105.342	93.2145	87.1931	98.2221	104.745	90.8695	108.421	100.238	102.966	100.238	94.6644	99.5267	11	11	11	11	11	11	11	11	11	12	12	12	12	12	12
FALSE	High	Master Protein	A0A480MW82	Laminin subunit alpha-5 OS=Sus scrofa OX=9823 PE=4 SV=1	0	1200.1	48	124	346	3	1	3695	397.2	6.76	1525.1	124	104.856	93.6794	107.787	95.0536	103.115	97.7102	96.1529	97.1606	104.581	101.939	92.5492	98.0607	102.858	97.9586	100.714	97.4483	111.227	97.2441	3	3	3	3	3	3	3	3	3	3	3	3	3	3	3
FALSE	High	Master Protein	A0A480X1F7	Microtubule-actin cross-linking factor 1 isoform X9 OS=Sus scrofa OX=9823 PE=4 SV=1	0	1190.99	43	159	344	1	1	4504	510.7	5.24	1309.77	159	97.2195	100.576	94.8222	98.466	97.5071	120.616	101.055	94.5346	95.3017	94.2538	94.9242	92.3383	103.544	85.1553	113.409	95.4989	108.045	112.834	1	1	1	1	1	1	1	1	1	1	1	1	1	1	1
FALSE	High	Master Protein	A0A4X1W2W8	Uncharacterized protein OS=Sus scrofa OX=9823 PE=4 SV=1	0	1180.76	42	113	388	4	1	4307	459.8	6.44	1670.09	113	104.751	102.741	91.1368	110.508	91.2282	105.482	101.005	98.7208	94.3349	106.251	91.0845	102.357	96.3108	98.0529	105.124	91.4944	111.17	98.2579	4	4	4	4	4	4	4	4	4	3	3	3	3	3	3
FALSE	High	Master Protein	A0A480S614	Fibronectin OS=Sus scrofa OX=9823 PE=4 SV=1	0	1175.52	58	83	459	1	1	2142	235.2	6.25	2080.56	83																												1	1	1	1	1	1
FALSE	High	Master Protein	A0A480KPB0	Laminin subunit alpha-5 OS=Sus scrofa OX=9823 PE=4 SV=1	0	1162.06	47	123	341	3	1	3695	397.2	6.8	1490.58	123	97.6006	86.7141	109.43	88.3428	110.973	94.6004	105.23	107.63	99.5722	99.9991	88.6671	109.597	95.4895	106.706	97.5708	95.4895	102.427	104.046	3	3	3	3	3	3	3	3	3	3	3	3	3	3	3
FALSE	High	Master Protein	A0A287BDN2	Spectrin beta chain OS=Sus scrofa OX=9823 GN=SPTBN1 PE=3 SV=1	0	1133.95	60	124	387	9	1	2351	272.6	5.66	1539.08	124	100	103.782	91.9091	108.355	97.2737	110.29	93.4042	91.5573	103.43	92.7686	93.3164	99.6713	97.0417	98.0278	107.231	97.1513	107.231	107.56	8	8	8	8	8	8	8	8	8	7	7	7	7	7	7
FALSE	High	Master Protein	A0A480Z467	Neuroblast differentiation-associated protein AHNAK isoform X1 OS=Sus scrofa OX=9823 PE=4 SV=1	0	1133.11	72	93	435	11	1	1674	178.1	6.14	1615.96	93	86.6207	92.8537	112.55	85.7065	111.636	95.3469	95.8456	106.4	113.132	102.876	97.1214	103.376	98.4974	111.382	102.626	95.4951	93.4936	95.1198	8	8	8	8	8	8	8	8	8	10	10	10	10	10	10
FALSE	High	Master Protein	A0A4X1UKT5	Uncharacterized protein OS=Sus scrofa OX=9823 GN=IQGAP1 PE=4 SV=1	0	1106.02	61	83	396	79	1	1661	189.8	6.64	1867.15	83	97.7037	99.6175	97.8951	106.985	98.0865	104.785	99.2347	97.7037	97.9908	94.0466	100.288	95.3909	106.242	98.5598	104.609	99.8082	97.4075	103.745	80	80	80	80	80	80	80	80	80	78	78	78	78	78	78
FALSE	High	Master Protein	A0A480UJS2	Laminin subunit alpha-5 isoform X1 OS=Sus scrofa OX=9823 PE=4 SV=1	0	1088.98	47	116	320	4	1	3484	374.5	6.84	1403.62	116	98.0962	100.634	98.202	99.7882	94.2893	102.22	108.988	100.423	97.4617	101.214	97.9215	97.0551	109.964	88.6515	93.5031	102.427	115.682	93.5897	3	3	3	3	3	3	3	3	3	3	3	3	3	3	3
FALSE	High	Master Protein	F1SMZ7	60 kDa chaperonin OS=Sus scrofa OX=9823 PE=3 SV=3	0	1025.86	80	42	1046	42	1	573	60.9	5.87	5656.57	42	100.094	94.7047	110.59	87.7076	105.011	94.7992	104.066	98.2032	104.822	114.628	94.9287	109.459	92.8808	106.436	92.5882	95.8064	96.3916	96.7816	55	55	55	55	55	55	55	55	55	54	54	54	54	54	54
FALSE	High	Master Protein	A0A480F030	Spectrin beta chain OS=Sus scrofa OX=9823 PE=3 SV=1	0	1015.46	59	116	359	1	1	2168	252.8	5.47	1419.52	116	119.295	114.253	88.8488	97.8665	100.872	104.072	98.1574	84.9703	91.4668	101.133	94.425	74.8673	89.7954	96.8815	108.03	109.731	127.116	98.0153	1	1	1	1	1	1	1	1	1	1	1	1	1	1	1
FALSE	High	Master Protein	A0A480KQB2	Myb-binding protein 1A isoform 2 OS=Sus scrofa OX=9823 PE=3 SV=1	0	1009.46	60	74	411	74	1	1504	168.1	9.35	1801.5	74	113.415	114.14	99.8187	92.6581	99.0936	89.7577	106.345	89.9389	94.8335	110.797	106.229	100.83	93.2521	96.0551	87.4386	113.807	101.869	89.7225	73	73	73	73	73	73	73	73	73	75	75	75	75	75	75
FALSE	High	Master Protein	A0A480UP67	Myosin-10 isoform 2 OS=Sus scrofa OX=9823 PE=3 SV=1	0	995.395	50	95	360	12	1	1976	228.7	5.55	1474.91	95	99.0869	103.285	89.9612	113.049	95.9842	109.947	102.372	94.7066	91.6039	95.6875	102.978	88.0889	107.804	94.6606	112.425	92.915	98.8706	106.469	11	11	11	11	11	11	11	11	11	9	9	9	9	9	9
FALSE	High	Master Protein	A0A480YJW7	E3 ubiquitin-protein ligase RNF213 isoform 3 OS=Sus scrofa OX=9823 PE=4 SV=1	0	986.916	34	148	313	27	1	5074	572.2	6.73	1152.61	148	88.3278	56.4491	112.654	67.5331	111.673	111.673	88.622	130.211	132.86	103.077	61.1252	142.699	68.863	156.683	94.2207	67.0917	75.6685	130.766	24	24	24	24	24	24	24	24	24	16	16	16	16	16	16
FALSE	High	Master Protein	A0A287A608	Uncharacterized protein OS=Sus scrofa OX=9823 GN=AHNAK PE=1 SV=2	0	970.73	71	89	421	3	1	2177	235.6	5.92	1567.41	89	86.9154	97.8745	107.814	87.0004	119.283	95.6657	89.2942	102.292	113.676	99.2934	114.764	97.2857	101.537	108.387	101.892	94.5695	92.9161	89.3732	3	3	3	3	3	3	3	3	3	4	4	4	4	4	4
FALSE	High	Master Protein	F1SSN5	Kinectin isoform a OS=Sus scrofa OX=9823 GN=KTN1 PE=1 SV=2	0	952.992	69	94	331	94	1	1357	156.7	5.66	1315.27	94	105.736	110.531	97.2741	100.565	97.6502	95.2057	97.2741	93.7014	102.069	104.521	102.457	97.4451	101.474	90.7627	95.2832	108.55	106.191	93.5143	84	84	84	84	84	84	84	84	84	85	85	85	85	85	85
FALSE	High	Master Protein	A0A4X1SLI9	PPR_long domain-containing protein OS=Sus scrofa OX=9823 PE=4 SV=1	0	919.162	64	76	394	76	1	1369	155.9	6.48	1600.66	76	109.658	108.822	104.365	92.0135	103.157	88.8561	110.772	90.1562	92.2921	117.799	105.1	102.3	96.9001	99.1	85.9006	108	96.3002	88.5005	79	79	79	79	79	79	79	79	79	81	81	81	81	81	81
FALSE	High	Master Protein	K7GND3	RNA helicase OS=Sus scrofa OX=9823 GN=DHX9 PE=1 SV=2	0	915.428	54	65	453	65	1	1384	149.6	6.98	2151.98	65	111.841	109.824	95.7897	100.175	98.5966	95.702	98.0703	92.4566	97.6317	101.101	103.634	98.2379	96.586	93.9429	96.0353	111.013	103.855	95.4847	67	67	67	67	67	67	67	67	67	71	71	71	71	71	71
FALSE	High	Master Protein	K9J4V0	Protogenin isoform X1 OS=Sus scrofa OX=9823 GN=SNRNP200 PE=1 SV=1	0	905.812	54	93	305	93	1	2136	244.4	6.07	1291.39	93	105.781	108.093	94.1328	102.758	98.8453	100.624	96.6224	93.1547	100.001	96.1356	100.107	93.3452	97.4235	96.5649	103.433	103.112	107.404	102.682	88	88	88	88	88	88	88	88	88	84	84	84	84	84	84
FALSE	High	Master Protein	A0A480EZK3	Aspartate carbamoyltransferase OS=Sus scrofa OX=9823 PE=3 SV=1	0	905.711	53	81	271	1	1	2225	242.8	6.57	1247.26	81	87.1162	105.865	98.4618	122.499	89.0392	98.6541	90.0969	106.635	101.731	101.05	90.0732	120.427	103.627	123.577	94.5595	90.9323	87.8778	87.8778	1	1	1	1	1	1	1	1	1	1	1	1	1	1	1
FALSE	High	Master Protein	A0A480IFM6	Aspartate carbamoyltransferase OS=Sus scrofa OX=9823 PE=3 SV=1	0	904.996	53	81	271	1	1	2225	242.8	6.57	1246.62	81	71.0484	85.7807	109.507	97.4296	95.8022	98.8001	86.8942	125.438	129.293	73.4736	93.2822	92.0079	114.481	101.623	118.767	97.9157	99.6533	108.689	1	1	1	1	1	1	1	1	1	1	1	1	1	1	1
FALSE	High	Master Protein	A0A0B8RSH5	Nuclear mitotic apparatus protein 1 OS=Sus scrofa domesticus OX=9825 GN=NUMA1 PE=4 SV=1	0	904.055	60	105	274	5	1	2088	233.4	5.73	1132.65	105	110.533	102.445	95.3925	107.711	99.9063	105.36	93.0416	91.0668	94.5462	89.9791	103.046	88.3089	104.225	93.8106	103.832	103.832	112.674	100.393	5	5	5	5	5	5	5	5	5	3	3	3	3	3	3
FALSE	High	Master Protein	F1SUX4	Uncharacterized protein OS=Sus scrofa OX=9823 GN=NUMA1 PE=1 SV=4	0	882.568	60	102	266	2	1	2015	225.4	5.63	1095.57	102	98.2394	93.0389	97.7362	99.4138	86.2447	101.427	69.7206	119.377	134.895	91.949	100.487	90.4854	102.926	89.6317	99.9988	99.7548	125.856	98.9011	1	1	1	1	1	1	1	1	1	2	2	2	2	2	2
FALSE	High	Master Protein	A0A287AWI9	Elongation factor 2 OS=Sus scrofa OX=9823 PE=3 SV=1	0	882.463	75	52	557	51	1	858	95.3	6.83	2579.33	52	95.8363	114.304	92.7585	115.933	90.1332	103.35	99.6384	97.1037	91.0385	88.3485	114.772	90.8452	109.675	93.654	99.6877	108.114	93.3419	101.56	56	56	56	56	56	56	56	56	56	58	58	58	58	58	58
FALSE	High	Master Protein	A0A4X1U8G2	MPN domain-containing protein OS=Sus scrofa OX=9823 GN=PRPF8 PE=4 SV=1	0	882.192	50	96	315	96	1	2335	273.4	8.84	1295.2	96	107.777	105.833	95.8453	99.2923	98.6736	100.088	99.469	93.9008	99.0271	96.7448	100.869	95.0084	97.9385	96.7448	100.977	104.667	106.403	100.652	82	82	82	82	82	82	82	82	82	96	96	96	96	96	96
FALSE	High	Master Protein	F1RJK5	TOG domain-containing protein OS=Sus scrofa OX=9823 GN=GCN1 PE=1 SV=4	0	852.415	47	105	292	105	1	2674	292.9	7.24	1128.69	105	96.9167	97.0048	99.3833	101.586	97.8857	99.6476	105.021	102.643	99.9119	95.8503	99.454	103.822	100.437	101.201	100.764	100.546	97.2699	100.655	90	90	90	90	90	90	90	90	90	90	90	90	90	90	90
FALSE	High	Master Protein	I3LGC2	Rib_recp_KP_reg domain-containing protein OS=Sus scrofa OX=9823 GN=RRBP1 PE=1 SV=2	0	852.109	69	103	372	103	1	1497	160.7	9.04	1321.85	103	107.414	98.6975	96.9942	93.4875	98.4971	103.407	101.302	96.7938	103.407	114.761	96.721	100.73	95.3544	92.3478	97.6321	101.641	99.8188	101.185	98	98	98	98	98	98	98	98	98	93	93	93	93	93	93
FALSE	High	Master Protein	A0A4X1UID3	RING-type domain-containing protein OS=Sus scrofa OX=9823 PE=4 SV=1	0	849.368	30	123	266	2	1	4910	554.8	6.93	1003.52	123	79.2826	52.4085	98.6319	96.0911	93.5502	134.887	85.2437	125.213	134.692	102.902	57.6823	144.565	67.7936	157.578	98.0339	66.7638	77.0623	127.619	2	2	2	2	2	2	2	2	2	1	1	1	1	1	1
FALSE	High	Master Protein	A0A480T775	Glutamyl-tRNA synthetase OS=Sus scrofa OX=9823 PE=3 SV=1	0	847.651	63	77	344	1	1	1512	169.9	7.2	1402.46	77	114.504	93.8451	127.338	105.976	103.427	102.196	79.6918	93.2297	79.6918	110.857	107.896	111.186	111.186	107.348	95.2859	73.5745	88.597	93.9701	1	1	1	1	1	1	1	1	1	1	1	1	1	1	1
FALSE	High	Master Protein	A0A4X1WCH0	Uncharacterized protein OS=Sus scrofa OX=9823 GN=SYNE2 PE=3 SV=1	0	845.931	26	145	228	142	1	6860	790.5	5.26	846.87	145	99.3089	100.198	96.4455	107.998	93.3846	106.023	95.0631	99.1114	102.567	97.3167	98.4272	93.2449	107.404	88.5253	106.016	99.2601	109.069	100.741	75	75	75	75	75	75	75	75	75	117	117	117	117	117	117
FALSE	High	Master Protein	A0A480I033	Glutamyl-tRNA synthetase OS=Sus scrofa OX=9823 PE=3 SV=1	0	838.782	63	77	340	1	1	1512	169.9	7.2	1366.32	77																												1	1	1	1		1
FALSE	High	Master Protein	A0A4X1TT55	Nucleoprotein TPR OS=Sus scrofa OX=9823 GN=TPR PE=3 SV=1	0	833.116	42	106	331	106	1	2518	282.8	5.08	1266.2	106	107.397	102.75	100.759	94.4048	100.759	96.3015	100.664	96.6808	100.285	106.12	99.4171	103.303	96.7943	99.9029	93.2972	103.303	103.789	94.0743	98	98	98	98	98	98	98	98	98	94	94	94	94	94	94
FALSE	High	Master Protein	A0A4X1T9A6	Uncharacterized protein OS=Sus scrofa OX=9823 PE=4 SV=1	0	826.223	47	123	244	122	1	3272	377.4	5.03	926.93	123	99.5301	102.537	97.5567	104.323	98.4025	100.094	96.0532	97.8387	103.665	101.672	97.9349	100.295	102.065	95.8697	98.2299	99.705	106.884	97.3448	90	90	90	90	90	90	90	90	90	96	96	96	96	96	96
FALSE	High	Master Protein	A0A4X1UE05	Uncharacterized protein OS=Sus scrofa OX=9823 PE=4 SV=1	0	824.332	47	87	269	85	1	2473	270.4	4.78	1083.2	87	90.6107	96.8989	105.168	96.6405	104.221	96.2098	94.0563	107.236	108.959	90.8503	100.457	102.745	96.7976	108.578	102.516	97.7126	100.801	99.5425	73	73	73	73	73	73	73	73	73	79	79	79	79	79	79
FALSE	High	Master Protein	A0A480TU91	Dystonin isoform 1eA OS=Sus scrofa OX=9823 PE=4 SV=1	0	801.287	40	130	258	1	1	3784	429.3	5.59	952.03	130																												1	1	1	1	1	1
FALSE	High	Master Protein	A0A4X1VNJ3	Uncharacterized protein OS=Sus scrofa OX=9823 PE=4 SV=1	0	787.34	38	105	205	103	1	3433	394	5.3	862.18	105	109.625	96.6396	95.7315	103.995	94.097	102.27	97.3661	97.0937	103.178	98.4477	95.3426	95.0321	100.414	94.8251	107.452	97.5162	104.865	106.003	76	76	76	76	76	76	76	76	76	83	83	83	83	83	83
FALSE	High	Master Protein	A0A4X1VRM2	Uncharacterized protein OS=Sus scrofa OX=9823 GN=UGGT1 PE=3 SV=1	0	771.667	55	65	259	1	1	1549	176.5	5.68	1179.62	65	101.5	101.764	105.999	97.7945	98.4121	106.352	106.264	93.2072	88.7962	110.238	93.0297	100	100.327	95.5346	96.1881	105.772	98.9109	99.8911	1	1	1	1	1	1	1	1	1	1	1	1	1	1	1
FALSE	High	Master Protein	A0A480HSJ4	Alpha-actinin-4 isoform 1 OS=Sus scrofa OX=9823 PE=3 SV=1	0	769.641	68	56	378	3	1	911	104.8	5.41	1590.17	56	90.5395	96.29	93.5075	118.643	89.3338	118.735	86.5513	98.6088	107.791	92.8873	94.5903	80.3649	103.005	90.483	121.739	92.7871	111.521	112.623	3	3	3	3	3	3	3	3	3	2	2	2	2	2	2
FALSE	High	Master Protein	A0A287BDM6	HATPase_c domain-containing protein OS=Sus scrofa OX=9823 GN=HSP90AB1 PE=1 SV=1	0	762.352	68	52	542	35	1	735	84.2	5.02	2325.75	52	93.9598	108.671	98.1491	108.866	96.4928	101.072	99.4156	99.0259	94.4469	92.4839	112.308	94.0811	105.262	98.497	97.8394	107.517	91.4504	100.564	38	38	38	38	38	38	38	38	38	35	35	35	35	35	35
FALSE	High	Master Protein	A0A5G2RD08	Uncharacterized protein OS=Sus scrofa OX=9823 GN=UGGT1 PE=1 SV=1	0	761.993	54	65	255	1	1	1565	178.9	5.78	1158.65	65	113.318	100.088	107.776	75.953	107.865	78.7241	121.721	103.753	90.7917	121.686	98.0872	119.986	91.6028	101.595	80.1221	101.595	101.17	83.949	1	1	1	1	1	1	1	1	1	1	1	1	1	1	1
FALSE	High	Master Protein	A0A5S6HET4	Calcium-transporting ATPase OS=Sus scrofa OX=9823 GN=ATP2A2 PE=1 SV=1	0	761.297	55	51	313	51	1	1007	110.8	5.53	1345.05	51	106.538	97.1274	102.278	90.6886	99.8019	96.2359	106.736	100.495	100.198	114.294	95.5741	106.824	94.0064	99.9082	91.0555	101.291	100.369	96.6807	54	54	54	54	54	54	54	54	54	58	58	58	58	58	58
FALSE	High	Master Protein	K9J6M4	E3 ubiquitin-protein ligase UBR4 OS=Sus scrofa OX=9823 GN=UBR4 PE=2 SV=1	0	759.636	28	99	184	1	1	5182	572.6	6.04	758.01	99	81.4576	84.368	112.308	93.0992	102.163	97.4232	87.7773	115.301	126.194	97.6256	91.006	89.757	105.119	98.9994	116.235	102.746	98.3749	100.123	1	1	1	1	1	1	1	1	1	1	1	1	1	1	1
FALSE	High	Master Protein	A0A4X1W0I9	UBR-type domain-containing protein OS=Sus scrofa OX=9823 GN=UBR4 PE=3 SV=1	0	759.632	28	99	183	1	1	5181	572.5	6.04	754.31	99																												1	1	1	1	1	1
FALSE	High	Master Protein	A0A481B9I4	Carbamoyl-phosphate synthase ammonia, mitochondrial OS=Sus scrofa OX=9823 PE=3 SV=1	0	755.21	60	67	254	64	1	1500	164.5	6.76	1102.69	67	111.379	103.763	97.2218	98.8346	95.4298	102.867	108.243	91.8458	90.3226	112.175	98.8358	93.7544	97.6713	91.2137	107.093	98.73	96.401	104.129	59	59	59	59	59	59	59	59	59	65	65	65	65	65	65
FALSE	High	Master Protein	I7HD36	Sodium/potassium-transporting ATPase subunit alpha (Fragment) OS=Sus scrofa OX=9823 GN=atp1a1 PE=2 SV=1	0	753.816	52	55	437	36	1	1020	112.6	5.58	1890.22	55	109.544	109.901	101.427	99.1973	103.033	87.1561	106.69	91.705	91.3482	112.273	104.375	101.494	101.707	91.7827	92.423	105.016	102.241	88.6878	40	40	40	40	40	40	40	40	40	40	40	40	40	40	40
FALSE	High	Master Protein	A0A480QYU7	Importin-5 isoform X1 OS=Sus scrofa OX=9823 PE=4 SV=1	0	735.309	56	46	213	46	1	1126	126.9	5.03	1033.36	46	96.1709	110.742	96.3577	110.368	100.841	92.9952	99.7202	102.989	89.8195	90.8759	113.488	96.6281	108.132	100.694	95.3388	107.339	91.9669	95.6363	46	46	46	46	46	46	46	46	46	47	47	47	47	47	47
FALSE	High	Master Protein	A0A4X1SRF3	Metavinculin OS=Sus scrofa OX=9823 GN=VCL PE=3 SV=1	0	733.635	74	73	283	73	1	1066	116.7	6.09	1168.26	73	94.4859	112.592	92.0962	117.647	95.1292	107.813	93.9344	93.383	92.9234	85.5798	107.108	87.9154	109.444	90.5557	112.998	101.523	96.7503	108.225	70	70	70	70	70	70	70	70	70	69	69	69	69	69	69
FALSE	High	Master Protein	A0A480ZDQ8	Alpha-actinin-4 isoform 1 OS=Sus scrofa OX=9823 PE=3 SV=1	0	731.818	72	52	373	1	1	827	95.4	5.52	1562.08	52	123.439	85.0694	91.1326	94.7524	115.747	128.054	110.227	76.2915	75.477	113.739	73.561	111.657	78.5572	109.784	99.5832	74.4978	116.446	122.17	2	2	2	2	2	2	2	2	2	2	2	2	2	2	2
FALSE	High	Master Protein	A0A480JGH8	Pyruvate kinase OS=Sus scrofa OX=9823 PE=3 SV=1	0	731.524	80	39	472	5	1	531	57.8	7.85	2097.89	39	87.6889	97.9642	93.4082	114.056	99.709	116.382	92.4388	99.3213	98.9335	83.5543	99.3381	90.9264	105.86	101.228	122.021	93.1002	90.7374	113.232	5	5	5	5	5	5	5	5	5	5	5	5	5	5	5
FALSE	High	Master Protein	A0A4X1TS37	Heat shock protein HSP 90-alpha OS=Sus scrofa OX=9823 GN=HSP90AA1 PE=3 SV=1	0	724.455	59	51	526	35	1	789	90.6	5.02	2277.56	51	88.139	103.52	94.8103	111.303	105.373	109.821	92.0306	97.3121	97.5901	83.9482	107.123	93.9806	105.618	106.12	104.715	103.712	89.6666	105.016	37	37	37	37	37	37	37	37	37	35	35	35	35	35	35
FALSE	High	Master Protein	A0A480LDB5	Neuroblast differentiation-associated protein AHNAK isoform X1-like OS=Sus scrofa OX=9823 PE=4 SV=1	0	724.418	65	63	278	2	1	1286	133.4	8.22	1063.43	63	84.6602	92.5347	115.994	81.4612	110.17	93.1909	90.6481	109.186	122.146	106.636	104.165	91.0254	97.5299	98.3105	102.473	105.986	99.091	94.6679	2	2	2	2	2	2	2	2	2	2	2	2	2	2	2
FALSE	High	Master Protein	A0A5C2GZI4	Genome polyprotein OS=Senecavirus A OX=390157 PE=4 SV=1	0	724.168	39	56	232	1	1	2181	240.4	6.52	1098.6	56	158.627	30.8003	110.574	71.584	73.9441	68.2797	202.62	100	83.5736	211.017	37.2602	134.693	80.2595	95.7979	56.1212	40.9737	168.604	75.3732	1	1	1	1	1	1	1	1	1	1	1	1	1	1	1
FALSE	High	Master Protein	F1SAE9	Uncharacterized protein OS=Sus scrofa OX=9823 GN=LAMB1 PE=1 SV=4	0	723.604	49	64	247	8	1	1785	197.1	4.92	1066.44	64	99.9119	88.4195	104.222	97.0388	86.534	101.348	94.5248	114.008	114.098	104.746	97.7839	92.2986	106.328	82.2775	97.9949	103.375	114.767	100.632	8	8	8	8	8	8	8	8	8	8	8	8	8	8	8
FALSE	High	Master Protein	K9IWD4	Hypoxia up-regulated protein 1 OS=Sus scrofa OX=9823 GN=HYOU1_tv1 PE=2 SV=1	0	719.428	60	52	261	52	1	998	111.3	5.25	1143.5	52	105.469	104.514	101.215	94.5312	101.389	97.0486	106.684	93.4027	95.7465	109.562	98.6501	99.6625	96.0629	97.8627	98.2002	101.012	97.9752	101.012	54	54	54	54	54	54	54	54	54	54	54	54	54	54	54
FALSE	High	Master Protein	A0A480HQB1	Alpha-actinin cytoskeletal isoform OS=Sus scrofa OX=9823 PE=3 SV=1	0	715.123	68	53	321	1	1	892	102.9	5.41	1380.45	53	93.1155	82.7908	105.646	90.7329	102.117	98.4985	97.8808	111.118	118.001	89.0074	106.641	99.6744	111.865	85.742	109.58	103.702	91.8374	101.851	1	1	1	1	1	1	1	1	1	1	1	1	1	1	1
FALSE	High	Master Protein	A0A481D232	ATP synthase subunit beta OS=Sus scrofa OX=9823 PE=3 SV=1	0	713.371	77	27	311	27	1	534	56.9	5.27	1524.6	27	105.8	100.938	98.9764	101.109	103.156	99.7441	106.056	92.579	91.6408	106.316	95.0876	101.637	98.5964	98.8304	98.9473	97.5438	104.562	98.4795	38	38	38	38	38	38	38	38	38	38	38	38	38	38	38
FALSE	High	Master Protein	A0A286ZSB5	15S Mg(2+)-ATPase p97 subunit OS=Sus scrofa OX=9823 GN=VCP PE=1 SV=2	0	711.906	73	48	274	48	1	817	90.8	5.27	1221.22	48	97.4364	106.411	93.4072	116.209	93.4988	107.601	95.7881	96.1544	93.4988	90.1956	105.617	89.1744	108.783	91.2169	110.417	97.7531	101.021	105.923	47	47	47	47	47	47	47	47	47	48	48	48	48	48	48
FALSE	High	Master Protein	A0A240FRZ3	Genome polyprotein OS=Senecavirus A OX=390157 PE=4 SV=1	0	710.469	40	58	234	1	1	2181	240.1	6.48	1056.83	58																			1	1	1	1	1	1	1	1	1
FALSE	High	Master Protein	F1RGJ3	75 kDa glucose-regulated protein OS=Sus scrofa OX=9823 GN=HSPA9 PE=1 SV=4	0	705.956	68	44	481	43	1	644	70.1	5.6	1905.82	44	103.052	100.191	109.729	88.3633	103.529	90.7479	103.434	98.9508	102.098	116.294	102.218	104.724	94.9863	101.832	89.6834	102.218	95.2756	92.6723	48	48	48	48	48	48	48	48	48	52	52	52	52	52	52
FALSE	High	Master Protein	A0A4X1VES0	Uncharacterized protein OS=Sus scrofa OX=9823 GN=HSPA8 PE=3 SV=1	0	702.683	83	46	639	33	1	655	71.8	5.59	2573.17	46	102.432	102.057	102.619	102.525	96.6332	96.4462	99.2518	101.403	96.7267	98.2181	104.455	102.178	101.386	97.3271	95.6442	103.564	99.505	97.6241	39	39	39	39	39	39	39	39	39	36	36	36	36	36	36
FALSE	High	Master Protein	A0A480UES1	78 kDa glucose-regulated protein OS=Sus scrofa OX=9823 PE=3 SV=1	0	696.395	64	46	616	29	1	654	72.2	5.16	2703.82	46	105.099	105.554	99.8189	94.3571	100.274	100.638	108.285	91.262	94.8122	112.886	97.2162	98.6595	92.9895	97.2162	103.917	101.031	97.1131	99.0718	30	30	30	30	30	30	30	30	30	33	33	33	33	33	33
FALSE	High	Master Protein	A0A480PNR4	Plectin isoform X1-like (Fragment) OS=Sus scrofa OX=9823 PE=4 SV=1	0	694.598	72	57	361	5	1	804	91.9	5.59	1449.47	57	85.497	74.9406	115.422	80.4483	114.963	112.393	101.194	108.721	106.518	107.631	83.2118	114.448	86.5694	121.265	103.561	82.9066	83.1101	117.297	5	5	5	5	5	5	5	5	5	5	5	5	5	5	5
FALSE	High	Master Protein	P02543	Vimentin OS=Sus scrofa OX=9823 GN=VIM PE=1 SV=2	0	694.459	79	45	1185	39	1	466	53.6	5.12	4553.12	45	105.988	115.112	99.9047	98.479	101.901	88.024	102.756	94.0119	93.7268	105.521	104.843	101.162	101.55	92.5417	88.183	115.013	104.94	86.2458	46	46	46	46	46	46	46	46	46	45	45	45	45	45	45
FALSE	High	Master Protein	A0A4X1U5R9	Uncharacterized protein OS=Sus scrofa OX=9823 PE=3 SV=1	0	692.061	67	54	317	2	1	914	105.4	5.41	1352.63	54	91.6323	93.2673	97.403	91.9208	113.561	97.9801	81.3412	111.541	121.255	83.6835	95.6106	102.29	93.416	139.598	90.3627	97.3281	98.8547	98.8547	2	2	2	2	2	2	2	2	2	1	1	1	1	1	1
FALSE	High	Master Protein	A0A480F3X3	Laminin subunit beta-1 OS=Sus scrofa OX=9823 PE=4 SV=1	0	691.765	50	57	218	1	1	1746	192.1	4.92	1004.94	57																			1	1	1	1	1	1	1	1	1
FALSE	High	Master Protein	A0A5K1VTY3	Acetyl-CoA carboxylase 1 OS=Sus scrofa OX=9823 GN=ACACA PE=1 SV=1	0	668.234	44	80	218	80	1	2370	267.7	6.39	880.56	80	92.317	100.925	95.649	115.178	95.649	107.496	99.7215	97.6853	95.1862	89.248	102.713	90.8558	113.968	94.6743	105.225	99.8996	100.302	103.115	67	67	67	67	67	67	67	67	67	75	75	75	75	75	75
FALSE	High	Master Protein	C0HL13	Low-density lipoprotein receptor-related protein 2 OS=Sus scrofa OX=9823 GN=LRP2 PE=1 SV=1	0	663.631	24	84	171	2	1	4652	521	5.21	704.05	84	92.1354	108.496	83.5481	159.658	74.3281	131.004	74.5993	90.9603	85.2656	76.1189	102.19	67.5675	122.839	60.3718	135.249	97.1845	132.85	105.527	1	1	1	1	1	1	1	1	1	2	2	2	2	2	2
FALSE	High	Master Protein	A0A4X1VMT9	Uncharacterized protein OS=Sus scrofa OX=9823 PE=3 SV=1	0	651.633	24	83	169	1	1	4630	519	5.2	695.22	83																			1	1	1	1	1	1	1	1	1
FALSE	High	Master Protein	A0A286ZHW0	Splicing factor 3B subunit 1 isoform 1 OS=Sus scrofa OX=9823 GN=SF3B1 PE=1 SV=2	0	647.255	55	57	195	57	1	1304	145.7	7.09	837.85	57	104.886	101.527	97.4554	100.509	100.611	102.748	97.7608	94.5036	99.8983	93.0943	99.8201	94.3498	98.2059	95.7846	106.905	102.959	104.394	104.483	51	51	51	51	51	51	51	51	51	56	56	56	56	56	56
FALSE	High	Master Protein	A0A5G2R7Z4	Uncharacterized protein OS=Sus scrofa OX=9823 GN=CTNNA1 PE=1 SV=1	0	643.842	73	56	212	41	1	906	100	6.29	888.21	56	112.713	116.891	91.1111	110.046	90.7555	97.8671	100.534	88.1776	91.9112	99.9996	109.878	88.0816	107.086	85.3974	96.0269	113.635	104.08	95.9196	38	38	38	38	38	38	38	38	38	42	42	42	42	42	42
FALSE	High	Master Protein	A0A2K9YSP5	Genome polyprotein OS=Senecavirus A OX=390157 PE=4 SV=1	0	642.623	38	55	211	1	1	2181	240.3	6.42	939.9	55																			1	1	1	1	1	1	1	1	1
FALSE	High	Master Protein	I3L770	HECT-type E3 ubiquitin transferase OS=Sus scrofa OX=9823 GN=HUWE1 PE=1 SV=2	0	641.23	26	83	168	83	1	4382	482.3	5.25	686.13	83	96.6375	98.4961	97.8766	109.116	94.5135	105.842	99.2926	100.266	97.9651	95.9943	101.732	98.1593	103.68	96.752	107.361	96.8603	96.6438	102.922	64	64	64	64	64	64	64	64	64	67	67	67	67	67	67
FALSE	High	Master Protein	A0A480Q4D3	DNA helicase OS=Sus scrofa OX=9823 PE=3 SV=1	0	639.351	44	64	203	53	1	1899	216.3	5.97	809.7	64	97.0277	96.3342	98.0185	99.1083	99.9008	104.161	93.4612	103.071	108.817	90.6867	97.2331	93.2684	99.1693	98.4317	104.794	99.1693	112.446	104.701	45	45	45	45	45	45	45	45	45	48	48	48	48	48	48
FALSE	High	Master Protein	A0A287B5Q4	Reticulon OS=Sus scrofa OX=9823 GN=RTN4 PE=1 SV=2	0	638.706	58	45	200	3	1	1199	130.1	4.55	961.94	45	96.3423	92.6845	109.754	85.5432	107.925	90.246	99.2162	102.09	116.199	110.503	100.67	107.709	93.0726	99.7765	87.3743	107.039	102.682	91.1732	3	3	3	3	3	3	3	3	3	3	3	3	3	3	3
FALSE	High	Master Protein	A0A4X1UWJ9	Heat shock 70 kDa protein 4 OS=Sus scrofa OX=9823 GN=HSPA4 PE=3 SV=1	0	638.512	68	52	243	50	1	848	95.4	5.31	993.67	52	89.4931	108.876	91.9385	117.933	97.4635	109.6	95.018	95.8331	93.75	84.6169	106.237	89.1903	107.692	98.2332	111.018	101.248	92.6204	109.147	47	47	47	47	47	47	47	47	47	47	47	47	47	47	47
FALSE	High	Master Protein	A0A287BR08	Eukaryotic translation initiation factor 4 gamma 1 OS=Sus scrofa OX=9823 GN=EIF4G1 PE=1 SV=2	0	637.834	41	67	271	1	1	1574	173	5.33	998.86	67	100.1	94.819	119.13	94.4204	95.2175	95.3171	98.107	101.794	101.196	112.739	85.888	112.648	97.5266	95.9687	96.152	82.7722	107.424	108.982	1	1	1	1	1	1	1	1	1	1	1	1	1	1	1
FALSE	High	Master Protein	A0A649YCR0	Genome polyprotein OS=Senecavirus A OX=390157 PE=4 SV=1	0	637.226	36	53	215	1	1	2181	240.4	6.44	985.67	53																												1	1	1	1	1	1
FALSE	High	Master Protein	A0A4X1THJ6	Ubiquitin-activating enzyme E1 OS=Sus scrofa OX=9823 GN=UBA1 PE=3 SV=1	0	637.102	58	45	257	45	1	1058	117.7	5.85	1103.3	45	92.1922	103.346	92.9357	117.845	94.3299	114.127	93.8652	95.7241	95.6312	84.8195	104.294	87.9155	108.09	95.4059	115.081	99.4008	93.7081	111.186	44	44	44	44	44	44	44	44	44	46	46	46	46	46	46
FALSE	High	Master Protein	A0A4X1TYI6	Uncharacterized protein OS=Sus scrofa OX=9823 GN=LAMC1 PE=4 SV=1	0	634.816	46	61	184	61	1	1608	177.6	5.16	819.53	61	109.808	101.238	96.7628	104.38	91.3354	100.857	103.619	96.8581	95.1441	105.411	94.4922	96.135	102.802	89.1776	98.744	101.836	112.176	99.3238	51	51	51	51	51	51	51	51	51	52	52	52	52	52	52
FALSE	High	Master Protein	A0A1D8MMA5	RNA helicase OS=Sus scrofa OX=9823 GN=DDX21 PE=2 SV=1	0	634.353	67	53	234	50	1	784	87.1	9.31	942.57	53	117.894	108.471	103.616	87.3403	96.5729	84.3896	103.045	95.6211	102.95	115.855	106.767	107.057	91.2985	99.6129	79.7937	112.181	102.32	85.0144	45	45	45	45	45	45	45	45	45	43	43	43	43	43	43
FALSE	High	Master Protein	A0A287AQJ5	Multifunctional fusion protein OS=Sus scrofa OX=9823 GN=PKM PE=1 SV=1	0	633.595	32	37	419	3	1	1137	126.2	8.27	1778.25	37	108.965	114.343	92.9137	104.867	110.843	91.1208	98.5486	88.9864	89.4132	104.785	96.2653	104.552	98.8329	113.655	92.4139	102.101	93.4643	93.9311	4	4	4	4	4	4	4	4	4	3	3	3	3	3	3
FALSE	High	Master Protein	K9IVI1	2-oxoglutarate dehydrogenase, mitochondrial OS=Sus scrofa OX=9823 GN=OGDH PE=1 SV=1	0	628.75	62	50	202	2	1	1023	115.6	6.9	902.8	50	114.177	103.278	97.7841	96.8094	97.7841	103.632	106.291	90.3408	89.8091	110.693	106.373	93.5202	95.8963	102.053	105.077	99.4604	88.768	98.1644	2	2	2	2	2	2	2	2	2	1	1	1	1	1	1
FALSE	High	Master Protein	A0A288CG57	Elongation factor 1-alpha OS=Sus scrofa OX=9823 GN=EEF1A1 PE=1 SV=2	0	624.768	77	25	784	2	1	450	49	8.87	3839.8	25	82.8087	91.4891	113.871	99.4035	100.51	97.2759	94.2974	107.488	112.764	101.765	102.941	103.529	95.4143	103.764	103.764	89.0636	90.2396	109.527	5	5	5	5	5	5	5	5	5	5	5	5	5	5	5
FALSE	High	Master Protein	F1S0N2	ATP-citrate synthase OS=Sus scrofa OX=9823 GN=ACLY PE=1 SV=3	0	621.815	60	60	296	14	1	1130	123.6	7.42	1119.93	60	92.9445	106.599	89.5538	118.146	95.9687	111.456	98.0765	96.8851	90.4702	85.7187	107.14	86.9428	113.261	98.3676	109.486	98.4697	92.5532	108.16	14	14	14	14	14	14	14	14	14	14	14	14	14	14	14
FALSE	High	Master Protein	I3LRS5	Retinal dehydrogenase 1 OS=Sus scrofa OX=9823 GN=ALDH1A1 PE=1 SV=2	0	620.313	75	32	458	29	1	501	54.8	7.59	2246.76	32	96.3572	117.414	88.3608	125.411	91.0263	106.397	98.3119	90.3155	86.4061	87.1035	115.476	84.9541	110.64	88.1782	113.111	104.084	90.65	105.803	33	33	33	33	33	33	33	33	33	34	34	34	34	34	34
FALSE	High	Master Protein	A0A480KD87	Eukaryotic translation initiation factor 4 gamma 1 isoform 6 OS=Sus scrofa OX=9823 PE=3 SV=1	0	619.598	43	66	265	1	1	1439	159.1	5.22	965.84	66	109.042	118.58	89.0708	111.526	83.2087	105.266	96.1252	87.0837	100.199	93.8425	121.142	95.2212	125.37	92.0042	80.4227	114.891	100.644	76.5622	1	1	1	1	1	1	1	1	1	1	1	1	1	1	1
FALSE	High	Master Protein	A0A4X1W6J1	Reticulon OS=Sus scrofa OX=9823 GN=RTN4 PE=4 SV=1	0	619.4	60	45	197	3	1	1160	125.8	4.55	941.87	45	100.172	95.3793	102.176	92.0679	105.401	88.1464	103.919	96.2507	116.381	108.929	96.6543	104.131	89.1778	99.3324	91.6328	106.92	104.019	98.9976	3	3	3	3	3	3	3	3	3	3	3	3	3	3	3
FALSE	High	Master Protein	A0A480VXI3	Eukaryotic translation initiation factor 4 gamma 1 isoform 1 OS=Sus scrofa OX=9823 PE=3 SV=1	0	616.886	39	67	268	1	1	1604	176.2	5.34	974.17	67																												1	1	1	1	1	1
FALSE	High	Master Protein	A0A480HIW2	Agrin OS=Sus scrofa OX=9823 PE=4 SV=1	0	614.471	43	57	167	57	1	2046	216.3	6.28	787.62	57	105.654	84.7931	100.78	100.292	99.6099	106.336	96.783	99.9999	105.556	95.8683	85.9155	97.0889	96.8072	98.6851	111.361	94.7416	111.549	108.075	48	48	48	48	48	48	48	48	48	55	55	55	55	55	55
FALSE	High	Master Protein	A0A4X1ULG5	Sema domain-containing protein OS=Sus scrofa OX=9823 GN=PLXNB2 PE=3 SV=1	0	613.057	47	59	199	2	1	1841	204.7	6.23	872.68	59	102.797	103.419	108.806	92.8522	108.702	87.1546	95.5457	107.045	93.5774	105.115	96.471	105.997	101.146	113.583	82.0933	110.231	112.701	72.6551	2	2	2	2	2	2	2	2	2	1	1	1	1	1	1
FALSE	High	Master Protein	D0G0C8	CCT-beta OS=Sus scrofa OX=9823 GN=CCT2 PE=2 SV=1	0	612.971	75	35	204	35	1	535	57.4	6.54	902.67	35	96.4398	111.202	96.5267	109.812	102.084	101.65	98.1765	92.5323	91.5772	90.557	107.644	94.604	104.946	99.2131	104.047	100.225	96.2902	102.473	37	37	37	37	37	37	37	37	37	42	42	42	42	42	42
FALSE	High	Master Protein	F1RJX8	Coatomer subunit alpha OS=Sus scrofa OX=9823 GN=COPA PE=1 SV=1	0	612.374	63	63	212	63	1	1224	138.4	7.66	848.48	63	99.2748	103.354	95.8301	108.612	97.3712	99.4561	104.986	97.2805	93.9265	94.3951	105.294	94.1875	107.577	97.0937	101.349	102.595	98.2355	99.1696	57	57	57	57	57	57	57	57	57	63	63	63	63	63	63
FALSE	High	Master Protein	A0A480IZC4	2-oxoglutarate dehydrogenase, mitochondrial isoform X1 OS=Sus scrofa OX=9823 PE=3 SV=1	0	611.694	62	50	198	2	1	1038	117.3	6.95	883.88	50	118.921	106.751	95.7478	105.251	98.9988	101.583	107.084	81.6604	83.9944	100.498	98.8849	93.427	110.793	89.7057	102.358	105.459	101.614	97.1483	1	1	1	1	1	1	1	1	1	2	2	2	2	2	2
FALSE	High	Master Protein	A0A287BLW6	Plexin-B2 isoform X2 OS=Sus scrofa OX=9823 PE=3 SV=1	0	608.759	48	59	201	2	1	1841	204.6	6.2	872.29	59	112.688	126.035	86.6513	116.148	109.804	86.8161	110.298	76.9289	74.5395	97.1789	106.545	94.7411	108.983	96.5374	93.0732	112.447	101.541	88.9675	2	2	2	2	2	2	2	2	2	2	2	2	2	2	2
FALSE	High	Master Protein	A0A4X1T658	Endoplasmin OS=Sus scrofa OX=9823 GN=HSP90B1 PE=3 SV=1	0	607.748	64	47	410	1	1	804	92.5	4.83	1630.57	47	97.6303	103.091	107.212	97.5272	96.7031	100.206	106.902	88.4611	102.266	116.579	95.2133	89.5394	89.5394	96.3658	105.143	92.9083	100.799	114.008	1	1	1	1	1	1	1	1	1	1	1	1	1	1	1
FALSE	High	Master Protein	A0A480QHL7	Integrin beta OS=Sus scrofa OX=9823 PE=3 SV=1	0	606.36	48	67	202	2	1	1805	200.6	5.85	868.41	67	114.705	87.9	113.402	90.8783	97.3935	104.467	91.9022	112.379	86.8761	115.649	93.3219	116.346	92.9232	114.851	91.0294	97.6078	95.6144	82.6569	2	2	2	2	2	2	2	2	2	2	2	2	2	2	2
FALSE	High	Master Protein	Q29092	Endoplasmin OS=Sus scrofa OX=9823 GN=HSP90B1 PE=2 SV=3	0	606.13	61	47	415	1	1	804	92.4	4.83	1644.68	47																			1	1	1	1	1	1	1	1	1
FALSE	High	Master Protein	Q6QAQ1	Actin, cytoplasmic 1 OS=Sus scrofa OX=9823 GN=ACTB PE=1 SV=2	0	605.768	74	23	1165	1	1	375	41.7	5.48	5567.65	23																			1	1	1	1	1	1	1	1	1
FALSE	High	Master Protein	A0A4X1VCH8	Uncharacterized protein OS=Sus scrofa OX=9823 PE=4 SV=1	0	601.31	63	68	258	18	1	1277	144.5	6.42	981.37	68	104.393	116.82	92.7122	101.496	98.6925	103.365	99.627	91.4974	91.5909	89.2957	107.037	86.2232	103.073	90.4851	109.218	103.667	108.127	102.874	17	17	17	17	17	17	17	17	17	15	15	15	15	15	15
FALSE	High	Master Protein	I3LV99	Uncharacterized protein OS=Sus scrofa OX=9823 GN=MYH14 PE=1 SV=2	0	598.209	40	74	192	63	1	2007	228.8	5.57	761.79	74	94.4792	89.4514	95.2679	104.338	99.8028	118.731	98.6197	103.155	96.0565	91.471	96.2915	88.0411	104.449	94.4375	120.672	90.7294	97.7747	116.13	48	48	48	48	48	48	48	48	48	48	48	48	48	48	48
FALSE	High	Master Protein	A0A480JIP6	Leucyl-tRNA synthetase OS=Sus scrofa OX=9823 PE=3 SV=1	0	596.089	52	50	209	7	1	1176	134.7	6.6	877.31	50	98.9349	103.725	93.5238	110.023	95.564	105.499	107.894	93.9673	90.7739	99.2459	106.899	87.8204	105.066	92.5631	104.528	102.587	99.8926	101.402	7	7	7	7	7	7	7	7	7	7	7	7	7	7	7
FALSE	High	Master Protein	A0A4X1V025	Integrin beta OS=Sus scrofa OX=9823 PE=3 SV=1	0	595.724	47	66	200	1	1	1786	198.7	5.87	858.99	66	89.3502	76.8852	113.042	76.2248	105.035	102.641	95.2937	123.195	118.242	106.38	91.3265	116.969	97.5776	95.7916	98.0879	96.6846	99.7464	97.45	1	1	1	1	1	1	1	1	1	1	1	1	1	1	1
FALSE	High	Master Protein	A0A480YTM9	Unconventional myosin-XVIIIa isoform b OS=Sus scrofa OX=9823 PE=3 SV=1	0	595.115	43	79	171	79	1	2035	230.7	6.25	669.83	79	96.3925	101.031	98.9692	105.669	100.618	99.8968	97.1139	100.412	99.8968	94.2403	102.482	93.8859	107.267	95.7469	104.166	99.912	100.975	101.419	62	62	62	62	62	62	62	62	62	59	59	59	59	59	59
FALSE	High	Master Protein	Q3ZD69	Prelamin-A/C OS=Sus scrofa OX=9823 GN=LMNA PE=3 SV=1	0	588.749	70	49	408	4	1	664	74.2	7.18	1530.78	49	116.453	119.428	90.8119	97.7254	110.94	91.337	106.389	75.9348	90.9869	107.744	106.638	92.9187	89.9315	103.208	88.272	120.91	105.863	84.621	4	4	4	4	4	4	4	4	4	4	4	4	4	4	4
FALSE	High	Master Protein	K7GL83	Uncharacterized protein OS=Sus scrofa OX=9823 GN=ILF3 PE=1 SV=3	0	588.645	63	43	277	38	1	889	95.7	8.78	1211.75	43	111.958	120.904	92.9156	101.596	96.547	92.8271	97.4327	89.7271	96.2813	102.377	109.944	100.215	96.54	92.9728	90.2704	115.457	103.35	88.8652	39	39	39	38	38	39	39	39	39	39	39	39	39	39	39
FALSE	High	Master Protein	F1RRJ4	Importin N-terminal domain-containing protein OS=Sus scrofa OX=9823 GN=XPO5 PE=1 SV=3	0	587.859	48	43	198	8	1	1167	132	5.64	886.41	43	90.7734	89.5315	108.603	98.6682	102.837	97.515	98.8456	108.426	104.789	94.6113	100.54	107.223	98.384	109.486	99.2463	93.749	92.0244	104.528	9	9	9	9	9	9	9	9	9	8	8	8	8	8	8
FALSE	High	Master Protein	F1RY22	Midasin OS=Sus scrofa OX=9823 GN=MDN1 PE=1 SV=4	0	582.403	22	90	134	90	1	5596	630.7	5.68	541.22	90	109.426	92.4228	98.6143	99.7232	96.1192	104.344	97.2281	99.908	102.311	96.6761	95.0646	96.8776	94.8631	95.5682	105.842	101.712	106.95	106.446	58	58	58	58	58	58	58	58	58	63	63	63	63	63	63
FALSE	High	Master Protein	A0A480QP12	Unconventional myosin-6 OS=Sus scrofa OX=9823 GN=MYO6 PE=1 SV=1	0	573.839	57	69	230	68	1	1253	144.8	8.53	903.07	69	90.2704	102.132	97.0351	103.707	100.186	110.101	107.321	99.0737	90.1777	103.411	101.404	91.1727	105.216	95.0848	108.526	94.4829	90.8717	109.931	60	60	60	60	60	60	60	60	60	57	57	57	57	57	57
FALSE	High	Master Protein	F1RSE7	DNA helicase OS=Sus scrofa OX=9823 GN=MCM4 PE=1 SV=3	0	572.833	69	46	182	46	1	836	93.5	6.83	831.78	46	105.086	99.2602	96.3934	111.19	92.6019	104.809	93.2492	99.4451	97.9655	88.3287	102.918	93.1582	104.729	94.6674	103.421	107.546	104.025	101.207	41	41	41	41	41	41	41	41	41	47	47	47	47	47	47
FALSE	High	Master Protein	F1SAD9	Protein disulfide-isomerase OS=Sus scrofa OX=9823 GN=PDIA4 PE=1 SV=1	0	567.114	65	44	328	43	1	646	72.9	5.15	1369.6	44	101.153	102.928	102.04	95.1186	105.058	98.757	101.952	93.255	99.8219	107.325	100.216	99.785	98.7079	102.693	97.4154	99.0311	95.6921	98.9233	45	45	45	45	45	45	45	45	45	43	43	43	43	43	43
FALSE	High	Master Protein	K9J6M1	Ras GTPase-activating-like protein IQGAP2 OS=Sus scrofa OX=9823 GN=IQGAP2 PE=2 SV=1	0	558.874	55	69	173	67	1	1575	180.9	5.92	678.84	69	98.8972	87.1389	101.561	98.6216	102.112	102.112	96.8763	103.215	109.369	97.5609	94.512	95.6299	98.7805	100.305	110.875	92.1745	102.033	108.131	54	54	54	54	54	54	54	54	54	61	61	61	61	61	61
FALSE	High	Master Protein	F1SEN2	Glutamate dehydrogenase (NAD(P)(+)) OS=Sus scrofa OX=9823 GN=GLUD1 PE=1 SV=1	0	553.046	62	32	309	31	1	558	61.3	7.96	1293.49	32	105.586	103.937	102.197	94.8712	101.19	95.8785	104.67	93.0396	98.5343	111.131	100.204	100.409	97.1408	100.409	95.3027	101.328	97.8556	96.2217	35	35	35	35	35	35	35	35	35	39	39	39	39	39	39
FALSE	High	Master Protein	A0A4X1TST1	Actin, cytoplasmic 1 OS=Sus scrofa OX=9823 GN=ACTB PE=3 SV=1	0	551.942	74	21	1068	1	1	332	37.3	5.55	5234.58	21	104.88	102.077	104.776	91.0723	106.022	92.8371	108.41	99.2737	90.5532	96.7413	108.978	91.0189	110.211	80.3665	90.4907	121.832	102.904	97.3576	1	1	1	1	1	1	1	1	1	1	1	1	1	1	1
FALSE	High	Master Protein	I3LF70	Uncharacterized protein OS=Sus scrofa OX=9823 GN=MKI67 PE=1 SV=2	0	550.46	40	76	158	27	1	3209	345.2	9.95	601.81	76	93.4433	89.5105	104.018	86.102	110.223	97.2013	90.5592	105.591	123.245	104.328	91.9036	106.436	86.8007	120.746	98.3378	95.8973	97.8941	97.4503	25	25	25	25	25	25	25	25	25	20	20	20	20	20	20
FALSE	High	Master Protein	A8U4R4	Transketolase OS=Sus scrofa OX=9823 GN=tkt PE=2 SV=1	0	548.976	69	31	226	31	1	623	67.8	7.49	1163.81	31	91.542	106.677	91.453	119.32	99.2878	111.129	93.6788	95.0143	91.9872	86.1879	101.071	94.6465	104.711	101.392	113.063	94.7535	91.7556	112.313	30	30	30	30	30	30	30	30	30	33	33	33	33	33	33
FALSE	High	Master Protein	A0A287A5P3	116 kDa U5 small nuclear ribonucleoprotein component OS=Sus scrofa OX=9823 GN=EFTUD2 PE=1 SV=2	0	546.042	72	49	194	48	1	937	105.4	5.22	816.85	49	105.923	107.446	96.3577	102.791	97.3734	97.2888	98.7278	95.8498	98.1352	100.003	100.718	102.505	97.2627	100.48	96.5477	101.91	104.174	96.1903	43	43	43	43	43	43	43	43	43	47	47	47	47	47	47
FALSE	High	Master Protein	A0A4X1TKB5	Interferon-induced GTP-binding protein Mx1 OS=Sus scrofa OX=9823 GN=MX1 PE=3 SV=1	0	545.597	78	45	200	6	1	708	80.7	6.47	881.44	45	111.234	31.6008	131.615	37.2676	117.597	99.8012	111.731	141.059	118.094	160.258	43.8755	176.609	46.723	166.137	65.37	56.5517	62.5224	121.954	6	5	6	6	6	6	6	6	6	5	5	5	5	5	5
FALSE	High	Master Protein	A0A480VWY5	Enoyl-CoA hydratase OS=Sus scrofa OX=9823 PE=3 SV=1	0	544.626	62	36	198	2	1	763	83.1	9.2	897.48	36	97.9081	93.9341	99.1631	95.189	96.6532	103.555	108.157	104.183	101.359	111.721	91.4292	109.447	97.4642	97.3768	89.7673	99.0386	112.158	91.6041	2	2	2	2	2	2	2	2	2	2	2	2	2	2	2
FALSE	High	Master Protein	B2ZF49	Enoyl-CoA hydratase OS=Sus scrofa OX=9823 GN=HADHA PE=2 SV=1	0	544.104	62	36	195	2	1	763	83.2	9.2	890.52	36	103.905	106.095	97.4287	98.6667	95.2384	92.3814	105.333	101.143	99.8095	108.115	95.1694	102.705	103.092	98.1644	93.2372	104.444	102.802	92.271	1	1	1	1	1	1	1	1	1	2	2	2	2	2	2
FALSE	High	Master Protein	A0A4X1V9J3	Myosin motor domain-containing protein OS=Sus scrofa OX=9823 PE=3 SV=1	0	543.78	56	57	214	1	1	949	110.4	5.39	858.58	57																			1	1	1	1	1	1	1	1	1
FALSE	High	Master Protein	A0A480V981	Lamin isoform C OS=Sus scrofa OX=9823 PE=3 SV=1	0	543.468	74	46	387	1	1	572	65.1	6.84	1432.67	46	81.4648	84.8838	104.858	86.7733	87.763	101.169	93.9712	133.2	125.822	108.514	82.8682	127.012	85.3907	126.592	86.1264	85.0754	97.4778	100.946	1	1	1	1	1	1	1	1	1	1	1	1	1	1	1
FALSE	High	Master Protein	F2Z5B2	Tubulin beta chain OS=Sus scrofa OX=9823 GN=TUBB PE=1 SV=2	0	541.487	79	24	419	4	1	459	51.2	7.28	1640.21	24	97.6162	107.328	95.2325	116.333	101.148	105.121	111.742	84.1082	81.3712	97.825	111.527	81.9477	106.416	96.8463	109.461	100.544	87.2764	108.156	5	5	5	5	5	5	5	5	5	5	5	5	5	5	5
FALSE	High	Master Protein	O46374	DNA topoisomerase 2-alpha OS=Sus scrofa OX=9823 GN=TOP2A PE=2 SV=1	0	540.129	47	77	217	64	1	1533	174.2	8.69	748.03	77	104.33	95.4827	109.224	81.1767	104.518	86.6355	100.942	109.6	108.095	109.322	98.2337	114.818	89.5001	107.065	81.2572	106.575	106.477	86.8506	57	57	57	57	57	57	57	57	57	56	56	56	56	56	56
FALSE	High	Master Protein	A0A287AMZ2	T-complex protein 1 subunit gamma OS=Sus scrofa OX=9823 GN=CCT3 PE=1 SV=1	0	539.923	70	39	226	2	1	545	60.6	6.86	908.12	39	101.063	120.904	95.5713	108.326	97.7856	94.0655	107.883	86.0052	88.3968	91.2449	113.295	84.4354	109.512	91.7853	103.891	104.756	95.5684	105.512	2	2	2	2	2	2	2	2	2	3	3	3	3	3	3
FALSE	High	Master Protein	F1S4P6	Eukaryotic translation initiation factor 3 subunit A OS=Sus scrofa OX=9823 GN=EIF3A PE=1 SV=2	0	539.837	53	71	243	71	1	1376	166	6.71	848.36	71	100.182	111.066	97.8046	101.28	100.091	96.6156	99.1764	96.9815	96.7071	93.8603	107.777	98.6698	101.535	101.535	98.8745	105.321	95.0883	97.3395	67	67	67	67	67	67	67	67	67	67	67	67	67	67	67
FALSE	High	Master Protein	A0A480ZFS4	T-complex protein 1 subunit epsilon OS=Sus scrofa OX=9823 PE=3 SV=1	0	539.285	74	38	263	1	1	513	56.4	5.72	1074.62	38	85.8529	76.8247	109.494	91.2511	90.8788	110.145	85.6667	124.199	125.688	91.0293	77.5732	111.961	85.4475	105.283	118.739	75.5797	101.395	132.992	2	2	2	2	2	2	2	2	2	2	2	2	2	2	2
FALSE	High	Master Protein	A0A5G2QVV0	Uncharacterized protein OS=Sus scrofa OX=9823 GN=CCT5 PE=1 SV=1	0	539.221	68	38	258	1	1	566	62.2	6.04	1063.05	38	105.895	171.437	76.7657	120.373	91.5039	76.8524	108.496	74.9451	73.7314	77.2154	135.192	75.0723	121.769	98.308	86.803	136.997	88.3821	80.2608	1	1	1	1	1	1	1	1	1	1	1	1	1	1	1
FALSE	High	Master Protein	A0A4X1WBI1	IF rod domain-containing protein OS=Sus scrofa OX=9823 GN=KRT8 PE=3 SV=1	0	538.92	79	42	375	4	1	489	54.4	5.82	1405.25	42	99.1552	98.686	95.8711	99.0614	107.131	106.662	96.9033	95.6835	100.844	102.759	98.2261	94.4814	96.3538	97.5363	108.869	97.4378	98.4232	105.814	4	4	4	4	4	4	4	4	4	4	4	4	4	4	4
FALSE	High	Master Protein	A0A4X1WCL9	Tubulin alpha chain OS=Sus scrofa OX=9823 GN=TUBA1A PE=3 SV=1	0	536.664	76	23	541	1	1	433	48.2	5.01	2914.36	23	87.5665	91.8318	105.354	103.811	106.624	101.361	104.991	105.535	92.9209	91.0902	95.6488	108.081	102.072	112.433	99.6894	94.82	93.3695	102.694	2	2	2	2	2	2	2	2	2	2	2	2	2	2	2
FALSE	High	Master Protein	P79403	Neutral alpha-glucosidase AB OS=Sus scrofa OX=9823 GN=GANAB PE=1 SV=1	0	536.574	60	42	180	1	1	944	106.6	6.02	839.28	42																												1	1	1	1	1	1
FALSE	High	Master Protein	I3LNH3	Neutral alpha-glucosidase AB OS=Sus scrofa OX=9823 GN=GANAB PE=1 SV=2	0	535.78	59	42	182	1	1	966	109.1	6.13	844.02	42	101.001	100	105.806	106.406	102.202	92.4926	106.907	86.5868	98.6987	119.06	112.312	92.7041	93.6161	90.6978	93.5249	105.472	95.8961	96.6257	1	1	1	1	1	1	1	1	1	1	1	1	1	1	1
FALSE	High	Master Protein	A0A649YCR7	Genome polyprotein OS=Senecavirus A OX=390157 PE=4 SV=1	0	535.138	32	48	191	1	1	2181	240.4	6.44	830.84	48																												1	1	1	1	1	1
FALSE	High	Master Protein	A0A480VHK4	Tubulin beta chain OS=Sus scrofa OX=9823 PE=3 SV=1	0	534.518	81	24	397	1	1	445	49.8	4.89	1546.77	24	88.4398	96.6467	95.7642	108.648	97.9704	114.208	104.412	100.529	93.3816	104.354	90.2037	101.197	94.4488	101.524	102.83	98.1496	93.9045	113.388	1	1	1	1	1	1	1	1	1	1	1	1	1	1	1
FALSE	High	Master Protein	A0A287BG93	Nodal modulator 1 OS=Sus scrofa OX=9823 GN=LOC100626015 PE=1 SV=1	0	532.55	51	44	159	3	1	1222	133.7	5.83	710.91	44	115.337	114.946	101.954	98.7301	97.7532	92.1849	110.453	85.0537	83.5884	114.049	86.7936	127.911	87.8239	116.672	87.0746	93.5373	99.8127	86.3253	3	3	3	3	3	3	3	3	3	3	3	3	3	3	3
FALSE	High	Master Protein	F1SB67	Insulin-like growth factor II receptor OS=Sus scrofa OX=9823 GN=IGF2R PE=1 SV=2	0	532.18	39	75	178	75	1	2488	273.1	5.94	656.8	75	101.724	101.927	101.014	100.507	100.811	92.8003	104.056	98.8845	98.2761	104.411	100.181	103.601	104.231	95.59	94.4199	101.891	104.501	91.2695	67	67	67	67	67	67	67	67	67	60	60	60	60	60	60
FALSE	High	Master Protein	A0A481BA72	Interferon-induced GTP-binding protein Mx1 OS=Sus scrofa OX=9823 PE=3 SV=1	0	531.769	77	44	202	1	1	686	77.9	5.48	884.6	44	80.6317	54.9122	102.435	78.6207	129.425	124.556	93.8619	127.837	107.621	107.617	53.7695	178.951	55.0681	195.919	67.1015	66.582	65.5432	109.348	1	1	1	1	1	1	1	1	1	1	1	1	1	1	1
FALSE	High	Master Protein	A0A480LAL5	Extended synaptotagmin-1 isoform 2 OS=Sus scrofa OX=9823 PE=3 SV=1	0	530.714	47	44	205	2	1	1100	122.4	5.73	907.19	44	100.36	105.666	98.2913	105.486	98.2014	105.576	105.576	85.6108	95.3235	106.522	90.7435	100.841	98.0014	95.3717	94.5302	106.627	109.362	97.8962	2	2	2	2	2	2	2	2	2	3	3	3	3	3	3
FALSE	High	Master Protein	A0A4X1SSI7	Golgi apparatus protein 1 OS=Sus scrofa OX=9823 PE=4 SV=1	0	528.423	52	52	179	52	1	1194	136.1	6.95	791.34	52	102.239	115.393	94.403	115.673	92.4439	98.0413	100.933	89.8318	91.0446	98.7085	107.054	88.5753	114.306	85.3963	94.6354	109.736	110.729	90.9596	46	46	46	46	46	46	46	46	46	46	46	46	46	46	46
FALSE	High	Master Protein	E1CAJ5	Protein disulfide-isomerase OS=Sus scrofa OX=9823 GN=grp-58 PE=2 SV=1	0	524.573	72	37	326	36	1	505	56.8	6.28	1318.6	37	103.995	110.791	97.7929	101.446	100.341	98.8123	103.145	88.8727	94.9044	106.729	102.832	93.0303	102.478	97.3999	100.116	100.47	95.7465	101.297	35	35	35	35	35	35	35	35	35	39	39	39	39	39	39
FALSE	High	Master Protein	A0A480EE94	Eukaryotic translation initiation factor 5B OS=Sus scrofa OX=9823 PE=4 SV=1	0	521.966	43	53	177	52	1	1219	138.2	5.47	718.34	53	93.7268	102.362	98.0901	102.908	98.181	102.272	93.8177	103.999	104.544	91.8374	101.964	99.4837	101.137	105.27	102.997	98.2438	95.9706	102.997	47	47	47	47	47	47	47	47	47	43	43	43	43	43	43
FALSE	High	Master Protein	F1RPU0	Glycerol-3-phosphate dehydrogenase OS=Sus scrofa OX=9823 PE=3 SV=3	0	521.522	73	45	168	45	1	727	80.7	6.99	758.66	45	104.608	100.168	99.8324	100.586	101.341	102.178	106.284	93.8001	91.2028	101.468	95.9628	98.2873	100.367	95.8405	100.612	103.792	102.324	101.346	42	42	42	42	42	42	42	42	42	39	39	39	39	39	39
FALSE	High	Master Protein	F1SC47	Delta-1-pyrroline-5-carboxylate synthase OS=Sus scrofa OX=9823 GN=ALDH18A1 PE=1 SV=1	0	520.3	61	39	188	1	1	795	87	7.03	803.24	39	94.045	85.157	112.829	91.9376	101.467	104.857	95.8776	95.786	118.143	123.059	97.551	111.427	96.3267	95.4084	90.511	91.4293	101.122	93.2658	2	2	2	2	2	2	2	2	2	1	1	1	1	1	1
FALSE	High	Master Protein	A0A480J1H2	Leucyl-tRNA synthetase OS=Sus scrofa OX=9823 PE=3 SV=1	0	517.355	55	42	167	2	1	952	109.3	6.3	722.35	42	108.378	120.237	81.7549	125.96	97.6787	105.807	110.119	75.5347	74.6224	83.3886	102.767	86.4086	101.383	106.164	108.555	97.4819	108.178	105.661	2	2	2	2	2	2	2	2	2	2	2	2	2	2	2
FALSE	High	Master Protein	F1RWC5	Kinesin-like protein OS=Sus scrofa OX=9823 GN=KIF5B PE=1 SV=2	0	516.389	67	58	147	58	1	963	109.7	6.44	620.94	58	94.9536	95.888	98.5045	106.26	100.373	104.485	100.747	99.7193	98.9717	96.5311	99.6035	96.5311	102.874	101.586	106.442	95.54	96.432	104.46	47	47	47	47	47	47	47	47	47	49	49	49	49	49	49
FALSE	High	Master Protein	A0A5G2R367	Uncharacterized protein OS=Sus scrofa OX=9823 GN=LMNB1 PE=1 SV=1	0	516.156	66	38	232	35	1	545	61.8	5.38	933.36	38	106.177	111.605	99.8132	98.3159	95.5083	92.1393	104.305	96.5378	95.6019	106.033	104.154	97.9231	101.978	89.3183	92.9778	109.989	103.956	93.7691	36	36	36	36	36	36	36	36	36	40	40	40	40	40	40
FALSE	High	Master Protein	A0A4X1VNK9	Uncharacterized protein OS=Sus scrofa OX=9823 GN=NUP205 PE=3 SV=1	0	515.322	38	60	159	60	1	2026	229.5	6.37	646.95	60	106.289	99.4283	102.382	92.8533	101.906	94.1874	104.764	97.9989	100.191	107.144	99.8069	105.503	96.8142	99.4208	91.1184	105.889	99.0346	95.2696	54	54	54	54	54	54	54	54	54	56	56	56	56	56	56
FALSE	High	Master Protein	A0A287A8E9	IF rod domain-containing protein OS=Sus scrofa OX=9823 GN=KRT8 PE=1 SV=2	0	514.404	82	39	351	1	1	434	48.8	5.17	1305.53	39	100.278	93.0494	96.6635	103.984	109.823	115.29	94.8101	93.6054	92.4007	103.009	89.468	96.7902	92.9786	95.2857	115.949	92.6777	106.119	107.724	1	1	1	1	1	1	1	1	1	1	1	1	1	1	1
FALSE	High	Master Protein	A0A649YC94	Genome polyprotein OS=Senecavirus A OX=390157 PE=4 SV=1	0	513.838	30	44	181	1	1	2181	240.3	6.42	810.46	44	128.294	60.9809	113.687	86.3125	91.5219	82.6354	151.174	104.188	81.2054	186.337	54.1518	138.79	71.6693	109.207	70.0605	53.0793	131.729	85.1649	1	1	1	1	1	1	1	1	1	1	1	1	1	1	1
FALSE	High	Master Protein	G9F6X8	Protein disulfide-isomerase OS=Sus scrofa OX=9823 GN=P4HB PE=2 SV=1	0	513.657	74	34	344	34	1	508	56.4	4.89	1460.17	34	105.345	112.934	97.0663	98.1012	102.672	95.7727	105.949	88.9597	93.0993	105.592	106.048	93.4989	100.914	96.8073	96.465	108.672	94.0693	97.834	38	38	38	38	38	38	38	38	38	35	35	35	35	35	35
FALSE	High	Master Protein	A0A4X1THV4	26S proteasome non-ATPase regulatory subunit 1 OS=Sus scrofa OX=9823 GN=PSMD1 PE=3 SV=1	0	513.091	56	43	170	43	1	953	105.7	5.39	734.11	43	100.641	101.281	96.6161	105.397	100	102.379	101.83	94.7867	97.0735	94.6799	102.353	98.5676	100.921	102.455	102.455	101.841	94.373	102.455	43	43	43	43	43	43	43	43	43	43	43	43	43	43	43
FALSE	High	Master Protein	F1RQI0	Uncharacterized protein OS=Sus scrofa OX=9823 GN=COL12A1 PE=1 SV=3	0	511.275	32	74	153	74	1	3065	332.6	5.49	601.25	74	99.6914	103.806	100.617	99.7943	95.2682	103.086	102.366	96.2969	99.0742	101.154	96.7151	94.6731	101.421	91.3881	105.593	100.178	106.481	102.397	50	50	50	50	50	50	50	50	50	68	68	68	68	68	68
FALSE	High	Master Protein	A0A0B8S073	High density lipoprotein binding protein OS=Sus scrofa domesticus OX=9825 GN=HDLBP PE=4 SV=1	0	507.74	51	62	214	1	1	1268	141.5	6.96	757.57	62	124.498	73.2057	114.035	72.9505	99.0643	86.8155	109.102	123.647	96.7677	112.127	96.7033	118.249	86.46	116.837	84.4585	91.2873	104.474	89.2858	1	1	1	1	1	1	1	1	1	1	1	1	1	1	1
FALSE	High	Master Protein	I3L7E5	DNA helicase OS=Sus scrofa OX=9823 GN=MCM3 PE=1 SV=2	0	507.004	71	47	198	47	1	808	90.9	5.81	834.6	47	106.458	99.6198	94.6813	109.117	92.5919	105.033	93.5416	98.5751	100.38	87.1046	102.327	92.3403	104.363	94.1824	104.46	106.69	104.848	103.587	45	45	45	45	45	45	45	45	45	46	46	46	46	46	46
FALSE	High	Master Protein	F2Z5D4	Uncharacterized protein OS=Sus scrofa OX=9823 GN=SYNCRIP PE=1 SV=3	0	506.911	54	32	227	2	1	623	69.5	8.59	1027.75	32	118.115	120.482	92.4443	102.003	105.917	92.8995	93.9008	81.0653	93.1726	90.3097	111.443	102.886	87.114	96.7012	91.3406	125.36	106.907	87.9387	2	2	2	2	2	2	2	2	2	2	2	2	2	2	2
FALSE	High	Master Protein	A0A4X1U7J3	ATP-citrate synthase OS=Sus scrofa OX=9823 GN=ACLY PE=4 SV=1	0	506.714	67	47	222	1	1	830	91	8.68	897.78	47																			1	1	1	1	1	1	1	1	1
FALSE	High	Master Protein	A0A5G2QGL1	C-1-tetrahydrofolate synthase, cytoplasmic OS=Sus scrofa OX=9823 GN=MTHFD1 PE=1 SV=1	0	505.343	54	45	182	44	1	919	99.1	7.66	685.93	45	90.664	98.6267	96.8877	107.962	95.9725	111.257	95.9725	102.745	99.8165	92.4365	102.964	96.0139	104.6	97.9559	107.462	96.2183	92.2321	110.119	37	37	37	37	37	37	37	37	37	43	43	43	43	43	43
FALSE	High	Master Protein	A0A287AWK8	Vigilin isoform X1 OS=Sus scrofa OX=9823 PE=4 SV=1	0	504.675	49	62	213	1	1	1321	146.8	7.3	750.92	62																												1	1	1	1	1	1
FALSE	High	Master Protein	A0A287B5G9	AP complex subunit beta OS=Sus scrofa OX=9823 GN=AP1B1 PE=1 SV=1	0	503.196	54	41	157	1	1	939	103.7	5.16	703.57	41	94.1002	94.422	99.0346	101.609	96.9965	102.038	112.55	104.076	95.1729	97.3455	86.0426	126.887	90.4953	121.921	93.4923	96.0611	92.1222	95.633	1	1	1	1	1	1	1	1	1	1	1	1	1	1	1
FALSE	High	Master Protein	F1RS45	DNA topoisomerase 2 OS=Sus scrofa OX=9823 GN=TOP2B PE=1 SV=4	0	502.72	50	69	179	57	1	1614	181.9	8.25	645.4	69	99.292	95.9545	93.6284	108.495	93.7296	113.35	100.202	99.0897	96.3591	94.2248	95.3077	88.088	102.437	88.81	112.545	94.315	117.508	106.769	45	45	45	45	45	45	45	45	45	51	51	51	51	51	51
FALSE	High	Master Protein	A0A286ZVS0	Splicing factor 3B subunit 3 OS=Sus scrofa OX=9823 GN=SF3B3 PE=1 SV=1	0	502.319	49	41	169	41	1	1217	135.5	5.26	789.04	41	104.401	101.6	99.9	100.1	101.6	98.3995	97.9994	95.8987	100.1	94.068	102.829	95.8932	101.551	96.2582	102.829	103.924	101.278	101.369	36	36	36	36	36	36	36	36	36	42	42	42	42	42	42
FALSE	High	Master Protein	A0A4X1VM59	Uncharacterized protein OS=Sus scrofa OX=9823 PE=4 SV=1	0	502.217	59	44	150	6	1	1119	122.6	5.2	655.88	44	100.363	89.6529	114.159	88.3822	107.806	82.664	94.0096	104.084	118.97	108.701	100.207	117.194	95.1317	102.279	79.3874	109.115	103.729	84.1521	6	6	6	6	6	6	6	6	6	6	6	6	6	6	6
FALSE	High	Master Protein	A0A286ZJM4	DNA replication licensing factor MCM7 OS=Sus scrofa OX=9823 GN=MCM7 PE=3 SV=1	0	500.883	71	40	163	40	1	719	81.3	6.33	727.64	40	107.368	99.9049	96.5042	110.485	94.8039	103.306	96.7876	95.3707	95.2762	90.4304	105.956	91.4069	102.636	92.9692	102.929	108.788	103.32	101.562	41	41	41	41	41	41	41	41	41	41	41	41	41	41	41
FALSE	High	Master Protein	A0A287BL93	Uncharacterized protein OS=Sus scrofa OX=9823 GN=HNRNPM PE=1 SV=2	0	500.811	73	43	276	9	1	730	77.4	8.7	1022.59	43	109.386	123.508	92.3883	102.029	94.5024	97.2085	97.2085	88.4983	95.1789	97.3734	107.406	94.6264	95.9402	90.9238	99.8816	109.914	108.123	95.8207	11	11	11	11	11	11	11	11	11	11	11	11	11	11	11
FALSE	High	Master Protein	A0A4X1W018	T-complex protein 1 subunit gamma OS=Sus scrofa OX=9823 GN=CCT3 PE=3 SV=1	0	498.894	71	38	217	1	1	507	56.5	6.86	856.99	38	83.364	84.1117	109.813	73.3636	98.5981	91.7755	93.3643	131.964	133.739	97.1264	74.1382	102.874	83.3533	89.794	132.402	71.5619	112.089	136.563	1	1	1	1	1	1	1	1	1	1	1	1	1	1	1
FALSE	High	Master Protein	F1RFI2	AP complex subunit beta OS=Sus scrofa OX=9823 GN=AP1B1 PE=1 SV=4	0	498.392	53	41	156	1	1	949	104.8	5.06	703.22	41	103.417	99.1457	97.7218	108.828	98.1015	104.177	101.899	98.5761	88.1342	93.6939	100.388	93.4028	103.008	90.3953	111.157	106.209	98.2537	103.493	1	1	1	1	1	1	1	1	1	1	1	1	1	1	1
FALSE	High	Master Protein	A0A4X1UHT2	Delta-1-pyrroline-5-carboxylate synthase OS=Sus scrofa OX=9823 GN=ALDH18A1 PE=3 SV=1	0	494.388	61	39	182	1	1	793	86.8	7.03	766.26	39	104.037	100.752	117.459	103.286	93.9936	78.1312	110.795	92.3041	99.3437	123.148	90.3472	112.214	95.3707	97.8332	94.1887	109.358	96.4542	81.1867	1	1	1	1	1	1	1	1	1	1	1	1	1	1	1
FALSE	High	Master Protein	B9TSR5	Valyl-tRNA synthetase OS=Sus scrofa OX=9823 GN=VARS PE=2 SV=1	0	494.327	52	51	185	51	1	1265	140.1	7.4	772.44	51	99.2382	109.047	95.9052	106.38	94.4768	98.5716	100.762	98.5716	97.048	95.3622	108.503	94.5893	106.57	94.4927	100.193	106.184	95.0724	99.0338	44	44	44	44	44	44	44	44	44	49	49	49	49	49	49
FALSE	High	Master Protein	P28491	Calreticulin OS=Sus scrofa OX=9823 GN=CALR PE=1 SV=3	0	492.641	75	27	279	27	1	417	48.3	4.46	1244.89	27	102.399	101.477	105.813	86.9908	108.397	92.1578	105.998	93.9108	102.953	111.509	98.5866	108.48	93.1349	107.774	90.9139	101.413	93.6397	94.5483	29	29	29	29	29	29	29	29	29	28	28	28	28	28	28
FALSE	High	Master Protein	A0A4X1TFF5	Structural maintenance of chromosomes protein OS=Sus scrofa OX=9823 GN=SMC3 PE=3 SV=1	0	491.992	52	58	179	58	1	1217	141.5	7.18	677.88	58	102.215	104.893	95.0132	104.616	97.7832	102.769	97.5985	96.1212	98.8912	96.7729	99.5967	95.1594	100.504	95.9662	101.715	100.403	108.068	101.715	53	53	53	53	53	53	53	53	53	55	55	55	55	55	55
FALSE	High	Master Protein	I3L5Z9	Uncharacterized protein OS=Sus scrofa OX=9823 GN=ZNFX1 PE=1 SV=2	0	491.338	42	60	129	60	1	1926	220.9	7.53	555.99	60	109.72	69.576	108.651	70.4508	96.6953	110.012	108.748	114.192	112.053	126.379	72.9626	121.103	75.5062	118.653	96.703	77.3904	85.9633	125.342	52	52	52	52	52	52	52	52	52	45	45	45	45	45	45
FALSE	High	Master Protein	A0A287B9V7	Structural maintenance of chromosomes protein OS=Sus scrofa OX=9823 GN=SMC1A PE=1 SV=1	0	490.669	58	77	202	76	1	1233	143.2	7.64	676.19	77	101.478	106.28	95.013	107.85	95.013	105.264	95.1053	96.2136	97.7835	97.278	99.8992	93.8502	102.319	90.725	102.722	101.714	109.981	101.512	62	62	62	62	62	62	62	62	62	59	59	59	59	59	59
FALSE	High	Master Protein	F1SNC6	Vac14_Fab1_bd domain-containing protein OS=Sus scrofa OX=9823 GN=ECPAS PE=1 SV=3	0	490.595	43	61	136	61	1	1843	203.5	7.12	561	61	91.1504	93.894	104.16	99.8236	105.134	98.6731	96.726	105.576	104.868	93.8292	100.974	104.113	101.515	109.309	96.9685	99.4583	96.319	97.618	47	47	47	47	47	47	47	47	47	50	50	50	50	50	50
FALSE	High	Master Protein	K9J6K6	Early endosome antigen 1 OS=Sus scrofa OX=9823 GN=EEA1 PE=2 SV=1	0	488.915	56	74	166	73	1	1410	161.7	5.66	600.83	74	109.627	98.7628	92.7567	117.223	91.7852	103.002	91.1669	94.7882	100.883	90.1122	99.3485	91.6335	105.651	90.4382	111.736	103.804	104.021	103.152	55	55	55	55	55	55	55	55	55	61	61	61	61	61	61
FALSE	High	Master Protein	A0A4X1VM63	Uncharacterized protein OS=Sus scrofa OX=9823 GN=LOC100626015 PE=4 SV=1	0	486.185	51	42	151	1	1	1171	128.7	6.07	668.15	42																			1	1	1	1	1	1	1	1	1
FALSE	High	Master Protein	A0A6B9QIJ0	Genome polyprotein OS=Senecavirus A OX=390157 PE=4 SV=1	0	485.855	30	43	173	1	1	2181	240.3	6.47	752.61	43	130.196	58.7068	110.004	78.4436	91.6318	92.0866	136.29	103.183	99.5448	137.474	65.2107	114.143	88.4381	95.7676	85.2379	76.1534	125.912	111.459	1	1	1	1	1	1	1	1	1	1	1	1	1	1	1
FALSE	High	Master Protein	A0A480S6L0	Extended synaptotagmin-1 isoform 2 OS=Sus scrofa OX=9823 PE=3 SV=1	0	485.253	49	43	194	1	1	1074	119.9	5.68	837.98	43																			1	1	1	1	1	1	1	1	1
FALSE	High	Master Protein	A0A286ZVL0	Heterogeneous nuclear ribonucleoprotein U OS=Sus scrofa OX=9823 GN=HNRNPU PE=1 SV=1	0	483.5	55	39	278	3	1	825	90.6	5.86	1118.12	39	110.874	100.849	95.5812	101.953	88.9543	97.5353	91.2483	97.1955	115.717	97.1672	97.7575	96.8129	94.4514	93.2706	101.418	106.141	111.336	101.654	3	3	3	3	3	3	3	3	3	3	3	3	3	3	3
FALSE	High	Master Protein	A0A480M4R9	Coatomer subunit gamma OS=Sus scrofa OX=9823 PE=3 SV=1	0	483.032	65	42	138	38	1	874	97.6	5.41	631.2	42	95.6614	101.948	95.3958	110.182	101.682	102.479	99.4687	99.9115	93.2708	92.7533	101.406	95.3491	104.651	100.324	104.651	99.1347	96.7552	104.975	35	35	35	35	35	35	35	35	35	38	38	38	38	38	38
FALSE	High	Master Protein	A0A480V1M7	AP complex subunit beta OS=Sus scrofa OX=9823 GN=AP2B1 PE=1 SV=1	0	482.028	53	41	148	22	1	951	105.6	5.31	659.61	41	101.012	101.266	90.4435	109.89	95.0936	107.099	100.082	95.77	99.2365	95.1038	96.5378	100.959	101.915	99.1668	105.859	94.8648	102.752	102.632	19	19	19	19	19	19	19	19	19	21	21	21	21	21	21
FALSE	High	Master Protein	A0A4X1VQ22	FERM domain-containing protein OS=Sus scrofa OX=9823 GN=EZR PE=4 SV=1	0	481.906	64	45	330	32	1	585	69.3	6.02	1187.03	45	92.8397	106.323	94.6065	112.182	100.93	105.3	92.8397	95.9084	99.1631	87.1256	105.888	90.6186	105.888	104.491	106.188	102.894	94.2115	102.595	36	36	36	36	36	36	36	36	36	34	34	34	34	34	34
FALSE	High	Master Protein	A0A480IKV5	Exportin-5 OS=Sus scrofa OX=9823 PE=4 SV=1	0	481.022	47	37	163	2	1	1000	113.8	5.8	730.84	37	96.6372	95.4225	107.195	105.513	98.5058	100.001	102.337	100.561	93.9276	99.901	106.146	102.379	103.668	103.866	97.621	98.5132	89.3933	98.6123	2	2	2	2	2	2	2	2	2	2	2	2	2	2	2
FALSE	High	Master Protein	F1SB63	CCT-alpha OS=Sus scrofa OX=9823 GN=TCP1 PE=1 SV=2	0	480.908	76	32	156	2	1	559	60.6	6.13	683.62	32	84.383	93.7534	106.342	102.934	99.1485	105.206	90.346	110.696	107.194	89.0925	102.24	92.4037	104.675	92.7933	117.336	90.5533	97.468	113.537	2	2	2	2	2	2	2	2	2	3	3	3	3	3	3
FALSE	High	Master Protein	A0A4X1WD04	IF rod domain-containing protein OS=Sus scrofa OX=9823 GN=KRT8 PE=3 SV=1	0	479.737	70	38	338	1	1	462	52	5.43	1241.89	38	70.1621	59.6159	100.772	100.172	71.0195	139.269	64.4174	140.813	153.674	81.9712	78.0418	92.0257	94.5682	83.358	135.017	80.0065	102.311	152.815	1	1	1	1	1	1	1	1	1	1	1	1	1	1	1
FALSE	High	Master Protein	F1SBC8	Uncharacterized protein OS=Sus scrofa OX=9823 GN=EMILIN2 PE=1 SV=3	0	479.699	52	45	188	45	1	1078	117.7	6.58	790.82	45	119.084	97.4491	95.1817	115.116	84.3169	96.7878	105.574	97.9215	88.6628	109.47	100	90.4324	113.082	77.9359	98.145	95.9972	121.869	92.9707	41	41	41	41	41	41	41	41	41	41	41	41	41	41	41
FALSE	High	Master Protein	A0A480IFL7	Keratin, type I cytoskeletal 19 OS=Sus scrofa OX=9823 PE=3 SV=1	0	478.808	84	38	315	1	1	408	44.6	5.14	1339.11	38	105.358	102.282	88.688	111.312	91.7641	105.061	95.2371	93.1533	107.244	110.126	103.683	80.7636	106.26	85.5499	94.018	114.82	104.603	100.277	1	1	1	1	1	1	1	1	1	1	1	1	1	1	1
FALSE	High	Master Protein	F1RPH0	Phosphoglycerate kinase OS=Sus scrofa OX=9823 GN=PGK1 PE=1 SV=3	0	478.648	78	30	238	30	1	417	44.5	7.9	1046.47	30	80.6956	89.6052	84.0367	127.099	96.0089	139.907	83.2942	101.485	97.7722	75.4786	95.8964	81.684	103.803	97.8982	142.637	85.5874	89.1905	127.824	35	35	35	35	35	35	35	35	35	32	32	32	32	32	32
FALSE	High	Master Protein	A0A287A3X7	Microtubule-associated protein OS=Sus scrofa OX=9823 GN=MAP4 PE=1 SV=2	0	478.282	27	48	187	48	1	2248	238.2	5.71	703.85	48	88.2739	100.088	100.263	103.414	100.001	104.551	93.0871	104.639	105.777	89.9318	99.7781	101.327	99.6675	102.655	106.084	99.4462	96.2379	104.867	44	44	44	44	44	44	44	44	44	47	47	47	47	47	47
FALSE	High	Master Protein	A0A4X1SRP3	Alanine--tRNA ligase OS=Sus scrofa OX=9823 GN=AARS PE=3 SV=1	0	477.833	52	40	163	40	1	968	106.8	5.57	693.81	40	97.0815	105.449	96.5951	108.659	95.3303	100.584	102.335	99.903	94.1628	96.8011	110.917	93.6015	107.247	92.6604	100.753	103.294	94.9189	99.9065	37	37	37	37	37	37	37	37	37	45	45	45	45	45	45
FALSE	High	Master Protein	A0A0B8RTA5	Aconitate hydratase, mitochondrial OS=Sus scrofa domesticus OX=9825 GN=ACO2 PE=3 SV=1	0	477.388	57	37	194	37	1	781	85.5	7.83	851.8	37	107.966	104.127	98.4638	97.6	96.4482	100.863	107.774	92.9928	93.6646	112.913	101.626	91.7731	100.382	90.1469	104.495	98.2777	96.8429	103.443	36	36	36	36	36	36	36	36	36	35	35	35	35	35	35
FALSE	High	Master Protein	A0A480K0D5	Cullin-associated NEDD8-dissociated protein 1 isoform 1 OS=Sus scrofa OX=9823 PE=3 SV=1	0	477.111	47	49	187	5	1	1230	136.3	5.78	747.26	49	96.2139	117.748	89.821	125.486	94.2792	111.271	99.7468	84.1853	81.2412	89.4684	113.682	92.1318	109.444	88.0156	103.391	106.297	95.0374	102.422	3	3	3	3	3	3	3	3	3	4	4	4	4	4	4
FALSE	High	Master Protein	A0A4X1TLM6	Dolichyl-diphosphooligosaccharide--protein glycosyltransferase subunit 2 OS=Sus scrofa OX=9823 GN=RPN2 PE=3 SV=1	0	476.723	57	26	143	2	1	644	70.7	5.95	727.24	26	103.181	101.378	98.9398	97.5614	94.0626	96.2891	102.969	101.908	103.605	104.495	102.593	99.5678	103.544	90.5774	90.318	112.621	102.68	93.6894	2	2	2	2	2	2	2	2	2	2	2	2	2	2	2
FALSE	High	Master Protein	F1RK45	HATPase_c domain-containing protein OS=Sus scrofa OX=9823 GN=TRAP1 PE=1 SV=3	0	474.933	62	34	190	33	1	716	80.9	6.76	820.94	34	110.007	108.944	101.417	93.5363	107.882	88.9316	109.21	89.2858	90.8797	114.274	105.298	101.297	99.6751	101.297	88.6451	105.298	94.9171	89.2939	31	31	31	31	31	31	31	31	31	34	34	34	34	34	34
FALSE	High	Master Protein	A0A480J3V8	Keratin, type I cytoskeletal 19 OS=Sus scrofa OX=9823 PE=3 SV=1	0	474.621	83	38	318	1	1	404	44.2	5.14	1347.89	38	104.6	101.174	100.196	108.417	103.523	101.86	92.757	91.974	95.3997	109.812	97.4763	91.7755	96.0745	95.2334	110.84	95.1399	95.4203	108.224	1	1	1	1	1	1	1	1	1	1	1	1	1	1	1
FALSE	High	Master Protein	B3VMR0	5-aminoimidazole-4-carboxamide ribonucleotide formyltransferase OS=Sus scrofa OX=9823 GN=ATIC PE=1 SV=1	0	473.222	80	36	139	36	1	592	64.4	7.15	652.32	36	93.5392	108.582	93.17	113.011	99.7223	105.905	98.2457	94.2774	93.4469	87.5863	109.083	90.2104	106.459	97.0733	105.248	104.34	94.3483	105.551	35	35	35	35	35	35	35	35	35	34	34	34	34	34	34
FALSE	High	Master Protein	F1RYV9	Tubulin alpha chain OS=Sus scrofa OX=9823 GN=LOC100127131 PE=1 SV=4	0	472.705	73	23	399	2	1	474	52.7	5.15	1999.68	23	92.4562	106.781	104.871	100.669	96.8491	101.146	100.096	100.86	96.3716	98.5564	105.584	94.9944	102.985	107.509	102.985	99.3265	91.1437	97.0161	3	3	3	3	3	3	3	3	3	2	2	2	2	2	2
FALSE	High	Master Protein	A0A5G2QG29	Leucine zipper-EF-hand-containing transmembrane protein 1 OS=Sus scrofa OX=9823 GN=LETM1 PE=1 SV=1	0	468.068	52	40	151	40	1	762	85.2	6.9	631.73	40	104.523	97.2681	107.255	90.3903	105.842	91.3325	104.9	98.4929	100	111.367	97.2563	107.938	95.4924	101.568	91.3768	104.606	99.6081	90.8868	36	36	36	36	36	36	36	36	36	35	35	35	35	35	35
FALSE	High	Master Protein	A0A286ZYV1	Radixin OS=Sus scrofa OX=9823 GN=RDX PE=1 SV=1	0	467.499	60	42	222	26	1	604	71	6.71	796.65	42	98.2403	108.153	91.1998	118.343	89.6249	108.986	95.4611	95.7391	94.2568	87.857	106.824	85.7495	110.537	87.0541	111.039	101.907	103.111	106.021	24	24	24	24	24	24	24	24	24	25	25	25	25	25	25
FALSE	High	Master Protein	A0A287AMM6	MICOS complex subunit MIC60 OS=Sus scrofa OX=9823 GN=IMMT PE=1 SV=1	0	466.265	64	43	203	2	1	746	82.6	6.61	821.59	43	99.5303	95.3088	124.108	95.4965	116.041	85.8341	91.7441	94.2769	97.4665	113.406	90.5367	125.333	93.0997	113.307	88.4667	87.6781	92.5082	95.6626	2	2	2	2	2	2	2	2	2	2	2	2	2	2	2
FALSE	High	Master Protein	A0A4X1V7I5	Uncharacterized protein OS=Sus scrofa OX=9823 PE=3 SV=1	0	465.43	40	43	140	1	1	1511	167.8	7.47	594.69	43																												1	1	1	1	1	1
FALSE	High	Master Protein	A0A480JXK5	MICOS complex subunit MIC60 OS=Sus scrofa OX=9823 PE=3 SV=1	0	465.218	64	43	201	2	1	747	82.7	6.61	802.36	43	97.8589	88.6058	101.286	92.4612	94.0034	94.9459	84.7503	117.136	128.96	113.66	94.9054	120.143	95.1369	93.2846	90.7378	92.127	99.1887	100.925	1	1	1	1	1	1	1	1	1	2	2	2	2	2	2
FALSE	High	Master Protein	A0A4X1VBM4	Uncharacterized protein OS=Sus scrofa OX=9823 GN=MATR3 PE=4 SV=1	0	464.933	50	42	192	22	1	897	100	6.04	746.72	42	104.895	106.617	100.635	96.1927	103.717	90.5724	100.816	93.3825	103.173	97.8203	99.481	103.218	94.8103	102.802	94.4989	110.898	101.661	94.8103	21	21	21	21	21	21	21	21	21	19	19	19	19	19	19
FALSE	High	Master Protein	A0A480IWM4	Cytoskeleton-associated protein 5 isoform X1 OS=Sus scrofa OX=9823 PE=4 SV=1	0	464.063	39	66	141	66	1	2012	223.4	7.87	508.52	66	90.3753	98.0389	99.4647	103.207	102.94	102.851	92.9596	102.851	107.307	89.5246	96.9004	98.3969	101.925	103.1	104.062	97.6487	104.597	103.742	50	50	50	50	50	50	50	50	50	51	51	51	51	51	51
FALSE	High	Master Protein	A0A4X1VW06	CCT-alpha OS=Sus scrofa OX=9823 PE=3 SV=1	0	462.69	77	31	150	1	1	534	58	6.11	660.44	31	87.5199	96.4959	102.993	104.019	94.3588	114.533	95.3846	101.967	102.822	95.5772	94.5299	101.745	100.115	97.5554	110.356	94.5299	99.4173	106.166	1	1	1	1	1	1	1	1	1	1	1	1	1	1	1
FALSE	High	Master Protein	A0A480Y0V4	Leucyl-tRNA synthetase (Fragment) OS=Sus scrofa OX=9823 PE=3 SV=1	0	462.198	53	36	157	1	1	869	98.9	5.41	662.86	36	89.7374	90.8492	99.829	102.651	85.6324	107.697	91.7044	119.157	112.743	91.3974	96.0474	96.6287	105.929	87.6773	111.625	97.3262	104.185	109.184	1	1	1	1	1	1	1	1	1	1	1	1	1	1	1
FALSE	High	Master Protein	A0A287AMV5	Polynucleotide phosphorylase 1 OS=Sus scrofa OX=9823 GN=PNPT1 PE=1 SV=1	0	462.144	67	44	161	44	1	784	86	8.35	654.77	44	100.479	85.15	110.156	79.21	110.347	95.4013	103.928	103.736	111.497	116.299	89.1659	117.546	86.0019	120.134	88.303	92.6174	91.8504	98.1783	39	39	39	39	39	39	39	39	39	42	42	42	42	42	42
FALSE	High	Master Protein	A0A4X1T1A2	Uncharacterized protein OS=Sus scrofa OX=9823 PE=4 SV=1	0	458.357	54	37	265	1	1	804	88.4	5.73	1097.62	37	122.592	111.076	90.5072	109.846	86.2879	97.0999	90.2435	86.9032	105.539	89.4713	103.399	98.2448	96.8191	79.6012	101.096	113.05	114.037	104.276	1	1	1	1	1	1	1	1	1	1	1	1	1	1	1
FALSE	High	Master Protein	A0A287AZ37	Tubulin beta chain OS=Sus scrofa OX=9823 GN=LOC100624785 PE=1 SV=2	0	457.94	78	24	384	1	1	465	52	5.05	1437.47	24	86.0465	97.7332	94.1574	112.298	96.5122	116.397	103.664	101.396	91.8899	97.1029	94.3178	97.9941	103.007	107.686	109.803	91.4213	89.1932	109.469	1	1	1	1	1	1	1	1	1	1	1	1	1	1	1
FALSE	High	Master Protein	F1S982	Coatomer subunit beta OS=Sus scrofa OX=9823 GN=COPB1 PE=1 SV=3	0	457.907	55	42	145	42	1	953	107.1	6	595.84	42	99.5524	103.138	97.2216	106.007	99.0145	101.883	104.572	94.7116	93.8152	93.5474	100.317	96.8264	105.288	101.057	104.125	100.105	95.7687	103.173	39	39	39	39	39	39	39	39	39	38	38	38	38	38	38
FALSE	High	Master Protein	A0A480I3P3	Unconventional myosin-Ic isoform X2 OS=Sus scrofa OX=9823 PE=3 SV=1	0	457.588	57	49	162	48	1	1044	119.7	9.42	652	49	109.297	112.999	95.6979	98.194	95.9561	93.7182	114.892	91.8246	87.5209	112.028	105.498	90.8328	104.008	93.5825	93.6971	106.873	98.509	95.0719	43	43	43	43	43	43	43	43	43	46	46	46	46	46	46
FALSE	High	Master Protein	A0A480M929	Tubulin beta chain OS=Sus scrofa OX=9823 PE=3 SV=1	0	457.306	81	24	380	1	1	445	49.9	4.89	1415.38	24	41.4194	32.1696	165.074	35.0906	73.2255	52.1296	58.6206	180.328	262.034	99.1889	95.2784	114.427	96.0874	106.74	104.313	87.8618	89.2103	106.875	1	1	1	1	1	1	1	1	1	1	1	1	1	1	1
FALSE	High	Master Protein	A0A480Z2F8	Centromere protein F OS=Sus scrofa OX=9823 PE=4 SV=1	0	457.278	31	84	135	84	1	3070	351.4	5.1	468.48	84	104.306	94.1364	103.482	88.7309	103.573	97.0682	94.8694	102.749	111.086	107.96	95.9181	109.49	93.2648	107.245	90.4075	100.918	99.7959	94.9996	60	60	60	60	60	60	60	60	60	58	58	58	58	58	58
FALSE	High	Master Protein	A0A480JRT9	26S proteasome non-ATPase regulatory subunit 2 OS=Sus scrofa OX=9823 PE=3 SV=1	0	457.062	64	44	145	44	1	908	100.2	5.2	614.65	44	96.045	97.769	99.0873	101.927	97.6676	101.825	99.8986	101.42	104.361	94.7798	103.33	96.3098	101.62	100.36	103.6	100.36	93.9697	105.67	42	42	42	42	42	42	42	42	42	38	38	38	38	38	38
FALSE	High	Master Protein	F1RK90	SH3_10 domain-containing protein OS=Sus scrofa OX=9823 GN=PPL PE=1 SV=4	0	456.904	43	75	149	1	1	1925	221.2	6.29	524.74	75																												1	1	1	1	1	1
FALSE	High	Master Protein	A0A480KGR5	Protocadherin Fat 1 isoform X2 OS=Sus scrofa OX=9823 PE=4 SV=1	0	456.526	21	66	109	4	1	4560	503.1	5	402.31	66	90.232	89.9726	109.507	95.0724	95.7639	98.0977	88.5032	111.755	121.003	106.698	97.8439	111.58	104.201	93.5302	85.6974	99.6602	109.423	91.3733	2	2	2	2	2	2	2	2	2	3	3	3	3	3	3
FALSE	High	Master Protein	A0A4X1UR29	Uncharacterized protein OS=Sus scrofa OX=9823 GN=THBS1 PE=3 SV=1	0	455.26	49	47	155	47	1	1111	123.1	4.86	605.49	47	115.949	103.82	93.4098	98.7582	87.0108	102.292	118.337	85.5781	94.8424	102.984	88.1602	87.8714	100.192	86.0426	131.283	95.6682	106.641	101.059	42	42	42	42	42	42	42	42	42	43	43	43	43	43	43
FALSE	High	Master Protein	Q6S4N2	Heat shock 70 kDa protein 1B OS=Sus scrofa OX=9823 GN=HSPA1B PE=2 SV=1	0	454.246	70	35	252	22	1	641	70.1	5.82	1024.52	35	93.9816	95.9565	93.1352	107.806	100.377	117.304	94.828	98.4956	98.2135	91.8464	92.7305	98.8212	96.8565	108.449	111.592	91.6499	94.2041	113.852	19	19	19	19	19	19	19	19	19	22	22	22	22	22	22
FALSE	High	Master Protein	A0A480IR83	Nuclear autoantigenic sperm protein OS=Sus scrofa OX=9823 PE=3 SV=1	0	453.553	65	40	126	40	1	776	83.3	4.28	551.84	40	90.3633	106.308	94.5684	114.718	93.2543	111.038	96.0577	98.2479	95.3569	88.6288	103.754	98.6752	103.202	94.8112	110.488	98.344	93.8176	108.39	37	37	37	37	37	37	37	37	37	33	33	33	33	33	33
FALSE	High	Master Protein	F1RTA1	Uncharacterized protein OS=Sus scrofa OX=9823 GN=ABCC3 PE=1 SV=4	0	453.169	39	44	141	2	1	1510	167.8	7.28	582.85	44	103.841	116.474	91.8135	101.415	101.819	100.505	94.9466	88.175	100.809	109.211	94.5811	118.602	93.1362	113.545	78.5067	103.612	90.698	98.1933	2	2	2	2	2	2	2	2	2	1	1	1	1	1	1
FALSE	High	Master Protein	F1RWJ5	Importin subunit beta-1 OS=Sus scrofa OX=9823 GN=KPNB1 PE=1 SV=3	0	452.054	53	35	178	35	1	876	97.2	4.78	749.91	35	103.447	112.88	96.3724	105.624	95.5561	94.8305	97.7329	97.8237	95.7375	96.5778	109.125	99.7924	104.355	98.4444	94.815	108.607	94.4002	93.9854	39	39	39	39	39	39	39	39	39	41	41	41	41	41	41
FALSE	High	Master Protein	A0A480JQP2	Enoyl-CoA hydratase OS=Sus scrofa OX=9823 PE=3 SV=1	0	451.769	62	39	147	39	1	723	79.6	8.75	648.01	39	102.883	103.72	97.7676	102.418	93.3035	103.255	103.162	98.2326	95.2566	109.08	94.5118	101.696	96.5075	97.8047	100.1	97.206	100.798	102.195	40	40	40	40	40	40	40	40	40	38	38	38	38	38	38
FALSE	High	Master Protein	A0A480KP43	Protein flightless-1 homolog isoform 1 OS=Sus scrofa OX=9823 PE=4 SV=1	0	450.538	51	50	141	50	1	1269	144.1	6.02	553.03	50	93.597	103.492	92.4329	105.918	98.4476	109.313	97.3805	99.0297	100.388	90.746	101.794	90.1794	105.854	98.4889	109.914	99.1499	95.9394	107.837	44	44	44	44	44	44	44	44	44	40	40	40	40	40	40
FALSE	High	Master Protein	F1S842	Protein RRP5 homolog OS=Sus scrofa OX=9823 GN=PDCD11 PE=4 SV=3	0	449.56	35	58	145	7	1	1875	209.3	8.76	568.51	58	114.204	109.555	101.721	84.2446	100.86	86.2247	104.734	98.1052	100.258	109.162	101.833	106.643	93.2442	100.688	91.0684	108.704	97.825	90.8394	6	6	6	6	6	6	6	6	6	7	7	7	7	7	7
FALSE	High	Master Protein	F1SUF2	Hexokinase OS=Sus scrofa OX=9823 GN=HK1 PE=1 SV=4	0	448.746	56	45	226	38	1	917	102.4	6.98	826.83	45	102.142	87.3411	99.6105	97.8577	101.948	109.056	99.0262	99.8053	103.213	100.564	86.8385	100.752	95.3935	105.171	106.017	90.6929	106.487	108.085	39	39	39	39	39	39	39	39	39	38	38	38	38	38	38
FALSE	High	Master Protein	D0G0C9	T-complex protein 1 subunit eta OS=Sus scrofa OX=9823 GN=CCT7 PE=1 SV=1	0	448.452	80	34	181	34	1	543	59.4	7.15	789.14	34	92.419	110.365	92.227	111.132	99.5204	103.455	98.4648	97.3132	95.202	87.275	110.621	86.9879	106.219	97.1299	107.846	103.923	96.4601	103.54	33	33	33	33	33	33	33	33	33	34	34	34	34	34	34
FALSE	High	Master Protein	I3L7T4	Lon protease homolog, mitochondrial OS=Sus scrofa OX=9823 GN=LONP1 PE=1 SV=2	0	447.794	46	33	120	33	1	960	106.8	6.39	571.68	33	105.099	107.818	95.4109	100.85	103.229	100.51	103.314	89.2921	94.3911	104.13	100	92.094	101.534	97.05	104.838	101.888	97.522	101.062	31	31	31	31	31	31	31	31	31	32	32	32	32	32	32
FALSE	High	Master Protein	A0A481DMC0	CCT-theta OS=Sus scrofa OX=9823 PE=3 SV=1	0	447.757	72	37	219	1	1	553	60.2	5.74	901.66	37	95.9287	107.713	99.1426	108.891	104.928	103.963	98.3927	91.9649	89.1796	101.029	84.9146	125.373	89.2004	128.887	92.972	84.1431	94.8578	98.6293	2	2	2	2	2	2	2	2	2	2	2	2	2	2	2
FALSE	High	Master Protein	A0A480IZE0	Tubulin alpha chain OS=Sus scrofa OX=9823 PE=3 SV=1	0	447.683	61	21	509	1	1	448	49.9	5.06	2715.61	21	81.2346	62.379	118.675	78.7987	116.33	104.15	93.775	126.163	118.585	109.207	76.2507	128.457	82.3188	131.282	101.883	74.9953	87.7592	107.742	1	1	1	1	1	1	1	1	1	1	1	1	1	1	1
FALSE	High	Master Protein	F1SHD7	NADH-ubiquinone oxidoreductase 75 kDa subunit, mitochondrial OS=Sus scrofa OX=9823 GN=NDUFS1 PE=1 SV=4	0	447.092	70	34	136	34	1	727	79.5	6.1	614.84	34	107.303	101.442	96.573	104.057	99.4584	100.36	104.869	94.499	91.3431	108.587	96.3352	101.152	101.257	98.7437	102.095	90.7853	103.037	98.0107	33	33	33	33	33	33	33	33	33	37	37	37	37	37	37
FALSE	High	Master Protein	A0A480XY22	Trifunctional purine biosynthetic protein adenosine-3 OS=Sus scrofa OX=9823 PE=3 SV=1	0	446.594	53	38	118	38	1	1010	107.9	6.51	525.26	38	95.8582	102.202	96.9155	108.194	93.8317	104.14	98.8539	102.643	97.3561	94.7603	104.149	99.3455	102.839	103.931	98.7996	100.437	93.1228	102.511	37	37	37	37	37	37	37	37	37	38	38	38	38	38	38
FALSE	High	Master Protein	A0A4X1VGA6	VWFA domain-containing protein OS=Sus scrofa OX=9823 PE=4 SV=1	0	446.263	42	66	133	66	1	2004	223.9	7.37	513.81	66	100.721	95.1437	103.689	92.2652	99.3714	97.6623	103.06	105.848	102.25	110.304	97.1605	101.682	98.0017	98.3171	98.3171	97.5811	100.525	98.3171	48	48	48	48	48	48	48	48	48	58	58	58	58	58	58
FALSE	High	Master Protein	A0A4X1WD86	Uncharacterized protein OS=Sus scrofa OX=9823 GN=NID2 PE=4 SV=1	0	445.447	48	48	189	14	1	1391	152.7	5.77	857.36	48	106.552	93.2618	94.4785	107.956	91.9515	108.611	104.586	96.6311	95.9759	98.7144	96.4399	90.7041	104.549	88.924	107.417	97.1321	111.076	105.143	12	12	12	12	12	12	12	12	12	14	14	14	14	14	14
FALSE	High	Master Protein	A0A4X1U6G5	Junction plakoglobin OS=Sus scrofa OX=9823 GN=JUP PE=3 SV=1	0	445.192	67	36	123	30	1	752	82	7.08	592.74	36	110.219	111.543	98.3915	96.6884	102.46	89.403	104.352	92.0522	94.8907	107.21	104.774	103.995	97.8564	101.754	83.5332	112.472	99.2205	89.1845	26	26	26	26	26	26	26	26	26	29	29	29	29	29	29
FALSE	High	Master Protein	A0A4X1TW99	Major vault protein OS=Sus scrofa OX=9823 GN=MVP PE=4 SV=1	0	444.591	64	43	163	43	1	900	99.7	5.71	681.83	43	96.2171	97.8783	95.1096	112.183	97.0477	111.352	99.9086	97.4168	92.987	91.8252	99.5962	94.9538	104.44	98.6879	113.927	95.8621	93.339	107.468	39	39	39	39	39	39	39	39	39	37	37	37	37	37	37
FALSE	High	Master Protein	A0A5G2Q7D7	Succinate dehydrogenase [ubiquinone] flavoprotein subunit, mitochondrial OS=Sus scrofa OX=9823 GN=SDHA PE=1 SV=1	0	444.408	70	31	232	31	1	649	71.1	6.98	1119.46	31	102.949	101.376	99.7052	95.7728	100.983	101.081	103.638	96.0677	98.5255	107.998	97.7686	97.5826	98.7915	96.0018	103.441	97.3966	99.5354	101.488	32	32	32	32	32	32	32	32	32	32	32	32	32	32	32
FALSE	High	Master Protein	A0A480S8T7	Periplakin OS=Sus scrofa OX=9823 PE=4 SV=1	0	444.144	48	75	148	1	1	1755	203.6	5.55	517.52	75																												1	1	1	1	1	1
FALSE	High	Master Protein	A0A4X1U394	Uncharacterized protein OS=Sus scrofa OX=9823 GN=FAT1 PE=4 SV=1	0	442.421	20	64	107	2	1	4580	505.2	5	395.01	64	106.371	110.652	101.394	106.272	99.2036	75.2121	94.3256	92.2351	114.236	110.365	98.3485	116.235	105.32	103.852	70.4636	115.776	106.145	73.4906	2	2	2	2	2	2	2	2	2	2	2	2	2	2	2
FALSE	High	Master Protein	A0A480UV25	Tubulin beta chain OS=Sus scrofa OX=9823 PE=3 SV=1	0	441.629	79	23	341	3	1	444	49.6	4.88	1304.88	23	96.0641	79.975	94.3525	106.334	100.172	139.026	102.226	89.4744	92.3841	88.9728	101.16	99.9991	94.0797	104.41	117.873	82.9373	93.8476	116.829	2	2	2	2	2	2	2	2	2	2	2	2	2	2	2
FALSE	High	Master Protein	A0A480R622	2-phospho-D-glycerate hydro-lyase OS=Sus scrofa OX=9823 PE=3 SV=1	0	440.98	69	23	424	23	1	447	48.7	7.14	1803.4	23	88.5598	98.57	91.9918	119.544	98.856	116.97	92.0872	98.1886	95.3286	81.5726	101.061	88.1331	106.561	97.6845	122.865	94.2113	92.7641	115.051	29	29	29	29	29	29	29	29	29	27	27	27	27	27	27
FALSE	High	Master Protein	I3LCA2	CCT-theta OS=Sus scrofa OX=9823 GN=CCT8 PE=1 SV=2	0	440.584	72	37	212	1	1	549	59.9	5.6	878.07	37	102.688	100.672	102.784	106.625	96.7356	104.705	97.7917	93.5672	94.4313	109.467	103.347	95.2189	94.7408	95.0277	96.462	104.685	95.7926	105.259	1	1	1	1	1	1	1	1	1	1	1	1	1	1	1
FALSE	High	Master Protein	A0A287BGU5	Uncharacterized protein OS=Sus scrofa OX=9823 GN=SYNCRIP PE=1 SV=1	0	439.447	52	29	206	1	1	562	62.6	7.56	917.91	29	88.5907	70.1845	126.403	75.9313	119.24	77.0973	90.5896	121.156	130.817	90.3	79.4824	114.547	98.8796	105.097	113.054	88.1862	95.771	114.795	1	1	1	1	1	1	1	1	1	1	1	1	1	1	1
FALSE	High	Master Protein	A0A5S8M9X9	Fumarate hydratase, mitochondrial OS=Sus scrofa OX=9823 GN=FH PE=3 SV=1	0	438.991	71	23	160	23	1	466	49.9	7.94	813.8	23	100.466	95.7124	103.915	93.1026	106.059	98.6019	103.076	98.1358	101.025	108.654	99.4032	101.393	97.9112	105.073	94.8276	99.6021	95.5239	97.5133	26	26	26	26	26	26	26	26	26	25	25	25	25	25	25
FALSE	High	Master Protein	A0A4X1TFK2	Poly [ADP-ribose] polymerase OS=Sus scrofa OX=9823 GN=PARP1 PE=4 SV=1	0	437.089	48	48	162	48	1	1018	113.2	8.87	592.36	48	90.353	106.497	96.653	103.642	103.248	102.756	97.0468	100.689	99.0155	90.1569	100.835	91.1783	103.714	98.8853	108.542	96.2854	108.264	102.135	44	44	44	44	44	44	44	44	44	46	46	46	46	46	46
FALSE	High	Master Protein	A0A287A2N6	MICOS complex subunit MIC60 OS=Sus scrofa OX=9823 GN=IMMT PE=1 SV=1	0	436.644	67	42	198	2	1	680	75.5	6.96	769.28	42	106.434	97.3275	102.574	92.3784	106.731	90.1018	108.512	94.556	101.386	107.107	87.9096	113.475	91.7859	111.167	91.2322	96.4006	105.168	95.7545	2	2	2	2	2	2	2	2	2	2	2	2	2	2	2
FALSE	High	Master Protein	I3LAT6	Isoleucyl-tRNA synthetase OS=Sus scrofa OX=9823 GN=IARS1 PE=1 SV=3	0	434.553	50	49	169	49	1	1262	144.5	5.97	670.42	49	100.594	105.169	96.0185	105.678	97.4589	98.8146	107.372	95.5101	93.4766	97.7406	104.397	101.069	101.425	104.991	99.2858	98.9292	95.6012	96.5521	44	44	44	44	44	44	44	44	44	45	45	45	45	45	45
FALSE	High	Master Protein	A0A286ZMW4	Heat shock 110 kDa protein OS=Sus scrofa OX=9823 GN=HSPH1 PE=1 SV=1	0	433.509	61	41	137	39	1	815	91.9	5.55	558.92	41	91.8788	105.229	99.1605	105.415	104.108	98.6004	99.9074	97.9469	97.9469	92.5568	103.771	100.695	102.878	107.741	96.3281	102.481	95.4349	98.1144	31	31	31	31	31	31	31	31	31	36	36	36	36	36	36
FALSE	High	Master Protein	A0A287AFH8	Uncharacterized protein OS=Sus scrofa OX=9823 GN=LMO7 PE=1 SV=2	0	433.197	43	51	186	2	1	1346	152.1	7.66	712.01	51	108.898	122.439	91.586	90.5221	99.1299	100.871	102.418	85.7829	98.3562	105.118	101.612	81.1414	90.8079	85.2165	123.03	100.095	95.9255	117.249	2	2	2	2	2	2	2	2	2	1	1	1	1	1	1
FALSE	High	Master Protein	I3L5I4	SMC hinge domain-containing protein OS=Sus scrofa OX=9823 GN=SMCHD1 PE=1 SV=2	0	432.95	41	66	150	66	1	1997	225.3	7.52	527.44	66	97.1014	79.7126	104.89	83.3353	101.63	109.962	92.3013	110.867	120.196	95.5302	83.3678	107.901	86.2785	114.138	105.822	85.5508	103.015	118.296	51	51	51	51	51	51	51	51	51	54	54	54	54	54	54
FALSE	High	Master Protein	A0A287AGU2	ATP synthase subunit alpha OS=Sus scrofa OX=9823 GN=ATP5F1A PE=1 SV=1	0	432.557	61	30	300	30	1	550	59.4	8.9	1196.08	30	105.031	98.4456	103.568	93.5066	103.842	95.5188	105.854	98.9029	95.5188	109.004	96.5211	104.911	96.3164	100.818	95.0886	100.409	101.33	95.4979	33	33	33	33	33	33	33	33	33	33	33	33	33	33	33
FALSE	High	Master Protein	A0A481C5P1	MICOS complex subunit MIC60 OS=Sus scrofa OX=9823 PE=3 SV=1	0	432.046	64	42	196	1	1	758	83.7	6.52	759.64	42																			1	1	1	1	1	1	1	1	1
FALSE	High	Master Protein	K7GKY0	CD109 antigen isoform 1 preproprotein OS=Sus scrofa OX=9823 GN=CD109 PE=1 SV=1	0	431.822	33	36	118	36	1	1449	161.4	5.47	513.59	36	104.286	118.978	88.7193	113.468	97.0273	98.8638	101.312	86.0957	91.3429	99.1131	104.542	84.046	107.755	86.8157	106.979	108.53	104.209	98.0052	34	34	34	34	34	34	34	34	34	31	31	31	31	31	31
FALSE	High	Master Protein	A0A480TWM3	NOL1/NOP2/Sun domain family member 2 OS=Sus scrofa OX=9823 PE=3 SV=1	0	431.382	68	46	139	1	1	811	90.6	5.99	569.74	46																			1	1	1	1	1	1	1	1	1
FALSE	High	Master Protein	A0A286ZVA8	Uncharacterized protein OS=Sus scrofa OX=9823 GN=TRIM28 PE=4 SV=1	0	431.304	60	32	151	1	1	868	91.7	5.85	672.97	32	87.4258	94.2846	108.955	82.2816	104.287	97.5235	113.051	120.386	91.8078	105.022	82.1338	114.39	81.5544	120.184	115.356	84.1619	99.7105	97.5858	1	1	1	1	1	1	1	1	1	1	1	1	1	1	1
FALSE	High	Master Protein	I3LR88	Uncharacterized protein OS=Sus scrofa OX=9823 GN=LMO7 PE=1 SV=2	0	429.886	46	50	181	1	1	1257	142.1	6.47	698.62	50																												1	1	1	1	1	1
FALSE	High	Master Protein	A0A480TKG0	Nuclear pore complex protein Nup155 isoform 1 OS=Sus scrofa OX=9823 PE=3 SV=1	0	429.63	42	41	124	41	1	1392	155.2	6.3	581.71	41	104.169	101.092	101.489	94.5405	98.3126	95.1361	105.956	101.588	97.717	105.705	104.509	99.3564	102.117	96.0441	91.7196	107.453	99.8164	93.3758	38	38	38	38	38	38	38	38	38	31	31	31	31	31	31
FALSE	High	Master Protein	F1SNT8	Dynactin subunit 1 OS=Sus scrofa OX=9823 GN=DCTN1 PE=1 SV=4	0	428.02	53	49	103	49	1	1259	139.1	5.63	441.58	49	95.6333	97.8618	96.4356	104.637	102.943	102.854	99.1098	100.269	100.447	97.649	102.243	97.649	104.166	99.3583	103.738	96.4738	98.6104	100.106	39	39	39	39	39	39	39	39	39	37	37	37	37	37	37
FALSE	High	Master Protein	A0A4X1TQI8	Uncharacterized protein OS=Sus scrofa OX=9823 PE=4 SV=1	0	426.093	35	52	126	1	1	1771	196.1	8.59	511.89	52	110.618	108.424	108.073	100.175	96.6644	79.9899	115.182	91.4865	89.2048	108.802	109.572	99.8905	100.661	103.081	80.6378	110.452	95.82	91.1993	1	1	1	1	1	1	1	1	1	1	1	1	1	1	1
FALSE	High	Master Protein	A0A480KJL3	Transport and Golgi organization protein 1 homolog isoform 1 OS=Sus scrofa OX=9823 PE=4 SV=1	0	426.074	33	59	147	59	1	1972	213.4	4.68	533.66	59	104.432	98.5898	102.72	102.518	94.4599	100.403	99.4964	100.705	96.5752	107.883	95.2882	103.262	99.7282	97.7347	95.9225	98.4596	106.433	95.3788	46	46	46	46	46	46	46	46	46	53	53	53	53	53	53
FALSE	High	Master Protein	A0A4X1STF8	Proton-translocating NAD(P)(+) transhydrogenase OS=Sus scrofa OX=9823 GN=NNT PE=3 SV=1	0	426.061	43	41	182	9	1	1086	113.8	8.07	685.89	41	108.076	107.294	93.1427	105.211	94.7923	104.777	106.513	91.8404	88.4544	103.485	95.8379	93.7013	102.585	88.8658	107.533	98.8741	104.384	104.834	9	9	9	9	9	9	9	9	9	9	9	9	9	9	9
FALSE	High	Master Protein	B0KYV5	LIM domain and actin-binding protein 1 OS=Sus scrofa OX=9823 GN=LIMA1 PE=2 SV=1	0	425.335	55	37	176	9	1	756	83.9	6.74	702.72	37	101.159	93.4335	107.243	92.7575	103.67	99.7103	101.062	99.8069	101.062	107.786	98.9556	94.493	99.4303	89.081	104.463	98.8606	104.937	102.089	9	9	9	9	9	9	9	9	9	9	9	9	9	9	9
FALSE	High	Master Protein	A0A480NAY0	Tubulin alpha chain OS=Sus scrofa OX=9823 PE=3 SV=1	0	424.644	57	19	468	3	1	449	50.1	5.1	2527.55	19	95.3165	95.2247	93.1123	118.92	93.1123	117.542	109.828	96.1431	80.8974	94.815	100.712	82.4118	110.573	88.6134	121.756	93.9	92.4767	114.741	3	3	3	3	3	3	3	3	3	2	2	2	2	2	2
FALSE	High	Master Protein	A0A4X1TIX2	NOL1/NOP2/Sun domain family member 2 OS=Sus scrofa OX=9823 GN=NSUN2 PE=3 SV=1	0	424.156	67	46	141	1	1	798	89.3	6.23	572.63	46	87.7753	90.5697	109.082	90.0457	106.463	98.1669	90.133	117.029	110.829	114.111	97.6659	111.778	96.5548	99.5549	88.9989	93.3324	106.777	91.2212	1	1	1	1	1	1	1	1	1	1	1	1	1	1	1
FALSE	High	Master Protein	A0A481D940	DNA helicase (Fragment) OS=Sus scrofa OX=9823 PE=3 SV=1	0	423.903	62	47	179	47	1	817	92.6	5.43	670.34	47	106.103	94.9313	99.6895	102.482	95.7588	98.7585	95.3451	102.689	104.241	87.2815	105.124	90.9913	104.24	93.7294	103.445	107.332	104.594	103.357	44	44	44	44	44	44	44	44	44	44	44	44	44	44	44
FALSE	High	Master Protein	A0A5G2QXP2	Nuclear pore complex protein Nup96 OS=Sus scrofa OX=9823 GN=NUP98 PE=1 SV=1	0	423.198	35	49	140	49	1	1732	189.1	6.02	583.4	49	104.648	96.9688	102.324	91.2094	101.617	94.3417	105.153	101.819	101.92	111.2	97.5606	110.026	94.0377	102.619	89.7922	101.625	100.27	92.7731	38	38	38	38	38	38	38	38	38	43	43	43	43	43	43
FALSE	High	Master Protein	F2Z5R6	TIP120 domain-containing protein OS=Sus scrofa OX=9823 GN=CAND1 PE=1 SV=2	0	420.896	47	44	173	1	1	1136	125.7	5.87	693.59	44																			1	1	1	1	1	1	1	1	1
FALSE	High	Master Protein	A0A4X1VLC6	Formyltetrahydrofolate synthetase OS=Sus scrofa OX=9823 PE=3 SV=1	0	420.649	55	41	136	19	1	975	105.2	7.4	549.05	41	106.907	108.214	104.48	91.2254	107.28	85.3448	107.747	90.8521	97.9461	114.79	105.46	101.787	98.1139	103.375	84.9117	107.941	97.5183	86.0037	17	17	17	17	17	17	17	17	17	18	18	18	18	18	18
FALSE	High	Master Protein	A0A4X1T5Y1	Diadenosine tetraphosphate synthetase OS=Sus scrofa OX=9823 GN=GARS1 PE=3 SV=1	0	419.86	63	39	154	39	1	742	83.2	7.37	600.87	39	94.8707	112.497	94.8707	110.445	98.2281	100.373	97.0157	94.3111	97.482	93.1422	112.821	94.2354	105.864	102.385	96.0244	107.653	91.7507	96.0244	36	36	36	36	36	36	36	36	36	38	38	38	38	38	38
FALSE	High	Master Protein	A0A286ZWZ7	WD_REPEATS_REGION domain-containing protein OS=Sus scrofa OX=9823 GN=GEMIN5 PE=4 SV=1	0	419.415	41	49	146	49	1	1511	168.9	6.55	571.37	49	100.578	96.3404	104.913	93.1619	101.83	94.703	105.876	103.371	99.3262	106.954	98.667	108.573	96.7621	106.001	94.0951	98.0003	94.3809	96.6668	45	45	45	45	45	45	45	45	45	43	43	43	43	43	43
FALSE	High	Master Protein	A0A5G2Q7I1	DNA replication licensing factor MCM2 OS=Sus scrofa OX=9823 GN=MCM2 PE=1 SV=1	0	418.672	51	41	152	41	1	922	103.6	5.59	597.04	41	103.687	95.3163	99.8007	103.787	95.6152	102.093	94.0208	101.196	104.484	87.906	100.825	94.5946	101.65	97.3434	103.482	105.864	105.681	102.749	37	37	37	37	37	37	37	37	37	38	38	38	38	38	38
FALSE	High	Master Protein	A0A480KNJ7	Programmed cell death 6-interacting protein isoform 1 OS=Sus scrofa OX=9823 PE=4 SV=1	0	418.518	66	44	169	44	1	774	86.2	6.19	636.77	44	96.7635	103.141	95.8117	107.995	99.2383	99.2383	103.997	98.0009	95.7165	92.8458	104.544	94.9726	108.797	97.0995	103.19	100.87	97.6796	99.9998	38	38	38	38	38	38	38	38	38	43	43	43	43	43	43
FALSE	High	Master Protein	I3LQD3	Calcium-activated neutral proteinase 2 OS=Sus scrofa OX=9823 GN=CAPN2 PE=1 SV=3	0	418.223	56	31	137	1	1	726	82.4	5.17	671.86	31	126.282	127.485	91.6677	74.9186	109.533	66.1576	105.754	129.89	68.219	100.231	116.231	85.0366	98.1591	92.2885	80.7776	137.757	109.785	79.7416	1	1	1	1	1	1	1	1	1	1	1	1	1	1	1
FALSE	High	Master Protein	A0A480JWG2	Calcium-activated neutral proteinase 2 (Fragment) OS=Sus scrofa OX=9823 PE=3 SV=1	0	418.127	50	31	133	1	1	838	94.6	6.13	661.61	31																												1	1	1	1	1	1
FALSE	High	Master Protein	P02550	Tubulin alpha-1A chain OS=Sus scrofa OX=9823 GN=TUBA1A PE=1 SV=1	0	416.143	66	21	477	1	1	451	50	5.03	2554.6	21	86.1928	93.742	110.529	99.2053	100.596	105.761	99.3046	106.159	98.51	101.746	94.3911	103.309	94.4831	124.64	94.7589	96.5058	89.2424	100.827	1	1	1	1	1	1	1	1	1	1	1	1	1	1	1
FALSE	High	Master Protein	Q4QZ00	Elongation factor 1-alpha 1 (Fragment) OS=Sus scrofa OX=9823 GN=EF1A1 PE=2 SV=1	0	415.208	74	18	501	1	1	309	33.6	6.8	2545.26	18	92.3532	103.203	103.513	113.226	102.273	103.203	102.066	91.6298	88.6332	96.9947	86.0318	121.838	88.3305	113.351	105.305	80.1083	101.238	106.808	1	1	1	1	1	1	1	1	1	1	1	1	1	1	1
FALSE	High	Master Protein	I3LIM4	Uncharacterized protein OS=Sus scrofa OX=9823 GN=DSG2 PE=1 SV=3	0	414.707	59	39	129	1	1	1011	110.5	5.4	553.25	39	78.6257	77.8886	100.573	92.1382	90.8279	106.388	91.2373	136.77	125.633	115.298	94.2468	96.6004	94.9005	100.261	104.576	100.785	99.477	93.7237	1	1	1	1	1	1	1	1	1	1	1	1	1	1	1
FALSE	High	Master Protein	F1SEM2	Dolichyl-diphosphooligosaccharide--protein glycosyltransferase subunit 2 OS=Sus scrofa OX=9823 GN=RPN2 PE=1 SV=4	0	414.104	52	25	132	1	1	645	70.8	6.02	647.29	25	88.9275	74.4169	110.316	78.5268	97.4828	96.2247	97.7345	126.252	130.027	95.0001	79.631	117.078	91.5848	105.002	107.808	93.1705	102.441	108.296	1	1	1	1	1	1	1	1	1	1	1	1	1	1	1
FALSE	High	Master Protein	A0A4X1TG38	DNA helicase OS=Sus scrofa OX=9823 GN=MCM5 PE=3 SV=1	0	410.98	71	42	172	2	1	661	73.5	8.4	685.18	42	99.0023	90.8468	104.828	100.5	95.5903	101.749	91.0964	106.409	110.071	99.9986	101.868	96.0108	102.366	93.6431	99.9986	103.363	104.111	98.6278	2	2	2	2	2	2	2	2	2	3	3	3	3	3	3
FALSE	High	Master Protein	D6PW25	Mucin 4 transcript variant 4 OS=Sus scrofa OX=9823 GN=MUC4 PE=4 SV=1	0	410.762	37	31	128	31	1	1180	133.2	7.43	613.79	31	109.943	97.2898	99.5492	97.109	100.363	102.08	106.237	95.9341	91.596	112.309	96.6615	103.442	96.7658	100.312	93.845	99.6866	97.9132	99.165	29	29	29	29	29	29	29	29	29	31	31	31	31	31	31
FALSE	High	Master Protein	A0A4X1VJV5	Moesin OS=Sus scrofa OX=9823 GN=MSN PE=4 SV=1	0	410.417	58	40	215	28	1	612	71.8	6.38	762.72	40	93.7597	111.394	88.786	129.209	96.2918	111.575	92.4937	88.153	88.3338	83.9519	103.543	84.7856	111.984	84.6814	122.718	96.5613	101.042	110.63	26	26	26	26	26	26	26	26	26	32	32	32	32	32	32
FALSE	High	Master Protein	F1SQN1	T-complex protein 1 subunit delta OS=Sus scrofa OX=9823 GN=CCT4 PE=1 SV=1	0	409.949	76	36	197	35	1	539	58	7.83	822.99	36	93.0791	107.689	96.7317	105.575	100.192	101.057	96.3472	100.769	98.4619	90.4511	109.166	93.6021	103.437	99.1404	102.482	103.151	97.3261	101.241	38	38	38	38	38	38	38	38	38	35	35	35	35	35	35
FALSE	High	Master Protein	A0A4X1UNH6	HEAT repeat-containing protein 1 OS=Sus scrofa OX=9823 PE=3 SV=1	0	409.228	34	65	145	1	1	2141	242.2	6.8	507.28	65	108.395	106.752	109.49	94.9807	106.205	91.6957	109.125	86.8594	86.4031	108.01	90.5523	105.34	100.514	115.302	88.1904	106.573	99.1786	86.3419	1	1	1	1	1	1	1	1	1	1	1	1	1	1	1
FALSE	High	Master Protein	F1RHL7	HEAT repeat-containing protein 1 OS=Sus scrofa OX=9823 GN=HEATR1 PE=3 SV=4	0	408.629	34	65	145	1	1	2141	242.2	6.77	508.35	65	87.6804	83.6577	108.632	82.652	90.1108	92.4574	97.9886	130.673	126.232	88.6312	95.9659	87.1642	96.0881	92.6653	108.068	106.723	106.357	118.215	1	1	1	1	1	1	1	1	1	1	1	1	1	1	1
FALSE	High	Master Protein	I3LDM3	Importin-7 OS=Sus scrofa OX=9823 GN=IPO7 PE=1 SV=3	0	408.12	45	36	134	5	1	1038	119.4	4.82	618.14	36	92.2309	123.593	86.5723	114.098	91.4637	101.822	102.014	91.3678	96.7387	86.2116	123.458	81.3284	112.255	89.8501	99.2335	118.383	94.1588	95.0206	4	4	4	4	4	4	4	4	4	5	5	5	5	5	5
FALSE	High	Master Protein	A0A4X1T2K0	Uncharacterized protein OS=Sus scrofa OX=9823 PE=4 SV=1	0	407.512	58	25	175	24	1	623	67.9	8.56	803.67	25	110.877	110.452	94.9014	94.9014	98.7254	96.0061	98.8953	93.0319	102.124	98.8198	103.659	95.6332	95.5152	95.6332	98.9378	105.901	106.963	99.0558	27	27	27	27	27	27	27	27	27	29	29	29	29	29	29
FALSE	High	Master Protein	A0A480HRR5	Elongation factor Tu OS=Sus scrofa OX=9823 PE=3 SV=1	0	407.199	54	26	188	26	1	566	61.3	8.32	832.31	26	101.609	96.697	109.021	85.3554	104.377	91.6066	105.27	99.2868	106.788	115.12	95.5269	104.898	93.6102	104.365	94.7815	99.4669	94.3556	98.0826	28	28	28	28	28	28	28	28	28	30	30	30	30	30	30
FALSE	High	Master Protein	A0A4X1VUR2	Polypyrimidine tract-binding protein 1 OS=Sus scrofa OX=9823 GN=PTBP1 PE=4 SV=1	0	406.717	52	21	124	2	1	668	72.1	9.06	651.45	21	97.6031	103.021	102.577	91.9185	97.5143	106.84	83.3028	103.288	114.124	87.7405	106.666	94.1924	96.5581	92.5794	102.903	104.516	113.118	101.72	2	2	2	2	2	2	2	2	2	2	2	2	2	2	2
FALSE	High	Master Protein	A0A480ZGZ8	RNA cytidine acetyltransferase OS=Sus scrofa OX=9823 GN=NAT10 PE=3 SV=1	0	406.412	52	42	125	42	1	1026	115.9	8.37	507.86	42	111.279	105.922	99.9067	91.3539	100.753	91.4479	104.982	97.2751	97.1811	111.504	103.441	101.868	95.3792	96.2641	89.1851	108.849	101.77	91.8397	37	37	37	37	37	37	37	37	37	37	37	37	37	37	37
FALSE	High	Master Protein	I3LD43	Cytosol aminopeptidase OS=Sus scrofa OX=9823 GN=LAP3 PE=1 SV=2	0	405.993	81	36	141	3	1	519	56	6.7	554.42	36	97.4739	93.7773	98.9164	100.629	107.482	105.588	107.031	96.6624	92.3348	104.19	100.21	104.295	99.4771	107.542	98.2203	98.9534	88.5845	98.325	2	2	2	2	2	2	2	2	2	3	3	3	3	3	3
FALSE	High	Master Protein	A0A4X1UW26	Condensin complex subunit 1 OS=Sus scrofa OX=9823 GN=NCAPD2 PE=3 SV=1	0	405.804	47	46	110	3	1	1419	158.2	6.35	447.81	46	93.4935	85.0886	103.254	99.1872	98.1027	103.254	104.339	107.05	106.327	104.277	94.0537	106.363	97.9134	108.658	106.676	89.9853	92.8019	99.2695	3	3	3	3	3	3	3	3	3	3	3	3	3	3	3
FALSE	High	Master Protein	I3L9J4	Uncharacterized protein OS=Sus scrofa OX=9823 GN=CCT6A PE=1 SV=2	0	405.634	66	28	178	19	1	531	57.9	6.76	831.03	28	96.9318	117.537	91.2324	117.274	97.3702	103.596	98.5101	89.5664	87.9004	86.7746	111.792	86.6643	108.265	95.7013	108.375	101.763	97.134	103.746	18	18	18	18	18	18	18	18	18	20	20	20	20	20	20
FALSE	High	Master Protein	F1S2J4	Enhancer of mRNA-decapping protein 4 OS=Sus scrofa OX=9823 GN=EDC4 PE=1 SV=3	0	400.324	42	37	86	37	1	1402	151.6	5.9	415.76	37	100.895	98.208	100.537	101.612	101.164	98.2975	104.747	96.3269	98.1184	101.06	101.907	95.3399	102.542	101.695	100.742	97.3524	99.6826	99.6826	32	32	32	32	32	32	32	32	32	30	30	30	30	30	30
FALSE	High	Master Protein	A0A5G2QL80	Ribonucleoside-diphosphate reductase OS=Sus scrofa OX=9823 GN=RRM1 PE=1 SV=1	0	399.54	59	35	110	2	1	786	89.4	6.65	480.09	35	105.162	110.84	82.0201	142.154	91.2251	108.947	107.829	76.6863	75.2239	80.9593	115.944	81.7622	114.682	82.9092	119.041	104.932	91.3973	108.259	1	1	1	1	1	1	1	1	1	2	2	2	2	2	2
FALSE	High	Master Protein	A0A4X1UVA2	Glyceraldehyde-3-phosphate dehydrogenase OS=Sus scrofa OX=9823 GN=GAPDH PE=3 SV=1	0	399.26	62	19	402	3	1	402	43.5	8.35	2029.22	19	87.4968	95.832	104.63	107.038	103.056	108.52	85.9223	100.926	106.483	96.7874	99.2973	94.6791	99.498	97.3898	114.356	87.4507	95.7834	114.758	3	3	3	3	3	3	3	3	3	3	3	3	3	3	3
FALSE	High	Master Protein	G9F6X9	Dihydropyrimidinase-related protein 2 OS=Sus scrofa OX=9823 PE=2 SV=1	0	398.167	69	25	126	23	1	572	62.3	6.16	590.1	25	87.5075	99.6357	92.6141	131.643	88.9665	118.147	86.4132	98.0855	97.1736	79.7475	101.336	85.1961	116.551	88.8971	121.897	90.7475	99.0746	116.448	24	24	24	24	24	24	24	24	24	25	25	25	25	25	25
FALSE	High	Master Protein	K7GS49	Interleukin enhancer-binding factor 2 OS=Sus scrofa OX=9823 GN=ILF2 PE=1 SV=1	0	397.975	68	20	184	20	1	390	43	5.26	898.76	20	114.252	122.508	93.1336	106.865	94.9586	93.2205	97.479	87.4846	90.0049	94.5021	107.407	92.9311	96.7464	88.4424	97.3075	119.638	105.836	97.1953	21	21	21	21	21	21	21	21	21	20	20	20	20	20	20
FALSE	High	Master Protein	A0A4X1W1R6	Staphylococcal nuclease domain-containing protein OS=Sus scrofa OX=9823 GN=SND1 PE=4 SV=1	0	397.455	54	41	143	41	1	910	101.8	7.14	575.74	41	107.217	111.276	93.143	106.495	91.3387	103.518	98.556	93.2333	95.1278	94.3504	104.29	89.5376	100.837	91.5255	103.558	103.662	111.509	100.733	36	36	36	36	36	36	36	36	36	38	38	38	38	38	38
FALSE	High	Master Protein	A0A4X1W3I5	Uncharacterized protein OS=Sus scrofa OX=9823 GN=TRIM28 PE=4 SV=1	0	395.874	59	32	147	1	1	835	88.5	5.72	620.65	32	80.9616	93.1198	111.498	112.724	94.1565	106.126	84.0718	103.582	113.666	95.4945	98.0411	86.2877	94.9069	83.8391	123.115	95.9842	98.9226	123.507	1	1	1	1	1	1	1	1	1	1	1	1	1	1	1
FALSE	High	Master Protein	A0A480EQ36	RNA helicase OS=Sus scrofa OX=9823 PE=4 SV=1	0	395.852	51	36	140	36	1	814	89.9	9.52	568.46	36	111.288	104.956	102.937	89.7236	101.469	87.1543	102.846	98.8998	100.827	112.623	103.868	101.934	94.7061	95.3169	89.4124	106.821	103.665	91.7539	33	33	33	33	33	33	33	33	33	34	34	34	34	34	34
FALSE	High	Master Protein	Q9GMB0	Dolichyl-diphosphooligosaccharide--protein glycosyltransferase subunit 1 OS=Sus scrofa OX=9823 GN=RPN1 PE=1 SV=1	0	395.523	67	34	220	34	1	608	68.7	6.55	881.12	34	108.652	108.567	95.8435	104.411	96.1828	104.072	107.719	89.5663	84.9857	110.194	98.8147	98.3406	102.015	92.5326	95.8515	104.386	104.386	93.4809	32	32	32	32	32	32	32	32	32	33	33	33	33	33	33
FALSE	High	Master Protein	A0A480NV65	Keratin, type I cytoskeletal 19 OS=Sus scrofa OX=9823 PE=3 SV=1	0	395.201	81	33	286	1	1	317	36	4.88	1187.46	33	73.5261	68.5985	98.9372	103.672	72.8498	130.725	77.1011	125.894	148.6	81.9719	67.929	81.4975	88.4241	68.3085	158.164	74.476	117.079	162.244	2	2	2	2	2	2	2	2	2	2	2	2	2	2	2
FALSE	High	Master Protein	F1SFG7	Dynamin-like 120 kDa protein, form S1 OS=Sus scrofa OX=9823 GN=OPA1 PE=1 SV=4	0	395.075	52	48	135	1	1	978	113.4	8.09	543.57	48	111.663	131.527	92.6194	118.679	92.2549	91.7082	98.1776	77.9494	85.4211	91.6625	119.042	88.9863	111.22	86.9276	87.9569	124.395	113.793	76.0168	1	1	1	1	1	1	1	1	1	1	1	1	1	1	1
FALSE	High	Master Protein	A0A286ZLB3	Dynamin-like 120 kDa protein, form S1 OS=Sus scrofa OX=9823 GN=OPA1 PE=1 SV=1	0	394.709	51	50	138	3	1	1015	117.6	7.75	545.35	50	104.764	94.5698	100.286	96.5705	97.1421	102.191	97.0469	109.718	97.809	96.5239	101.738	91.1164	103.863	93.3374	108.594	101.835	97.7792	105.215	2	2	2	2	2	2	2	2	2	3	3	3	3	3	3
FALSE	High	Master Protein	A0A5G2R745	Aminopeptidase OS=Sus scrofa OX=9823 GN=NPEPPS PE=1 SV=1	0	393.733	57	43	145	43	1	944	106.1	5.78	554.62	43	92.9684	102.906	90.9059	118.656	97.0934	112	94.7496	96.2496	94.3746	86.3848	106.117	86.4835	106.511	94.6723	117.265	99.3093	94.0803	109.175	39	39	39	39	39	39	39	39	39	39	39	39	39	39	39
FALSE	High	Master Protein	A0A5G2QHF3	DNA helicase OS=Sus scrofa OX=9823 GN=MCM5 PE=1 SV=1	0	393.417	67	42	160	2	1	733	82	8.29	627.73	42	117.596	92.6941	90.6361	107.718	98.3537	104.013	84.462	102.676	101.75	81.2726	101.686	81.0064	101.774	88.4616	105.413	92.1004	133.636	114.643	1	1	1	1	1	1	1	1	1	1	1	1	1	1	1
FALSE	High	Master Protein	A0A4X1ST59	Importin N-terminal domain-containing protein OS=Sus scrofa OX=9823 GN=IPO7 PE=4 SV=1	0	391.851	43	32	126	1	1	976	112.5	4.79	583.2	32	87.6578	60.5567	132.625	66.0805	135.732	84.8959	97.4107	122.181	112.946	111.73	79.3873	136.556	84.7398	127.787	80.7539	93.5087	98.8612	86.5619	1	1	1	1	1	1	1	1	1	2	2	2	2	2	2
FALSE	High	Master Protein	A0A4X1VKI2	Uncharacterized protein OS=Sus scrofa OX=9823 PE=4 SV=1	0	390.187	46	31	131	31	1	728	83.1	4.92	530.81	31	105.581	107.849	92.586	108.023	97.034	102.877	90.3184	90.7545	104.883	88.5265	97.2156	98.6638	97.1042	97.327	106.685	102.34	107.13	105.014	29	29	29	29	29	29	29	29	29	35	35	35	35	35	35
FALSE	High	Master Protein	A0A4X1VUG8	Uncharacterized protein OS=Sus scrofa OX=9823 PE=4 SV=1	0	390.068	51	31	192	1	1	635	71.1	8.13	764.03	31	111.156	112.262	94.2824	105.992	94.8357	110.234	97.4174	85.2464	88.4735	97.5747	112.834	86.7616	104.851	79.9907	101.415	106.872	109.702	99.8991	1	1	1	1	1	1	1	1	1	1	1	1	1	1	1
FALSE	High	Master Protein	A0A480F0U2	RNA helicase OS=Sus scrofa OX=9823 PE=3 SV=1	0	389.51	70	42	192	41	1	661	73.1	7.18	692.52	42	100.702	95.3507	100.614	97.3683	100.175	102.807	101.316	101.842	99.8246	101.542	99.8899	100.881	98.5686	103.413	96.5866	99.1191	100.44	99.5596	39	39	39	39	39	39	39	39	39	41	41	41	41	41	41
FALSE	High	Master Protein	A0A4X1W4H3	AMP-binding domain-containing protein OS=Sus scrofa OX=9823 GN=ACSL4 PE=4 SV=1	0	388.992	66	32	124	27	1	670	74.4	7.93	545.75	32	103.76	88.0641	98.4026	94.0792	89.3799	125.752	102.444	101.504	96.6169	103.245	85.7438	98.5253	92.0362	92.8228	113.666	89.6765	99.1152	125.268	24	24	24	24	24	24	24	24	24	29	29	29	29	29	29
FALSE	High	Master Protein	A0A480V376	Glutamine amidotransferase OS=Sus scrofa OX=9823 PE=4 SV=1	0	388.107	70	39	142	39	1	693	76.7	6.87	553.3	39	92.0196	100.096	97.2118	105.577	100.577	107.019	98.1733	100.481	98.8464	92.6507	97.614	106.204	99.6185	106.682	103.055	94.5597	94.4642	105.25	37	37	37	37	37	37	37	37	37	39	39	39	39	39	39
FALSE	High	Master Protein	M3TYC8	ATP-dependent RNA helicase DDX1 OS=Sus scrofa OX=9823 GN=DDX1 PE=2 SV=1	0	387.848	57	36	171	36	1	740	82.5	7.23	682.82	36	97.0496	108.296	95.759	105.439	95.9433	102.581	98.8011	98.8933	97.1418	92.4186	104.852	94.5414	104.852	97.7762	104.347	100.708	97.4729	103.033	36	36	36	36	36	36	36	36	36	38	38	38	38	38	38
FALSE	High	Master Protein	A0A480PUC2	Peroxisomal multifunctional enzyme type 2 isoform 2 OS=Sus scrofa OX=9823 PE=4 SV=1	0	387.595	58	34	138	34	1	737	80	8.03	584.68	34	104.929	96.7138	101.353	94.9741	103.576	102.899	104.446	94.4908	96.5205	106.924	93.1705	107.493	93.8344	105.122	98.9564	96.2057	98.8615	99.4306	33	33	33	33	33	33	33	33	33	34	34	34	34	34	34
FALSE	High	Master Protein	A0A4X1TS96	Coatomer subunit beta' OS=Sus scrofa OX=9823 GN=COPB2 PE=3 SV=1	0	387.273	60	39	132	39	1	906	102.3	5.34	573.39	39	102.909	108.446	95.6838	105.161	99.062	96.3407	106.006	93.8071	92.681	92.9057	108.375	91.2306	108.671	96.5514	100.493	106.109	96.1573	99.5074	35	35	35	35	35	35	35	35	35	36	36	36	36	36	36
FALSE	High	Master Protein	A0A4X1VLC3	DNA damage-binding protein 1 OS=Sus scrofa OX=9823 GN=DDB1 PE=3 SV=1	0	386.34	48	46	138	46	1	1140	126.9	5.26	551.41	46	99.612	105.628	93.402	112.614	99.2239	105.531	99.515	91.3643	93.1109	88.0112	108.874	87.3504	110.007	91.8817	107.553	105.098	98.8675	102.455	40	40	40	40	40	40	40	40	40	43	43	43	43	43	43
FALSE	High	Master Protein	F1SRP0	Structural maintenance of chromosomes protein OS=Sus scrofa OX=9823 GN=SMC2 PE=3 SV=3	0	386.241	49	56	131	56	1	1191	135	8.24	476.97	56	93.7622	93.7622	98.67	102.496	98.9196	103.411	100.334	105.075	103.578	99.6243	99.1252	99.7491	103.492	99.8738	101.122	95.6315	99.7491	101.745	51	51	51	51	51	51	51	51	51	45	45	45	45	45	45
FALSE	High	Master Protein	A0A480UVG4	DNA-directed RNA polymerase subunit OS=Sus scrofa OX=9823 PE=3 SV=1	0	386.03	37	56	123	56	1	1942	214.2	7.37	473.85	56	99.236	100.191	100.478	102.197	98.1854	99.3315	93.5056	101.91	105.062	93.2619	101.348	99.1337	102.021	94.9945	100.481	102.503	105.776	100.385	43	43	43	43	43	43	43	43	43	47	47	47	47	47	47
FALSE	High	Master Protein	A0A4X1V8A2	Cytosol aminopeptidase OS=Sus scrofa OX=9823 GN=LAP3 PE=3 SV=1	0	384.193	74	34	129	1	1	535	57.8	7.44	498.88	34																												1	1	1	1	1	1
FALSE	High	Master Protein	A0A480YPK0	Protein PRRC2C isoform X5 OS=Sus scrofa OX=9823 PE=4 SV=1	0	384.081	25	54	142	53	1	2813	308.3	9.06	485.9	54	96.7705	104.844	102.125	99.4051	102.295	94.3909	95.9207	99.2351	105.014	95.6343	104.012	101.298	101.298	101.534	101.534	98.8201	98.1121	97.7582	45	45	45	45	45	45	45	45	45	44	44	44	44	44	44
FALSE	High	Master Protein	F1SLS9	Condensin complex subunit 1 OS=Sus scrofa OX=9823 GN=NCAPD2 PE=3 SV=3	0	383.264	47	45	105	2	1	1397	156.4	6.32	420.72	45	93.6118	90.1867	96.5741	107.127	104.257	104.257	94.3524	108.608	100.925	109.946	99.2968	99.1963	95.7806	96.9861	87.844	104.119	109.444	97.2875	2	2	2	2	2	2	2	2	2	1	1	1	1	1	1
FALSE	High	Master Protein	A0A4X1TGG9	Threonyl-tRNA synthetase OS=Sus scrofa OX=9823 GN=TARS1 PE=3 SV=1	0	381.728	55	36	163	2	1	723	83.3	6.92	641.68	36	83.7652	92.412	114.823	106.353	100.353	98.1471	91.7944	107.853	104.5	97.3869	111.65	101.524	110.017	89.6565	100	106.424	94.2294	89.1122	2	2	2	2	2	2	2	2	2	3	3	3	3	3	3
FALSE	High	Master Protein	A0A4X1VL72	Uncharacterized protein OS=Sus scrofa OX=9823 GN=HNRNPM PE=4 SV=1	0	381.656	68	35	207	1	1	682	72.1	8.54	779.62	35	97.7794	90.3159	102.311	100.267	95.3804	92.0929	86.1399	121.147	114.572	93.1217	98.2801	101.612	84.9542	94.3038	106.233	92.5843	115.367	113.648	1	1	1	1	1	1	1	1	1	1	1	1	1	1	1
FALSE	High	Master Protein	A0A286ZYJ8	Uncharacterized protein OS=Sus scrofa OX=9823 GN=UPF1 PE=1 SV=2	0	380.96	54	46	120	46	1	1127	124.2	6.61	487	46	104.212	109.025	96.3909	105.072	95.9612	94.9298	102.493	96.4769	95.4455	97.9303	105.746	99.1946	103.103	96.7809	96.436	105.057	100.574	95.2866	36	36	36	36	36	36	36	36	36	43	43	43	43	43	43
FALSE	High	Master Protein	A0A480LRK1	Ribonuclease inhibitor OS=Sus scrofa OX=9823 PE=4 SV=1	0	380.563	67	22	117	22	1	488	52.6	5.07	581.13	22	97.3877	100.676	96.9661	109.699	105.989	105.483	106.663	90.9792	86.2571	96.6292	107.697	97.8323	102.885	103.968	101.923	96.7495	91.3359	101.08	19	19	19	19	19	19	19	19	19	21	21	21	21	21	21
FALSE	High	Master Protein	A0A0B8RZM8	Chromosome segregation 1-like protein OS=Sus scrofa domesticus OX=9825 GN=CSE1L PE=3 SV=1	0	379.911	44	37	133	37	1	971	110.4	5.77	557.98	37	91.4721	99.2332	99.904	104.024	98.9458	99.1374	100.287	103.641	103.258	92.5224	105.847	97.8908	104.889	100.767	99.3287	103.067	93.7686	101.917	36	36	36	36	36	36	36	36	36	36	36	36	36	36	36
FALSE	High	Master Protein	A0A481B0D3	Nuclear pore complex protein Nup93 OS=Sus scrofa OX=9823 PE=3 SV=1	0	379.538	59	47	157	47	1	819	93.3	5.72	539.69	47	103.384	102.32	100.483	93.1355	102.417	90.8151	107.155	99.6133	100.677	108.248	101.043	106.257	97.5349	101.327	89.3813	105.499	99.0519	91.6567	38	38	38	38	38	38	38	38	38	48	48	48	48	48	48
FALSE	High	Master Protein	A0A286ZM82	Calumenin OS=Sus scrofa OX=9823 GN=CALU PE=1 SV=2	0	377.273	71	25	149	6	1	376	44.4	4.65	649.66	25	96.6067	97.4766	106.61	89.5607	101.478	94.0841	100.869	101.913	111.308	112.097	98.4327	102.353	97.9847	101.345	96.4167	100.561	95.7447	95.0727	6	6	6	6	6	6	6	6	6	6	6	6	6	6	6
FALSE	High	Master Protein	K9J6L0	Splicing factor 3A subunit 1 OS=Sus scrofa OX=9823 GN=SF3A1 PE=2 SV=1	0	377.119	49	32	128	32	1	793	88.7	5.22	526.72	32	101.659	106.929	93.0712	105.953	94.8278	105.758	96.3892	94.6327	100.878	90.1538	99.2498	93.3421	98.5934	94.3736	109.565	98.0308	107.877	108.721	27	27	27	27	27	27	27	27	27	32	32	32	32	32	32
FALSE	High	Master Protein	A0A4X1WC36	IF rod domain-containing protein OS=Sus scrofa OX=9823 PE=3 SV=1	0	376.925	68	35	237	27	1	468	51.8	5.95	803.89	35	108.073	109.2	101.408	94.2731	101.408	88.5464	110.514	94.6486	91.8322	111.817	101.477	108.272	96.5533	96.4549	86.1151	110.438	100.098	88.7739	27	27	27	27	27	27	27	27	27	29	29	29	29	29	29
FALSE	High	Master Protein	A0A480K0X2	Ribonucleoside-diphosphate reductase OS=Sus scrofa OX=9823 PE=3 SV=1	0	375.906	56	35	114	2	1	775	88.1	6.42	479.14	35	91.1786	88.5945	107.752	102.406	94.5646	96.5249	92.1587	118.89	107.93	87.4915	110.37	91.8748	114.754	91.4472	101.711	104.811	97.7549	99.7862	2	2	2	2	2	2	2	2	2	2	2	2	2	2	2
FALSE	High	Master Protein	M3V815	Heterogeneous nuclear ribonucleoprotein R isoform X2 OS=Sus scrofa OX=9823 GN=HNRNPR PE=1 SV=1	0	375.089	51	31	188	1	1	633	70.9	8.13	741.53	31																												1	1	1	1	1	1
FALSE	High	Master Protein	A0A287BK71	Uncharacterized protein OS=Sus scrofa OX=9823 GN=SON PE=1 SV=2	0	374.901	27	45	109	11	1	2447	265.2	5.74	427.98	45	94.6418	99.3749	102.411	97.8567	98.3032	94.2846	100.179	104.912	108.127	106.602	97.5509	104.898	95.9536	100.106	93.185	100.852	100.958	99.787	10	10	10	10	10	10	10	10	10	10	10	10	10	10	10
FALSE	High	Master Protein	A0A5G2QLH8	J domain-containing protein OS=Sus scrofa OX=9823 GN=DNAJC13 PE=1 SV=1	0	374.516	29	55	118	55	1	2227	252.8	6.96	443.38	55	94.6143	85.7337	105.384	93.3862	106.329	100.755	101.039	107.274	105.384	106.932	90.6271	110.251	94.0442	113.766	95.1182	91.7987	96.485	100.878	44	44	44	44	44	44	44	44	44	48	48	48	48	48	48
FALSE	High	Master Protein	Q29387	Elongation factor 1-gamma (Fragment) OS=Sus scrofa OX=9823 GN=EEF1G PE=2 SV=2	0	373.765	75	28	173	1	1	432	49.6	6.57	754.74	28	110.185	116.26	94.2831	110.364	101.787	97.6779	104.825	86.8682	77.756	83.2923	115.324	87.0168	110.216	99.8932	93.8275	113.302	100.425	96.8071	1	1	1	1	1	1	1	1	1	1	1	1	1	1	1
FALSE	High	Master Protein	A0A287B2T9	Uncharacterized protein OS=Sus scrofa OX=9823 GN=CSDE1 PE=1 SV=1	0	373.55	51	42	149	42	1	844	93.7	6.52	574.45	42	100.776	99.5143	103.591	97.7671	94.5639	91.846	109.318	104.368	98.1554	104.151	109.813	98.1121	105.378	95.2813	91.035	107.454	95.2813	93.394	38	38	38	38	38	38	38	38	38	38	38	38	38	38	38
FALSE	High	Master Protein	A0A5K1U1J3	Signal transducer and activator of transcription OS=Sus scrofa OX=9823 GN=STAT1 PE=1 SV=1	0	373.227	58	39	156	1	1	782	91.1	6.27	630.82	39																			1	1	1	1	1	1	1	1	1
FALSE	High	Master Protein	G9BFU0	Signal transducer and activator of transcription OS=Sus scrofa OX=9823 GN=STAT1 PE=1 SV=1	0	373.175	60	39	156	1	1	757	88.1	6.11	627.12	39																												1	1	1	1	1	1
FALSE	High	Master Protein	A0A4X1VKK0	Elongation factor 1-gamma OS=Sus scrofa OX=9823 PE=4 SV=1	0	371.384	60	28	170	1	1	539	61	7.34	746.41	28	111.439	81.6787	116.74	83.8178	111.718	92.9319	117.949	94.2339	89.4908	110.278	77.4485	117.862	90.9195	123.849	97.5054	82.0386	95.6094	104.49	1	1	1	1	1	1	1	1	1	1	1	1	1	1	1
FALSE	High	Master Protein	A0A4X1SLB9	Uncharacterized protein OS=Sus scrofa OX=9823 PE=4 SV=1	0	371.376	46	45	132	45	1	1042	117.8	6.43	500.48	45	103.304	108.305	96.9637	103.751	100.536	99.3749	93.8381	92.5879	101.34	92.7589	103.834	97.2313	101.065	99.8935	98.0832	106.496	105.005	95.634	36	36	36	36	36	36	36	36	36	44	44	44	44	44	44
FALSE	High	Master Protein	A0A4X1WBE0	Importin N-terminal domain-containing protein OS=Sus scrofa OX=9823 GN=XPO1 PE=3 SV=1	0	371.073	47	38	143	38	1	1071	123	6.11	583.45	38	93.3925	106.404	100	108.031	103.355	95.4256	93.6975	97.3571	102.237	85.9022	111.044	91.2897	109.248	101.346	101.436	107.901	93.5345	98.2934	34	34	34	34	34	34	34	34	34	36	36	36	36	36	36
FALSE	High	Master Protein	A0A4X1THT5	Glutaminase OS=Sus scrofa OX=9823 GN=GLS PE=3 SV=1	0	370.834	56	27	125	20	1	669	73.5	8.06	548.62	27	106.095	115.843	98.7828	101.133	94.0825	95.0399	107.052	94.3436	87.8153	109.618	107.269	95.0773	102.795	92.7284	92.6166	107.269	98.0972	94.518	22	22	22	22	22	22	22	22	22	21	21	21	21	21	21
FALSE	High	Master Protein	A6M928	RNA helicase OS=Sus scrofa OX=9823 GN=EIF4A1 PE=1 SV=1	0	370.588	75	25	182	14	1	406	46.1	5.48	727.06	25	94.7034	91.7181	113.771	92.4885	100.289	88.8291	105.681	109.63	102.889	108.193	104.668	118.101	94.1883	108.669	84.185	99.4281	90.7586	91.7113	18	18	18	18	18	18	18	18	18	19	19	19	19	19	19
FALSE	High	Master Protein	A0A5G2QVT3	Threonyl-tRNA synthetase OS=Sus scrofa OX=9823 GN=TARS1 PE=1 SV=1	0	369.857	56	37	156	2	1	722	83.3	6.92	618.97	37	112.611	117.073	89.2325	89.6205	106.693	97.8659	103.977	87.2924	95.6348	102.172	83.6629	113.693	81.2076	105.855	106.516	83.3796	105.855	117.659	1	1	1	1	1	1	1	1	1	1	1	1	1	1	1
FALSE	High	Master Protein	A0A480VJB1	Ras GTPase-activating-like protein IQGAP3 OS=Sus scrofa OX=9823 PE=4 SV=1	0	369.599	38	47	95	44	1	1615	183.1	8.4	412.19	47	98.3113	93.6007	104.622	97.778	98.3113	95.2894	102.044	107.555	102.489	103.007	100.752	102.792	100.752	100.859	93.341	105.155	99.6778	93.6632	29	29	29	29	29	29	29	29	29	39	39	39	39	39	39
FALSE	High	Master Protein	F1SHX3	Rif1_N domain-containing protein OS=Sus scrofa OX=9823 GN=RIF1 PE=4 SV=4	0	368.768	30	57	100	2	1	2466	274.4	5.43	382.29	57																			2	2	2	2	2	2	2	2	2
FALSE	High	Master Protein	A0A4X1UW98	DNA repair protein RAD50 OS=Sus scrofa OX=9823 PE=3 SV=1	0	368.256	49	62	132	62	1	1312	153.2	7.05	442.91	62	101.75	93.822	98.0432	104.015	95.1604	105.147	97.5284	101.853	102.882	95.0348	96.188	93.7042	100.535	93.7929	109.849	94.5913	108.607	107.898	48	48	48	48	48	48	48	48	48	51	51	51	51	51	51
FALSE	High	Master Protein	A0A287B8F3	Fructose-bisphosphate aldolase OS=Sus scrofa OX=9823 PE=3 SV=1	0	368.039	68	26	218	3	1	416	45	8.09	889.61	26	93.9579	127.723	64.636	173.66	88.7155	142.828	92.8917	62.5035	53.1738	62.4968	115.904	50.8912	130.411	69.6965	158.995	96.2389	86.3527	128.906	3	3	3	3	3	3	3	3	3	3	3	3	3	3	3
FALSE	High	Master Protein	A0A4X1UT32	Aspartate aminotransferase OS=Sus scrofa OX=9823 PE=3 SV=1	0	367.66	75	26	191	26	1	393	43.7	8.91	789.72	26	104.343	103.049	99.3537	95.5659	101.201	104.805	104.527	90.4847	96.7669	111.688	97.9847	97.0779	96.5741	102.317	98.4885	99.4961	93.652	102.72	28	28	28	28	28	28	28	28	28	32	32	32	32	32	32
FALSE	High	Master Protein	F1S895	Nop domain-containing protein OS=Sus scrofa OX=9823 GN=NOP56 PE=1 SV=4	0	367.075	67	31	143	31	1	596	66.1	9.36	617.12	31	114.609	108.453	101.011	91.5471	99.265	87.78	110.658	93.2928	93.3847	118.39	99.3904	108.027	91.9735	101.219	86.7918	104.47	99.3904	90.3479	29	29	29	29	29	29	29	29	29	31	31	31	31	31	31
FALSE	High	Master Protein	A0A4X1VUE7	CTD domain-containing protein OS=Sus scrofa OX=9823 GN=SRRM2 PE=4 SV=1	0	366.656	25	54	143	54	1	2741	297.4	12.04	509.27	54	99.2519	94.487	102.522	90.3762	96.449	102.428	99.5321	108.034	106.726	107.336	93.2586	104.461	89.8879	101.586	101.487	93.0603	103.866	105.056	49	49	49	49	49	49	49	49	49	45	45	45	45	45	45
FALSE	High	Master Protein	D0G0C6	Asparagine synthetase [glutamine-hydrolyzing] OS=Sus scrofa OX=9823 GN=ASNS PE=2 SV=1	0	366.543	59	27	137	27	1	561	64.3	6.74	567.28	27	100.751	114.355	93.2447	110.79	99.8124	97.4668	104.504	89.4917	89.5855	95.0723	118.725	90.6375	107.687	95.7622	94.7767	110.447	91.0317	95.8608	27	27	27	27	27	27	27	27	27	28	28	28	28	28	28
FALSE	High	Master Protein	A0A480HPX5	Interferon-induced GTP-binding protein Mx2 OS=Sus scrofa OX=9823 PE=3 SV=1	0	366.196	54	32	163	26	1	666	75.2	6.6	676.85	32	134.004	43.4257	117.741	48.3538	123.655	94.7763	126.612	108.772	102.563	149.608	51.2263	156.841	55.8626	155.45	78.9513	58.4589	73.1096	120.585	26	26	26	26	26	26	26	26	26	24	24	24	24	24	24
FALSE	High	Master Protein	A0A480WYP0	Catenin delta-1 isoform 1A OS=Sus scrofa OX=9823 PE=3 SV=1	0	365.858	60	42	123	42	1	932	104	6.95	536.23	42	100.602	95.9549	101.033	96.1271	96.8156	105.25	96.2992	98.8812	109.037	103.552	94.2703	102.979	96.7914	97.8227	99.3124	98.9686	102.292	104.011	35	35	35	35	35	35	35	35	35	38	38	38	38	38	38
FALSE	High	Master Protein	A0A480F5A7	Threonyl-tRNA synthetase OS=Sus scrofa OX=9823 PE=3 SV=1	0	365.792	53	34	155	1	1	708	81.5	7.09	620.6	34	97.0506	115.108	87.3961	129.501	93.1173	108.135	96.9612	82.9264	89.8097	87.5633	118.07	76.1898	110.948	88.9451	104.57	109.991	108.503	95.3227	1	1	1	1	1	1	1	1	1	1	1	1	1	1	1
FALSE	High	Master Protein	A0A480YZR2	Cytoskeleton-associated protein 4 OS=Sus scrofa OX=9823 PE=4 SV=1	0	365.599	64	33	143	33	1	592	64.7	5.73	562.51	33	103.303	91.2223	110.949	82.8222	106.041	92.0718	105.852	104.908	102.832	115.935	92.7659	115.739	92.2771	108.505	89.0511	97.2628	95.3076	93.157	30	30	30	30	30	30	30	30	30	31	31	31	31	31	31
FALSE	High	Master Protein	A0A4X1UMC0	Citrate hydro-lyase OS=Sus scrofa OX=9823 GN=ACO1 PE=3 SV=1	0	365.338	51	36	122	36	1	889	98.2	6.68	531.5	36	85.7169	87.6088	94.3248	110.311	97.068	121.567	91.96	107	104.541	81.8707	98.1482	87.9138	105.848	98.8305	122.906	91.1304	94.9317	118.422	32	32	32	32	32	32	32	32	32	34	34	34	34	34	34
FALSE	High	Master Protein	A0A480UKD4	Mitochondrial import receptor subunit TOM70 OS=Sus scrofa OX=9823 GN=TOMM70 PE=1 SV=1	0	364.727	67	33	165	33	1	609	67.5	7.33	683.85	33	108.232	107.167	97.3857	93.9962	99.3225	93.3183	106.392	96.5141	97.8699	112.113	100.379	103.218	97.3511	94.4177	90.065	107.287	103.502	91.6736	34	34	34	34	34	34	34	34	34	37	37	37	37	37	37
FALSE	High	Master Protein	A0A286ZPA4	Polypyrimidine tract-binding protein 1 OS=Sus scrofa OX=9823 GN=PTBP1 PE=4 SV=2	0	364.699	61	20	120	1	1	518	55.5	9.38	610.96	20	124.48	66.3755	99.3916	81.5333	76.4807	106.535	128.923	114.375	102.092	121.327	87.0455	100.892	86.0405	79.8989	97.7654	85.8172	128.362	112.84	1	1	1	1	1	1	1	1	1	1	1	1	1	1	1
FALSE	High	Master Protein	A0A4X1SJW5	Rif1_N domain-containing protein OS=Sus scrofa OX=9823 PE=4 SV=1	0	364.083	30	56	99	1	1	2417	268.8	5.4	378.43	56																			1	1	1	1	1	1	1	1	1
FALSE	High	Master Protein	F1SKI5	Inosine-5'-monophosphate dehydrogenase OS=Sus scrofa OX=9823 GN=QRICH1 PE=1 SV=3	0	363.888	55	27	133	25	1	538	58.3	7.28	579.05	27	93.8991	113.156	94.2804	109.343	97.8076	98.189	98.2843	97.7123	97.4263	91.0272	113.218	92.4744	106.079	99.2283	99.1318	107.622	90.2553	100.965	22	22	22	22	22	22	22	22	22	26	26	26	26	26	26
FALSE	High	Master Protein	A0A287B673	H(+)-transporting two-sector ATPase OS=Sus scrofa OX=9823 GN=ATP6V1A PE=1 SV=1	0	362.438	68	29	106	29	1	618	68.4	5.52	457.43	29	103.762	100.941	99.658	104.874	98.9739	98.2899	105.301	95.8957	92.3045	102.326	103.14	98.0229	105.234	98.2555	98.4881	100.814	97.674	96.0457	28	28	28	28	28	28	28	28	28	29	29	29	29	29	29
FALSE	High	Master Protein	A0A4X1TR24	Uncharacterized protein OS=Sus scrofa OX=9823 GN=SLC25A13 PE=3 SV=1	0	361.785	58	32	115	27	1	676	74.5	8.7	470.71	32	98.927	97.3662	101.366	96.4882	100	96.8784	103.902	100.975	104.097	102.064	99.9062	95.9659	102.533	95.5906	97.7484	106.849	102.252	97.0917	27	27	27	27	27	27	27	27	27	23	23	23	23	23	23
FALSE	High	Master Protein	F1SNQ1	Uncharacterized protein OS=Sus scrofa OX=9823 GN=TJP1 PE=1 SV=4	0	361.11	37	50	117	3	1	1752	194.8	6.67	456.6	50	101.637	97.4006	106.162	103.755	89.0247	92.1055	88.3507	111.072	110.687	90.8513	98.3799	90.756	112.103	90.5654	109.625	87.9924	102.097	117.44	2	2	2	2	2	2	2	2	2	1	1	1	1	1	1
FALSE	High	Master Protein	B9W5V0	Elongation factor 1-alpha OS=Sus scrofa OX=9823 GN=EEF1A2 PE=3 SV=1	0	360.596	75	24	417	13	1	463	50.4	9.03	1900.27	24	91.9881	116.12	89.3818	104.826	98.9382	96.6215	108.302	101.255	92.6638	81.7614	104.655	90.1208	101.14	94.0155	99.81	117.004	112.729	98.6701	14	14	14	14	14	14	14	14	14	13	13	13	13	13	13
FALSE	High	Master Protein	A0A480XVE4	Transcription elongation factor spt6 OS=Sus scrofa OX=9823 PE=3 SV=1	0	360.541	34	46	91	46	1	1726	199	4.91	383.88	46	100.367	96.4206	100.367	99.1736	104.129	96.9712	92.7498	102.294	107.433	95.6231	101.934	100.814	99.5929	106.616	92.6712	103.97	102.85	95.9285	33	33	33	33	33	33	33	33	33	37	37	37	37	37	37
FALSE	High	Master Protein	A0A4X1TSV7	Polyadenylate-binding protein OS=Sus scrofa OX=9823 GN=PABPC1 PE=3 SV=1	0	360.4	63	33	166	24	1	636	70.6	9.5	652.24	33	108.862	105.025	99.4523	95.8894	98.6301	93.1486	108.131	94.9758	95.9807	103.997	106.458	102.562	98.2573	103.28	90.9796	106.56	95.7972	92.1071	25	25	25	25	25	25	25	25	25	23	23	23	23	23	23
FALSE	High	Master Protein	A0A287A4F2	Splicing factor, proline-and glutamine-rich isoform X1 OS=Sus scrofa OX=9823 GN=SFPQ PE=4 SV=1	0	360.317	43	28	197	26	1	702	75.5	9.44	761.92	28	110.658	122.719	92.4264	97.5687	94.2028	96.3533	99.4387	90.4629	96.1663	104.952	110.002	84.9468	97.5241	87.3237	97.128	102.872	121.49	93.6618	30	30	30	30	30	30	30	30	30	29	29	29	29	29	29
FALSE	High	Master Protein	A0A4X1WBK2	IF rod domain-containing protein OS=Sus scrofa OX=9823 GN=KRT18 PE=3 SV=1	0	359.565	76	33	169	31	1	423	47.4	5.38	707.92	33	98.175	85.4002	105.11	81.9328	119.527	98.3575	98.3575	102.92	110.22	105.956	88.6005	115.199	84.5952	119.102	98.8703	94.7624	92.9138	100	30	30	30	30	30	30	30	30	30	28	28	28	28	28	28
FALSE	High	Master Protein	A0A5G2QPK6	Dihydrolipoyl dehydrogenase OS=Sus scrofa OX=9823 GN=DLD PE=1 SV=1	0	358.286	58	21	147	21	1	501	53.3	7.33	697.87	21	106.359	96.5318	104.336	91.7144	98.5552	97.7844	106.167	97.8807	100.771	114.948	96.4778	103.333	95.3353	100.001	98.0963	96.4778	97.4299	98.0011	22	22	22	22	22	22	22	22	22	26	26	26	26	26	26
FALSE	High	Master Protein	A0A5G2QD22	Uncharacterized protein OS=Sus scrofa OX=9823 GN=VPS13C PE=3 SV=1	0	358.137	22	63	99	62	1	3757	422.7	6.77	361.53	63	94.07	98.2574	100.613	102.358	102.183	101.572	100.264	102.619	98.1702	96.9918	100.443	97.3259	103.45	100.778	100.443	98.328	102.893	99.5527	40	40	40	40	40	40	40	40	40	42	42	42	42	42	42
FALSE	High	Master Protein	A0A4X1VZ02	AP-2 complex subunit alpha OS=Sus scrofa OX=9823 GN=AP2A1 PE=3 SV=1	0	358.096	48	39	127	31	1	1044	113.9	7.52	519.07	39	107.102	109.53	91.9078	109.709	98.5609	103.326	101.078	87.772	91.0087	94.107	103.684	86.2141	105.367	91.5813	106.315	100	109.998	102.631	28	28	28	28	28	28	28	28	28	32	32	32	32	32	32
FALSE	High	Master Protein	A0A5G2QDK2	LIM domain and actin-binding protein 1 OS=Sus scrofa OX=9823 GN=LIMA1 PE=1 SV=1	0	356.728	49	31	152	3	1	732	81.2	6.05	617.13	31	101.892	108.163	89.9499	112.115	81.7883	122.94	95.3623	93.1286	94.761	100.574	96.4317	87.918	93.9006	87.1126	108.282	104.14	110.813	110.928	3	3	3	3	3	3	3	3	3	3	3	3	3	3	3
FALSE	High	Master Protein	A0A287ATI0	Guanine nucleotide exchange factor H1 OS=Sus scrofa OX=9823 GN=ARHGEF2 PE=4 SV=2	0	356.501	55	42	121	42	1	973	109.8	7.2	504.48	42	98.109	100.257	103.694	94.1566	103.522	93.0396	99.5696	102.577	104.983	100.576	101.956	99.3107	101.611	99.5407	94.0196	104.142	102.301	96.5501	37	37	37	37	37	37	37	37	37	37	37	37	37	37	37
FALSE	High	Master Protein	A0A480V7K8	Alkylglycerone-phosphate synthase OS=Sus scrofa OX=9823 PE=3 SV=1	0	355.342	58	28	129	1	1	656	72.6	7.21	569.91	28	99.4037	96.1243	99.8013	96.6212	102.981	101.093	95.9256	111.528	96.5218	100.459	89.8912	104.871	97.6107	93.8428	100.551	93.3834	110.293	109.098	1	1	1	1	1	1	1	1	1	1	1	1	1	1	1
FALSE	High	Master Protein	A0A4X1W3Y7	Uncharacterized protein OS=Sus scrofa OX=9823 PE=4 SV=1	0	355.212	68	34	116	34	1	652	75.1	5.34	491.7	34	96.1755	109.012	94.9003	112.582	95.2404	105.101	97.2806	95.9204	93.7102	93.6316	105.423	96.2257	104.598	101.532	103.065	100.353	92.6882	102.711	30	30	30	30	30	30	30	30	30	33	33	33	33	33	33
FALSE	High	Master Protein	A0A4X1THM1	Signal transducer and activator of transcription OS=Sus scrofa OX=9823 GN=STAT1 PE=3 SV=1	0	355.176	60	38	152	1	1	712	83	6.47	601.41	38	120.849	74.4204	109.56	79.0633	114.203	100.457	90.3517	108.65	102.642	111.648	80.5171	127.625	86.1865	115.359	95.0516	85.8773	103.504	94.33	1	1	1	1	1	1	1	1	1	1	1	1	1	1	1
FALSE	High	Master Protein	K9IVR7	WD repeat-containing protein 1 OS=Sus scrofa OX=9823 GN=WDR1 PE=2 SV=1	0	355.151	59	29	136	29	1	606	66.1	6.7	606.18	29	95.9273	108.145	94.5107	112.572	100.62	104.781	96.4585	93.6254	93.3598	89.7235	109.195	93.2932	106.707	99.4591	102.596	101.839	96.7548	100.433	26	26	26	26	26	26	26	26	26	25	25	25	25	25	25
FALSE	High	Master Protein	A0A5G2RN87	Alkylglycerone-phosphate synthase OS=Sus scrofa OX=9823 GN=AGPS PE=1 SV=1	0	355.026	56	28	132	1	1	682	75.2	7.36	595.49	28	94.9958	83.8461	103.424	96.8395	103.336	103.248	99.2977	110.36	104.653	104.507	90.3257	106.596	96.7019	94.7231	103.078	92.7442	106.376	104.947	1	1	1	1	1	1	1	1	1	1	1	1	1	1	1
FALSE	High	Master Protein	A0A076KRX0	Glyceraldehyde-3-phosphate dehydrogenase OS=Sus scrofa OX=9823 GN=GAPDH PE=2 SV=1	0	354.966	77	19	257	3	1	333	35.7	8.85	1207.11	19	97.1063	200.911	52.7765	211.547	68.6025	84.7688	84.7688	49.4582	50.0538	58.2326	161.183	50.1142	156.712	66.4686	120.356	128.592	74.7046	83.5289	1	1	1	1	1	1	1	1	1	3	3	3	3	3	3
FALSE	High	Master Protein	A0A480IZ87	Clustered mitochondria protein homolog OS=Sus scrofa OX=9823 PE=3 SV=1	0	353.678	48	49	130	49	1	1349	150.7	6.14	488.22	49	103.904	104.424	99.914	98.266	101.302	93.7557	105.378	99.1334	94.0159	95.6048	106.76	100.675	102.366	98.1964	98.9852	101.126	96.6189	99.6613	41	41	41	41	41	41	41	41	41	39	39	39	39	39	39
FALSE	High	Master Protein	A0A4X1VI90	E3 UFM1-protein ligase 1 OS=Sus scrofa OX=9823 GN=UFL1 PE=3 SV=1	0	352.994	56	38	111	37	1	792	89.4	6.68	450.25	38	110.996	108.005	97.2729	103.255	93.5781	97.9767	97.4488	92.6984	98.7684	93.6489	105.147	107.118	101.752	103.176	93.7584	103.285	98.467	93.6489	34	34	34	34	34	34	34	34	34	35	35	35	35	35	35
FALSE	High	Master Protein	A0A4X1UBD2	Uncharacterized protein OS=Sus scrofa OX=9823 GN=TJP1 PE=4 SV=1	0	352.829	36	49	119	2	1	1677	187.1	6.71	454.79	49	110.421	122.18	94.9327	104.398	92.3514	99.5217	91.6821	83.8426	100.669	89.6175	103.268	82.4076	101.826	87.1181	122.302	95.3854	98.1733	119.803	2	2	2	2	2	2	2	2	2	2	2	2	2	2	2
FALSE	High	Master Protein	A0A480U2E1	Collagen-binding protein (Fragment) OS=Sus scrofa OX=9823 PE=3 SV=1	0	352.692	53	25	154	25	1	498	54.9	8.97	670.13	25	97.3339	101.777	98.42	101.481	95.8527	106.221	103.752	95.9515	99.21	105.274	99.6294	93.8921	102.22	90.2831	103.331	99.2593	102.406	103.609	26	26	26	26	26	26	26	26	26	27	27	27	27	27	27
FALSE	High	Master Protein	F1SNW8	Hexokinase OS=Sus scrofa OX=9823 GN=HK2 PE=3 SV=3	0	352.619	52	40	123	35	1	917	102.3	6.02	456.78	40	97.451	73.2397	101.547	93.5371	105.279	111.65	90.4424	110.467	116.383	93.4011	84.5336	99.0722	92.9886	106.187	121.138	83.09	103.093	116.395	28	28	28	28	28	28	28	28	28	30	30	30	30	30	30
FALSE	High	Master Protein	A0A4X1U0Z5	Carboxypeptidase D OS=Sus scrofa OX=9823 GN=CPD PE=3 SV=1	0	352.556	37	41	128	41	1	1374	152.1	6.16	515.45	41	95.2676	116.07	97.831	112.324	86.3946	90.0424	99.4084	101.775	100.789	101.946	112.514	96.5698	110.474	85.8171	85.2609	114.553	111.123	81.7384	38	38	38	38	38	38	38	38	38	37	37	37	37	37	37
FALSE	High	Master Protein	A0A286ZQ27	Hexokinase OS=Sus scrofa OX=9823 GN=HKDC1 PE=1 SV=1	0	352.344	52	43	107	40	1	917	102.4	6.73	388.48	43	100.962	87.4011	100	98.5578	101.155	102.501	102.213	105.194	102.116	105.726	90.3634	102.577	102.004	95.3251	102.768	91.413	108.588	101.336	32	32	32	32	32	32	32	32	32	32	32	32	32	32	32
FALSE	High	Master Protein	I3LNG8	Uncharacterized protein OS=Sus scrofa OX=9823 GN=STIP1 PE=1 SV=2	0	352.088	65	43	192	1	1	543	62.4	6.76	634.76	43	92.2487	108.818	89.4387	124.418	107.655	114.535	90.7953	88.0822	84.1095	74.942	107.66	71.9161	119.953	90.6391	120.615	105.58	96.029	112.766	1	1	1	1	1	1	1	1	1	1	1	1	1	1	1
FALSE	High	Master Protein	M3VH45	Annexin OS=Sus scrofa OX=9823 GN=ANXA6 PE=2 SV=1	0	351.933	70	44	181	16	1	673	75.8	5.95	615.65	44	92.4067	114.494	90.7674	123.812	100.862	103.192	101.466	87.3163	85.677	88.6038	110.714	87.6921	114.133	98.2912	107.865	102.736	91.567	98.2912	15	15	15	15	15	15	15	15	15	16	16	16	16	16	16
FALSE	High	Master Protein	A0A480YVN7	WD repeat-containing protein 3 OS=Sus scrofa OX=9823 PE=4 SV=1	0	351.132	55	40	90	40	1	943	106.3	6.49	396.9	40	108.124	106.44	101.09	93.1639	99.8019	89.3	106.44	99.1084	96.5325	108.206	107.284	99.2628	99.816	96.4047	87.0003	112.263	103.135	86.7237	31	31	31	31	31	31	31	31	31	35	35	35	35	35	35
FALSE	High	Master Protein	K7GSM4	SEC7 domain-containing protein OS=Sus scrofa OX=9823 GN=ARFGEF1 PE=1 SV=3	0	350.473	33	51	98	39	1	1849	208.6	5.83	391.77	51	95.5887	95.4048	97.151	112.039	99.5405	104.503	98.7134	100.643	96.4158	94.6173	99.2891	96.8516	108.531	96.6485	108.226	94.0079	98.0703	103.758	25	25	25	25	25	25	25	25	25	31	31	31	31	31	31
FALSE	High	Master Protein	I3LIM2	UDP-glucose 6-dehydrogenase OS=Sus scrofa OX=9823 GN=UGDH PE=1 SV=1	0	350.319	73	26	95	26	1	494	55	7.12	447.2	26	89.9697	96.37	99.4268	112.992	98.0895	112.418	97.4208	97.8984	95.5102	90.2806	98.5565	93.4562	105.485	95.1884	117.418	93.0713	95.4771	110.97	23	23	23	23	23	23	23	23	23	25	25	25	25	25	25
FALSE	High	Master Protein	A0A5G2RCE3	Uncharacterized protein OS=Sus scrofa OX=9823 GN=ITPR1 PE=1 SV=1	0	349.352	27	58	114	46	1	2719	309.5	6.18	421.11	58	98.8738	103.47	91.183	123.166	85.1805	116.694	95.216	94.8409	91.2768	91.5201	94.4781	85.5053	114.297	78.8004	112.522	94.2809	116.466	112.029	33	33	33	33	33	33	33	33	33	38	38	38	38	38	38
FALSE	High	Master Protein	A0A4X1VG04	Uncharacterized protein OS=Sus scrofa OX=9823 GN=NAA15 PE=4 SV=1	0	348.277	52	48	126	1	1	854	99.8	7.2	450.47	48																												1	1	1	1	1	1
FALSE	High	Master Protein	A0A4X1V3I1	TRUD domain-containing protein OS=Sus scrofa OX=9823 GN=PUS7 PE=3 SV=1	0	348.032	57	34	111	34	1	667	75.6	6.28	468.85	34	97.3775	99.0288	97.7661	105.634	97.7661	106.508	104.954	97.6689	93.2978	94.7204	108.863	93.2118	104.809	98.0203	103.96	103.677	91.7976	101.037	28	28	28	28	28	28	28	28	28	31	31	31	31	31	31
FALSE	High	Master Protein	F1RRD3	Uncharacterized protein OS=Sus scrofa OX=9823 GN=NAA15 PE=1 SV=4	0	347.459	52	48	127	1	1	852	99.6	7.2	454.81	48	109.204	132.793	90.976	108.847	114.386	87.2232	108.042	72.0332	76.5009	82.9787	125.318	74.2554	114.68	110.106	91.7019	120.531	88.936	91.5955	1	1	1	1	1	1	1	1	1	1	1	1	1	1	1
FALSE	High	Master Protein	A0A480J4Z3	Ubiquitin carboxyl-terminal hydrolase OS=Sus scrofa OX=9823 PE=3 SV=1	0	346.786	58	36	102	34	1	835	93.4	5.1	429.14	36	92.102	99.239	98.7632	109.041	93.5294	107.518	93.0536	104.378	102.379	90.5229	108.414	93.4241	108.51	94.778	106.093	99.9035	91.9735	106.48	31	31	31	31	31	31	31	31	31	29	29	29	29	29	29
FALSE	High	Master Protein	A0A480HY11	General transcription factor II-I isoform 1 OS=Sus scrofa OX=9823 PE=4 SV=1	0	346.335	50	45	137	45	1	998	112.5	6.39	525.69	45	102.993	111.972	93.1735	104.77	91.4901	101.591	98.1302	97.008	98.972	96.8323	106.534	90.1997	103.267	88.8138	101.98	102.178	109.306	100.99	38	38	38	38	38	38	38	38	38	43	43	43	43	43	43
FALSE	High	Master Protein	F1RX49	ATP-dependent 6-phosphofructokinase OS=Sus scrofa OX=9823 GN=PFKP PE=1 SV=4	0	346.02	49	30	104	25	1	835	90.9	8.18	457.79	30	96.615	104.795	90.3158	114.385	105.171	109.778	99.9997	90.5978	88.3414	84.5711	102.653	89.6813	106.977	104.815	116.117	96.8552	89.6813	108.55	23	23	23	23	23	23	23	23	23	28	28	28	28	28	28
FALSE	High	Master Protein	Q56VQ1	2'-5' oligoadenylate synthase OS=Sus scrofa OX=9823 GN=OAS2 PE=1 SV=1	0	345.867	54	30	147	30	1	707	80.7	8	631.55	30	106.952	39.0232	125.225	44.6839	144.491	101.092	110.13	116.287	112.116	132.831	50.1563	169.524	54.4785	177.708	72.871	58.157	70.2961	113.978	28	28	28	28	28	28	28	28	28	28	28	28	28	28	28
FALSE	High	Master Protein	A0A480ZI48	Integrin alpha-3 preproprotein OS=Sus scrofa OX=9823 PE=3 SV=1	0	344.716	33	27	138	27	1	1051	117.1	6.44	588.94	27	112.802	98.4363	113.291	78.2068	114.17	74.3955	112.118	97.3613	99.2181	123.405	93.0717	132.392	85.114	116.009	75.2839	101.685	93.3526	79.5905	27	27	27	27	27	27	27	27	27	32	32	32	32	32	32
FALSE	High	Master Protein	A0A4X1U602	Fructose-bisphosphate aldolase OS=Sus scrofa OX=9823 GN=ALDOA PE=3 SV=1	0	344.551	69	24	217	1	1	362	39.4	8.72	891.23	24	69.7951	91.4355	83.7002	125.6	89.3175	133.519	87.5679	110.037	109.024	73.978	99.7975	68.8141	104.151	90.0772	134.831	103.443	96.8612	127.946	1	1	1	1	1	1	1	1	1	1	1	1	1	1	1
FALSE	High	Master Protein	A0A480LE13	Leucine-rich repeat flightless-interacting protein 1 isoform 5 OS=Sus scrofa OX=9823 PE=3 SV=1	0	343.688	53	30	67	4	1	814	86.2	4.56	302.31	30	92.335	103.385	88.2536	104.778	98.6064	111.547	96.6155	97.5114	106.968	90.5522	100.184	89.7266	98.6245	98.9914	119.723	95.2305	92.2034	114.861	4	4	4	4	4	4	4	4	4	2	2	2	2	2	2
FALSE	High	Master Protein	A0A4X1VRB6	Ubiquitin carboxyl-terminal hydrolase 7 OS=Sus scrofa OX=9823 GN=USP7 PE=3 SV=1	0	343.017	49	43	105	43	1	1102	128.4	5.58	443.4	43	102.438	98.0304	95.1234	103.938	100.093	104.219	106.751	94.3732	95.0296	93.1947	100.099	94.0824	98.8164	101.578	109.271	97.4356	99.6054	105.819	30	30	30	30	30	30	30	30	30	38	38	38	38	38	38
FALSE	High	Master Protein	A0A480ZFH1	Cytosol aminopeptidase OS=Sus scrofa OX=9823 PE=3 SV=1	0	342.999	81	31	118	1	1	453	49	6.27	446.45	31																			1	1	1	1	1	1	1	1	1
FALSE	High	Master Protein	A0A4X1SS97	Proton-translocating NAD(P)(+) transhydrogenase OS=Sus scrofa OX=9823 GN=NNT PE=3 SV=1	0	341.861	40	33	139	1	1	955	99.7	6.87	527.07	33																												1	1	1	1	1	1
FALSE	High	Master Protein	P19620	Annexin A2 OS=Sus scrofa OX=9823 GN=ANXA2 PE=1 SV=4	0	341.583	79	28	339	28	1	339	38.5	6.93	1212.96	28	86.6795	98.942	115.527	88.2674	122.408	91.3551	106	95.9426	94.9721	110.237	95.4253	110.673	94.1184	119.059	93.7917	91.3957	88.1285	97.1679	31	31	31	31	31	31	31	31	31	28	28	28	28	28	28
FALSE	High	Master Protein	F1RQC5	HTH La-type RNA-binding domain-containing protein OS=Sus scrofa OX=9823 GN=LARP1 PE=1 SV=3	0	341.525	43	40	123	40	1	1101	123.8	8.69	489.23	40	101.053	104.98	100.862	95.8818	106.513	92.6255	101.82	99.0423	97.1268	99.6163	105.276	103.837	100.671	107.194	94.9162	102.302	91.3672	94.9162	37	37	37	37	37	37	37	37	37	34	34	34	34	34	34
FALSE	High	Master Protein	A0A4X1UTE2	Heterogeneous nuclear ribonucleoprotein K OS=Sus scrofa OX=9823 GN=HNRNPK PE=4 SV=1	0	340.962	62	24	188	2	1	464	51	5.26	757.97	24	97.1585	146.942	103.101	97.1585	69.5106	111.112	82.344	93.2826	99.3979	76.6613	109.266	85.4702	91.0759	99.1984	118.532	115.443	86.1566	118.303	1	1	1	1	1	1	1	1	1	2	2	2	2	2	2
FALSE	High	Master Protein	A0A480E9Z3	Structural maintenance of chromosomes protein OS=Sus scrofa OX=9823 PE=3 SV=1	0	340.568	44	54	136	53	1	1288	147.1	6.93	454.96	54	94.547	94.9797	99.3076	99.8269	96.2781	100.26	103.462	108.05	103.203	96.1518	104.98	96.9441	105.659	100.453	97.51	101.245	98.1891	98.9814	44	44	44	44	44	44	44	44	44	45	45	45	45	45	45
FALSE	High	Master Protein	A0A480UKG6	Vacuolar proton pump subunit B OS=Sus scrofa OX=9823 PE=3 SV=1	0	339.253	79	27	116	27	1	511	56.6	5.81	508.51	27	102.585	100.67	98.6594	106.99	97.9891	100.862	100.479	97.8934	93.8716	102.59	104.509	96.3543	105.756	93.1883	98.465	102.974	100.959	95.203	28	28	28	28	28	28	28	28	28	30	30	30	30	30	30
FALSE	High	Master Protein	F1RR89	Arginine--tRNA ligase, cytoplasmic OS=Sus scrofa OX=9823 GN=RARS1 PE=1 SV=3	0	338.758	62	39	138	39	1	660	75.3	7.18	523.96	39	100.085	113.059	91.6089	112.194	96.6254	100.777	106.226	90.917	88.4087	94.3332	110.318	89.4586	105.783	91.8392	105.216	103.289	100.115	99.548	38	38	38	38	38	38	38	38	38	35	35	35	35	35	35
FALSE	High	Master Protein	A0A0B8RT23	DNA topoisomerase I OS=Sus scrofa domesticus OX=9825 GN=TOP1 PE=3 SV=1	0	338.369	55	44	174	43	1	769	91.2	9.32	540.45	44	109.833	103.897	96.455	96.5436	102.479	99.0242	108.149	91.1394	92.3797	104.215	97.732	94.3826	97.732	95.4631	97.6239	101.405	113.29	98.0561	39	39	39	39	39	39	39	39	39	40	40	40	40	40	40
FALSE	High	Master Protein	A0A287B0R3	CAP-Gly domain-containing linker protein 1 isoform b OS=Sus scrofa OX=9823 PE=4 SV=1	0	338.284	46	59	111	1	1	1391	156	5.24	397.14	59																												1	1	1	1	1	1
FALSE	High	Master Protein	A0A4X1SGR9	Elongation factor G, mitochondrial OS=Sus scrofa OX=9823 GN=GFM1 PE=3 SV=1	0	338.271	57	34	124	34	1	735	81.4	6.55	489.69	34	99.7093	95.6396	106.298	87.1126	108.333	90.3102	103.295	103.973	105.329	118.344	100.095	108.605	95.0829	102.364	87.4237	102.364	95.6503	90.0713	33	33	33	33	33	33	33	33	33	36	36	36	36	36	36
FALSE	High	Master Protein	F1S4Q6	Uncharacterized protein OS=Sus scrofa OX=9823 GN=CEBPZ PE=3 SV=2	0	337.718	45	39	110	3	1	1049	120.8	5.59	445.77	39	106.177	87.9961	123.227	86.8652	114.789	84.5165	88.1701	98.2609	110.092	114.671	112.879	104.703	93.1677	96.0795	85.3281	110.975	96.3035	85.888	2	2	2	2	2	2	2	2	2	3	3	3	3	3	3
FALSE	High	Master Protein	A0A5G2QMX3	Replication protein A subunit OS=Sus scrofa OX=9823 GN=RPA1 PE=1 SV=1	0	337.633	56	32	91	32	1	595	66	7.9	381.31	32	93.1789	106.158	91.6631	111.368	99.8105	107.011	97.821	96.021	97.0631	89.3974	107.49	88.8138	108.171	93.191	107.101	103.21	98.0546	104.474	27	27	27	27	27	27	27	27	27	30	30	30	30	30	30
FALSE	High	Master Protein	A0A4X1VQX8	RNA helicase OS=Sus scrofa OX=9823 GN=DDX17 PE=3 SV=1	0	337.578	52	36	186	27	1	650	72.3	8.59	660.58	36	98.1839	110.035	91.6852	109.079	99.9998	102.58	96.9415	95.7947	95.6036	88.7471	102.019	88.5547	105.963	97.6915	105.097	100.288	110.964	100.673	26	26	26	26	26	26	26	26	26	29	29	29	29	29	29
FALSE	High	Master Protein	A0A480NEY6	Splicing factor 3B subunit 2 OS=Sus scrofa OX=9823 PE=4 SV=1	0	337.146	44	34	135	1	1	896	100.1	5.67	493.38	34	101.14	100.285	93.3505	102.279	94.7754	98.1949	95.7253	105.889	108.264	88.2707	103.393	99.9998	95.25	108.239	98.3519	98.9335	105.913	101.648	1	1	1	1	1	1	1	1	1	1	1	1	1	1	1
FALSE	High	Master Protein	A0A480XZ08	Pyridoxal-dependent decarboxylase domain-containing protein 1 OS=Sus scrofa OX=9823 PE=4 SV=1	0	337.074	54	32	89	1	1	785	86.2	5.39	377.68	32																			1	1	1	1	1	1	1	1	1
FALSE	High	Master Protein	F1RU38	Splicing factor 3B subunit 2 OS=Sus scrofa OX=9823 GN=SF3B2 PE=1 SV=3	0	336.841	44	34	135	1	1	895	100.1	5.67	493.74	34	112.188	109.874	90.3889	104.803	107.027	106.493	102.045	79.623	87.4527	86.3875	107.719	87.3523	106.326	87.3523	112.114	102.788	108.362	101.395	1	1	1	1	1	1	1	1	1	1	1	1	1	1	1
FALSE	High	Master Protein	A0A287B8R8	AMP-binding domain-containing protein OS=Sus scrofa OX=9823 GN=ACSL3 PE=1 SV=1	0	336.699	51	29	125	27	1	729	81.3	8.62	491.44	29	99.7156	106.161	91.5636	117.157	92.5115	108.626	101.611	91.5636	91.0897	95.14	99.1252	85.2257	114.094	84.4481	103.208	101.944	115.455	101.361	26	26	26	26	26	26	26	26	26	26	26	26	26	26	26
FALSE	High	Master Protein	A0A4X1SI09	RNA helicase OS=Sus scrofa OX=9823 GN=DDX24 PE=4 SV=1	0	336.338	57	37	98	37	1	856	95.7	9.35	407.2	37	106.666	105.217	102.802	91.7877	99.5168	90.5318	100.579	97.8743	105.024	109.109	103.131	102.562	94.8755	98.3865	88.6125	108.066	104.27	90.8899	30	30	30	30	30	30	30	30	30	32	32	32	32	32	32
FALSE	High	Master Protein	A0A4X1T0L8	General vesicular transport factor p115 OS=Sus scrofa OX=9823 GN=USO1 PE=3 SV=1	0	336.238	38	31	106	31	1	916	102.6	5.05	436.05	31	93.5018	102.813	95.2476	115.325	94.4717	106.79	90.3011	98.7393	102.716	86.7773	104.251	86.3051	106.895	88.8552	112.562	101.323	107.084	106.14	28	28	28	28	28	28	28	28	28	30	30	30	30	30	30
FALSE	High	Master Protein	A0A4X1W643	DNA-directed RNA polymerase subunit OS=Sus scrofa OX=9823 GN=POLR1A PE=3 SV=1	0	335.827	38	44	88	43	1	1715	193.8	7.31	368.91	44	104.83	102.318	104.057	88.6981	99.9998	94.4939	99.0339	100.966	105.602	109.776	100.095	108.162	93.5456	101.329	89.6541	102.562	101.993	92.7863	31	31	31	31	31	31	31	31	31	32	32	32	32	32	32
FALSE	High	Master Protein	A0A286ZVR9	SH3 domain-containing protein OS=Sus scrofa OX=9823 GN=EPS8L2 PE=1 SV=2	0	335.502	52	33	104	33	1	672	75.5	6.99	464.97	33	96.8538	104.315	93.7075	120.945	90.9208	108.27	94.6064	97.5729	92.8086	91.5786	103.369	90.7365	114.843	87.1574	107.053	96.7367	102	106.527	32	32	32	32	32	32	32	32	32	31	31	31	31	31	31
FALSE	High	Master Protein	A0A480YZG3	Dynamin-1-like protein OS=Sus scrofa OX=9823 PE=3 SV=1	0	335.309	65	37	106	5	1	699	78	6.81	448.02	37	103.897	98.3305	99.0727	104.917	106.495	101.021	101.021	94.0628	91.2796	93.9917	95.5939	100.3	97.4965	104.707	102.704	93.8915	109.914	101.402	4	4	4	4	4	4	4	4	4	4	4	4	4	4	4
FALSE	High	Master Protein	A0A481ARR7	Alpha-aminoadipic semialdehyde dehydrogenase OS=Sus scrofa OX=9823 PE=3 SV=1	0	335.137	57	25	111	25	1	545	59.1	6.11	488.3	25	94.1177	103.033	91.3603	123.989	87.9596	121.783	93.75	94.9449	89.0625	90.4545	102.336	82.6354	110.256	81.5184	123.356	95.4304	100.203	113.81	26	26	26	26	26	26	26	26	26	24	24	24	24	24	24
FALSE	High	Master Protein	A0A4X1W6W5	Uncharacterized protein OS=Sus scrofa OX=9823 GN=TJP2 PE=4 SV=1	0	335.134	42	45	136	44	1	1184	132.9	7.05	506.18	45	93.4414	89.8958	103.369	92.7322	103.635	99.6461	94.6823	110.283	112.41	92.8754	94.2787	100.431	96.5454	109.714	109.606	94.2787	94.8184	107.447	39	39	39	39	39	39	39	39	39	36	36	36	36	36	36
FALSE	High	Master Protein	A0A4X1W9D7	Uncharacterized protein OS=Sus scrofa OX=9823 GN=AIFM1 PE=3 SV=1	0	335.008	59	25	107	25	1	564	61.2	8.84	439.32	25	106.883	104.738	91.2441	105.989	98.9294	107.24	105.006	90.5292	89.5462	102.871	97.021	90.0014	103.296	88.087	108.188	100.85	105.317	104.572	22	22	22	22	22	22	22	22	22	23	23	23	23	23	23
FALSE	High	Master Protein	A0A480QG80	Isoleucyl-tRNA synthetase OS=Sus scrofa OX=9823 GN=IARS2 PE=1 SV=1	0	334.787	41	35	121	35	1	1012	113.4	7.37	482.44	35	102.261	98.9148	104.883	90.0526	107.054	92.856	104.25	98.101	101.628	110.734	97.1863	104.481	94.6852	104.69	95.2063	97.6031	96.1442	99.2705	32	32	32	32	32	32	32	32	32	34	34	34	34	34	34
FALSE	High	Master Protein	A0A4X1TYE8	Uncharacterized protein OS=Sus scrofa OX=9823 GN=PDXDC1 PE=4 SV=1	0	334.303	52	32	89	1	1	816	89.7	5.83	376.85	32	83.7442	96.9967	91.9608	121.558	85.0694	117.317	87.1015	109.277	106.98	98.2619	111.077	83.9263	114.009	83.7091	106.624	85.9897	109.448	107.059	1	1	1	1	1	1	1	1	1	1	1	1	1	1	1
FALSE	High	Master Protein	A0A4X1VHY1	Activating signal cointegrator 1 complex subunit 3 OS=Sus scrofa OX=9823 GN=ASCC3 PE=3 SV=1	0	334.21	30	52	94	52	1	2203	250.7	6.84	369.77	52	92.3516	92.0995	104.286	98.0669	97.7307	98.319	100.42	108.909	107.816	100.607	94.4192	104.974	100.364	102.062	100.849	93.8125	100.849	102.062	41	41	41	41	41	41	41	41	41	38	38	38	38	38	38
FALSE	High	Master Protein	I3LP99	SH3 domain-containing protein OS=Sus scrofa OX=9823 GN=EPS8 PE=1 SV=3	0	334.066	54	32	136	32	1	832	92.9	7.81	545.51	32	94.5074	84.2931	99.1328	93.7365	104.433	115.996	93.1584	104.144	110.6	95.2403	85.3401	102.761	90.9565	112.47	111.709	84.4833	98.7625	118.277	28	28	28	28	28	28	28	28	28	30	30	30	30	30	30
FALSE	High	Master Protein	Q19PY3	RNA-splicing ligase RtcB homolog OS=Sus scrofa OX=9823 GN=RTCB PE=2 SV=1	0	333.926	62	25	122	2	1	505	55.2	7.23	558.2	25	97.1775	102.725	95.2311	112.068	104.574	104.769	103.309	89.1972	90.949	91.1568	107.243	82.6903	110.348	91.2509	109.501	100.658	101.505	105.55	2	2	2	2	2	2	2	2	2	2	2	2	2	2	2
FALSE	High	Master Protein	A0A287A0B3	UBA domain-containing protein OS=Sus scrofa OX=9823 GN=UBAP2L PE=1 SV=2	0	333.879	38	28	92	3	1	1107	116.9	7.11	388.06	28	98.062	98.3388	96.5858	96.7704	90.681	106.735	97.8775	111.717	103.229	95.2549	110.298	90.8125	101.918	91.0145	102.019	106.159	102.423	100	2	2	2	2	2	2	2	2	2	3	3	3	3	3	3
FALSE	High	Master Protein	F1S3I5	DNA (cytosine-5)-methyltransferase OS=Sus scrofa OX=9823 GN=DNMT1 PE=3 SV=4	0	333.569	40	52	101	52	1	1706	192.1	8.15	370.18	52	95.1816	106.071	102.12	103.469	98.5545	95.3743	97.2053	104.144	97.8799	93.4322	104.569	103.807	104.188	99.4289	92.0044	104.093	102.665	95.8118	41	41	41	41	41	41	41	41	41	40	40	40	40	40	40
FALSE	High	Master Protein	A0A5G2QNP8	Nucleoporin_C domain-containing protein OS=Sus scrofa OX=9823 GN=NUP133 PE=1 SV=1	0	333.316	46	36	97	36	1	1119	124.8	5.24	435.86	36	106.929	100.42	104.934	92.966	99.1599	93.1759	103.569	99.7898	99.1599	109.067	95.2933	116.215	93.8114	107.759	87.622	100.437	99.129	90.6731	30	30	30	30	30	30	30	30	30	31	31	31	31	31	31
FALSE	High	Master Protein	A0A4X1U831	Uncharacterized protein OS=Sus scrofa OX=9823 GN=CLIP1 PE=4 SV=1	0	333.078	46	60	112	2	1	1426	160.2	5.26	396.5	60	69.6681	68.0893	108.142	96.0095	82.4649	106.313	70.0836	151.933	147.114	106.26	92.9947	120.526	100.628	121.653	76.9763	93.7456	109.013	78.2278	1	1	1	1	1	1	1	1	1	1	1	1	1	1	1
FALSE	High	Master Protein	F1SRI4	DRIM domain-containing protein OS=Sus scrofa OX=9823 GN=UTP20 PE=4 SV=2	0	331.902	24	54	101	54	1	2781	317.8	7.52	382.73	54	105.415	101.124	101.635	97.5481	98.8762	94.3812	102.35	99.0806	99.5914	107.864	100.626	102.502	98.2128	98.2128	93.2086	104.736	102.502	92.1363	41	41	41	41	41	41	41	41	41	46	46	46	46	46	46
FALSE	High	Master Protein	A0A480IYE0	Nesprin-1 OS=Sus scrofa OX=9823 PE=3 SV=1	0	331.624	10	45	63	43	1	6925	793	5.4	299.95	45	103.345	103.345	100.787	110.428	96.4587	98.4261	99.5082	93.8026	93.901	97.3985	95.3542	96.5622	102.881	91.5443	115.983	98.6995	104.925	96.7481	18	18	18	18	18	18	18	18	18	34	34	34	34	34	34
FALSE	High	Master Protein	I3LS70	Importin subunit alpha OS=Sus scrofa OX=9823 GN=KPNA2 PE=1 SV=2	0	331.197	58	21	105	21	1	529	57.9	5.27	498.3	21	104.422	117.114	106.922	90.7689	103.076	77.5963	104.134	99.4225	96.4418	102.004	109.926	114.221	98.8538	105.917	75.7547	115.749	94.8449	82.5317	20	20	20	20	20	20	20	20	20	19	19	19	19	19	19
FALSE	High	Master Protein	A0A480IQI2	Integrin alpha-6 OS=Sus scrofa OX=9823 PE=3 SV=1	0	330.971	46	40	134	3	1	1073	119.1	7.06	505.57	40	89.653	80.9852	91.3335	104.777	79.9238	140.156	89.0339	124.236	100.001	97.8315	83.0919	124.059	83.9589	134.247	90.8952	98.4817	98.3734	89.1611	1	1	1	1	1	1	1	1	1	3	3	3	3	3	3
FALSE	High	Master Protein	A0A480IZI8	Protein scribble homolog OS=Sus scrofa OX=9823 PE=3 SV=1	0	330.96	35	41	78	38	1	1616	172.8	5.15	338.34	41	97.7602	91.5578	104.48	96.8988	93.8837	99.5693	91.127	107.322	117.401	100	90.9657	100.457	96.5693	93.596	106.29	95.9975	106.747	109.377	22	22	22	22	22	22	22	22	22	32	32	32	32	32	32
FALSE	High	Master Protein	A0A4X1VQI6	Uncharacterized protein OS=Sus scrofa OX=9823 GN=SAFB PE=4 SV=1	0	330.937	35	39	144	3	1	985	110.1	5.97	509.51	39	102.066	109.611	88.4126	109.791	87.5143	103.862	85.2687	105.21	108.354	95.2568	107.484	86.8245	103.584	90.3028	97.4703	113.386	111.594	93.992	3	3	3	3	3	3	3	3	3	4	4	4	4	4	4
FALSE	High	Master Protein	F1SIF8	Uncharacterized protein OS=Sus scrofa OX=9823 GN=NUP160 PE=1 SV=4	0	330.483	33	36	91	36	1	1437	161.8	5.64	401.94	36	102.592	98.3417	105.598	95.232	95.8539	96.9942	103.732	102.592	99.0673	107.845	102.909	102.644	100.176	95.7677	89.8611	109.256	100.087	91.3598	27	27	27	27	27	27	27	27	27	29	29	29	29	29	29
FALSE	High	Master Protein	A0A0B8RT92	RRP12-like protein OS=Sus scrofa domesticus OX=9825 GN=RRP12 PE=3 SV=1	0	330.309	42	49	118	49	1	1295	143.2	8.81	435.47	49	109.813	101.586	104.064	93.0618	103.766	87.7095	104.758	96.63	98.6124	106.635	99.4471	115.851	93.9177	104.608	85.8079	104.7	101.014	88.0197	39	39	39	39	39	39	39	39	39	45	45	45	45	45	45
FALSE	High	Master Protein	A0A286ZIW5	2-hydroxyacyl-CoA lyase 2 OS=Sus scrofa OX=9823 GN=ILVBL PE=1 SV=2	0	330.147	62	22	67	22	1	649	69.8	8.66	356.66	22	101.026	95.5216	99.0667	96.0814	94.1222	101.119	103.358	106.064	103.638	105.563	97.2184	98.2118	99.2052	91.2579	99.1059	101.788	106.06	101.49	21	21	21	21	21	21	21	21	21	19	19	19	19	19	19
FALSE	High	Master Protein	A0A480K104	ATP-dependent 6-phosphofructokinase OS=Sus scrofa OX=9823 PE=3 SV=1	0	329.787	49	30	98	24	1	780	85.2	7.34	412.77	30	88.6698	93.8022	98.7409	108.134	103.195	109.393	100.775	99.6125	97.6757	90.7261	102.271	92.8079	105.204	100.662	113.342	95.5522	90.1584	109.179	21	21	21	21	21	21	21	21	21	24	24	24	24	24	24
FALSE	High	Master Protein	A0A4X1W4B8	Glutamine--fructose-6-phosphate transaminase (isomerizing) OS=Sus scrofa OX=9823 GN=GFPT1 PE=4 SV=1	0	329.786	57	31	131	26	1	681	76.7	6.84	518.41	31	90.186	96.6683	93.9673	113.954	92.6169	119.086	96.4882	99.1892	97.7487	92.126	99.6853	94.5408	101.995	100.315	114.699	93.3859	88.6614	114.594	24	24	24	24	24	24	24	24	24	29	29	29	29	29	29
FALSE	High	Master Protein	A0A286ZM27	DEAD box protein 5 OS=Sus scrofa OX=9823 GN=DDX5 PE=3 SV=1	0	329.066	62	37	195	28	1	611	68.8	9	715.41	37	120.098	119.652	92.9433	101.251	92.6753	87.4944	112.327	87.2265	86.5119	107.451	112.879	91.2721	103.087	89.4626	82.8635	115.859	111.282	85.6309	27	27	27	27	27	27	27	27	27	27	27	27	27	27	27
FALSE	High	Master Protein	F1S8K5	FACT complex subunit OS=Sus scrofa OX=9823 GN=SUPT16H PE=1 SV=2	0	328.999	34	37	129	37	1	1083	123.6	5.78	474.75	37	94.1525	83.6835	106.225	93.3036	107.074	99.8114	102.829	106.13	106.791	105.284	87.6705	115.069	91.7803	111.547	93.2481	94.3245	101.859	99.2172	30	30	30	30	30	30	30	30	30	34	34	34	34	34	34
FALSE	High	Master Protein	A0A480J3L4	Host cell factor 1 isoform X2 OS=Sus scrofa OX=9823 PE=4 SV=1	0	328.581	24	32	83	32	1	2029	206.8	7.05	357.49	32	95.3166	98.0332	97.1901	105.527	93.6304	106.089	90.9139	105.246	108.056	87.2587	97.6296	96.0493	101.087	97.8271	109.284	96.4443	107.704	106.815	25	25	25	25	25	25	25	25	25	27	27	27	27	27	27
FALSE	High	Master Protein	A0A480QJ35	DNA mismatch repair protein OS=Sus scrofa OX=9823 PE=3 SV=1	0	328.564	54	38	103	38	1	934	104.6	5.64	388.29	38	91.8696	94.6391	102.233	104.913	102.948	103.662	98.838	100.893	100.089	95.3183	98.7234	98.5106	101.809	105.746	104.257	94.9991	97.1273	103.299	28	28	28	28	28	28	28	28	28	37	37	37	37	37	37
FALSE	High	Master Protein	A0A480ZX57	5'-3' exoribonuclease OS=Sus scrofa OX=9823 PE=3 SV=1	0	328.523	48	35	113	35	1	958	108.7	7.27	436.05	35	102.045	99.8228	102.045	98.4006	100.712	96.6229	94.4896	101.334	104.623	96.2411	101.181	102.577	98.6036	101.825	98.174	102.899	102.469	96.0263	31	31	31	31	31	31	31	31	31	32	32	32	32	32	32
FALSE	High	Master Protein	A0A4X1VDM0	Uncharacterized protein OS=Sus scrofa OX=9823 GN=HSPA4L PE=3 SV=1	0	328.454	60	42	105	38	1	840	94.6	5.82	378.27	42	91.163	100.558	94.6046	116.464	94.7907	113.022	94.2326	100.279	94.8837	85.9336	102.793	88.7269	108.38	94.6129	114.765	98.1045	97.3064	109.278	26	26	26	26	26	26	26	26	26	35	35	35	35	35	35
FALSE	High	Master Protein	A0A286ZLW6	Uncharacterized protein OS=Sus scrofa OX=9823 GN=SAFB PE=1 SV=1	0	326.757	44	36	124	1	1	783	88.2	5.22	465.02	36	106.662	110.332	88.7024	116.511	108.4	104.538	88.8955	93.0476	82.9089	89.8393	105.602	81.673	98.8602	78.8242	102.943	108.166	126.398	107.596	1	1	1	1	1	1	1	1	1	1	1	1	1	1	1
FALSE	High	Master Protein	A0A480LQ52	AP-3 complex subunit delta OS=Sus scrofa OX=9823 PE=3 SV=1	0	325.658	38	38	91	38	1	1215	137.2	7.37	381.84	38	94.8311	98.1537	98.0614	111.813	101.384	103.414	98.3383	96.5847	97.4153	91.5237	99.3946	94.6518	108.174	101.312	106.256	97.1746	98.1837	103.229	28	28	28	28	28	28	28	28	28	33	33	33	33	33	33
FALSE	High	Master Protein	M3TYK5	Calcium-transporting ATPase OS=Sus scrofa OX=9823 GN=ATP2B4 PE=2 SV=1	0	325.591	34	35	101	22	1	1206	133.5	6.49	409.78	35	103.633	100.001	102.753	97.6888	95.4871	99.1199	100.551	101.101	99.5602	116.622	92.4433	107.891	92.5272	94.9619	94.794	93.6186	112.34	94.794	19	19	19	19	19	19	19	19	19	20	20	20	20	20	20
FALSE	High	Master Protein	A0A480MU29	Nidogen-2 isoform X1 OS=Sus scrofa OX=9823 PE=4 SV=1	0	325.291	41	34	135	1	1	1242	135.9	5.73	628.4	34	101.381	89.2689	101.912	104.037	91.8188	95.2186	100.637	107.862	107.862	118.986	84.7261	120.626	92.234	97.2392	92.1477	83.8632	115.362	94.9092	1	1	1	1	1	1	1	1	1	1	1	1	1	1	1
FALSE	High	Master Protein	A0A4X1VV61	Uncharacterized protein OS=Sus scrofa OX=9823 GN=CANX PE=3 SV=1	0	324.647	47	29	222	28	1	593	67.6	4.63	839.26	29	103.972	93.8536	105.39	90.8276	103.121	96.1232	104.35	101.986	100.568	111.994	93.7596	106.241	96.0023	99.7076	93.8571	99.1226	101.95	97.2699	31	31	31	31	31	31	31	31	31	26	26	26	26	26	26
FALSE	High	Master Protein	A0A4X1T460	CBF domain-containing protein OS=Sus scrofa OX=9823 GN=CEBPZ PE=3 SV=1	0	324.562	44	39	111	3	1	1049	120.6	5.48	441.84	39	109.906	100.583	105.827	84.5581	105.827	88.0544	98.2519	100.971	106.021	115.183	99.1513	111.505	90.2868	97.3595	86.2317	110.845	103.301	86.1374	3	3	3	3	3	3	3	3	3	3	3	3	3	3	3
FALSE	High	Master Protein	A0A4X1W9X7	Uncharacterized protein OS=Sus scrofa OX=9823 GN=PCBP1 PE=4 SV=1	0	323.819	86	20	142	14	1	356	37.5	7.09	621.28	20	99.2889	99.5551	100.886	105.234	101.064	101.064	98.934	96.5383	97.3369	96.5533	102.91	98.2771	100.109	101.186	99.4622	102.587	97.4152	101.401	16	16	16	16	16	16	16	16	16	17	17	17	17	17	17
FALSE	High	Master Protein	A0A4X1T044	Nucleolar GTP-binding protein 1 OS=Sus scrofa OX=9823 GN=GTPBP4 PE=3 SV=1	0	323.705	61	40	120	40	1	634	73.6	9.57	439.68	40	109.129	100.381	108.654	89.6349	98.2886	86.8771	103.043	101.617	102.378	111.906	101.258	107.744	94.5798	101.162	85.2877	106.582	103.291	88.2883	38	38	38	38	38	38	38	38	38	36	36	36	36	36	36
FALSE	High	Master Protein	A0A4X1V4R9	Integrin_alpha2 domain-containing protein OS=Sus scrofa OX=9823 PE=3 SV=1	0	323.391	43	39	136	2	1	1086	121.4	7.62	504.1	39	96.8529	101.574	96.9455	101.944	93.3351	94.8163	97.0381	105.555	111.942	108.238	103.014	103.516	100.301	89.6528	92.8674	106.128	101.708	94.6757	2	2	2	2	2	2	2	2	2	1	1	1	1	1	1
FALSE	High	Master Protein	A0A481AZH8	Acyl-coenzyme A oxidase OS=Sus scrofa OX=9823 PE=3 SV=1	0	323.203	57	25	97	24	1	661	74.8	7.5	473.23	25	103.206	110.399	96.2736	107.54	100.26	96.5336	105.46	90.034	90.3806	102.709	101.806	93.5653	103.161	91.9849	96.3876	107.112	107.112	96.0489	21	21	21	21	21	21	21	21	21	27	27	27	27	27	27
FALSE	High	Master Protein	A9GYW6	Carboxylic ester hydrolase (Fragment) OS=Sus scrofa OX=9823 GN=APLE PE=2 SV=1	0	323.01	61	26	116	1	1	548	59.9	6.15	474.48	26	99.4533	88.0631	103.827	94.6238	95.3528	107.745	98.0865	97.3575	115.4	111.939	89.6044	109.778	92.1776	104.117	99.8971	92.0747	96.6034	103.911	1	1	1	1	1	1	1	1	1	1	1	1	1	1	1
FALSE	High	Master Protein	I3LCE6	Tyrosine-protein kinase BAZ1B isoform X1 OS=Sus scrofa OX=9823 GN=BAZ1B PE=1 SV=1	0	322.485	35	44	99	43	1	1483	170.6	8.56	376.96	44	105.829	106.021	102.007	93.8838	105.065	88.1499	102.102	97.802	99.1399	105.963	102.501	104.136	99.0382	101.347	87.0154	107.117	103.943	88.939	32	32	32	32	32	32	32	32	32	36	36	36	36	36	36
FALSE	High	Master Protein	A0A4X1W635	ER membrane protein complex subunit 1 OS=Sus scrofa OX=9823 PE=3 SV=1	0	322.29	49	34	109	1	1	950	106.5	7.3	467.88	34	95.2297	98.5093	106.957	91.9501	111.926	88.8693	104.87	100.994	100.497	115.621	95.9563	112.773	88.6968	98.5293	86.3995	105.237	105.513	91.3617	1	1	1	1	1	1	1	1	1	2	2	2	2	2	2
FALSE	High	Master Protein	A0A4X1TQQ6	TRMT1-like protein OS=Sus scrofa OX=9823 PE=3 SV=1	0	322.148	56	35	104	35	1	757	83.9	6.98	449.41	35	96.4716	105.247	97.6477	106.695	98.3715	98.0096	102.805	98.9143	95.9288	92.9191	105.519	97.9174	103.124	103.124	97.3967	101.458	99.6876	98.7504	31	31	31	31	31	31	31	31	31	29	29	29	29	29	29
FALSE	High	Master Protein	A0A0B8RZ32	Stress-induced phosphoprotein 1 OS=Sus scrofa domesticus OX=9825 GN=STIP1 PE=4 SV=1	0	321.562	65	43	181	1	1	543	62.4	6.93	562.37	43	123.495	149.792	71.8078	130.585	96.0441	92.0047	111.46	58.1234	66.6968	107.813	83.7295	103.841	97.0521	94.7462	118.445	79.5021	98.3331	116.652	1	1	1	1	1	1	1	1	1	1	1	1	1	1	1
FALSE	High	Master Protein	A0A480YTG3	Calumenin OS=Sus scrofa OX=9823 PE=3 SV=1	0	321.533	73	20	120	1	1	315	37.1	4.6	545.1	20	104.898	103.523	105.672	79.7128	118.995	85.214	114.697	91.3169	95.7866	111.034	108.161	103.794	97.0138	102.53	85.7517	111.034	92.8767	87.8203	1	1	1	1	1	1	1	1	1	1	1	1	1	1	1
FALSE	High	Master Protein	A0A286ZT52	TPR_REGION domain-containing protein OS=Sus scrofa OX=9823 GN=PSMC3 PE=1 SV=2	0	321.478	52	27	124	27	1	617	69.1	5.58	511.71	27	98.4766	98.8575	98.0004	104.095	96.3815	104.571	100.476	100.476	98.7623	97.9712	102.802	96.1355	100.773	98.1645	105.217	99.5171	96.0389	103.382	29	29	29	29	29	29	29	29	29	26	26	26	26	26	26
FALSE	High	Master Protein	A0A5G2RAE1	RNA helicase OS=Sus scrofa OX=9823 GN=DDX46 PE=1 SV=1	0	321.274	50	51	121	51	1	1032	117.3	9.29	438.65	51	95.618	98.9809	97.0447	101.936	98.7771	108.153	98.3695	100.306	100.815	91.58	99.0147	93.7298	100.627	99.7313	110.032	96.2379	102.956	106.091	37	37	37	37	37	37	37	37	37	44	44	44	44	44	44
FALSE	High	Master Protein	A0A4X1TS17	4-alpha-glucanotransferase OS=Sus scrofa OX=9823 PE=4 SV=1	0	321.04	42	46	92	4	1	1501	170.9	6.86	358.09	46	87.861	87.7676	105.041	103.734	90.382	105.415	95.4241	112.324	111.951	96.2295	88.2917	105.854	95.9318	95.4357	119.646	87.7956	97.5194	113.196	4	4	4	4	4	4	4	4	4	3	3	3	3	3	3
FALSE	High	Master Protein	A0A0B8S0B1	Adenylyl cyclase-associated protein OS=Sus scrofa domesticus OX=9825 GN=CAP1 PE=3 SV=1	0	320.91	63	22	132	2	1	475	51.4	7.28	598.64	22	85.1078	93.4241	104.932	105.802	102.127	102.417	88.0088	113.441	104.738	85.4023	97.0613	97.8196	104.36	95.0707	113.744	89.9522	94.2176	122.275	1	1	1	1	1	1	1	1	1	2	2	2	2	2	2
FALSE	High	Master Protein	A0A4X1U3P8	Peptidylprolyl isomerase OS=Sus scrofa OX=9823 GN=FKBP10 PE=4 SV=1	0	320.036	56	25	136	25	1	580	64.2	5.91	590.37	25	103.927	107.579	99.2695	97.7171	102.1	94.795	106.666	93.2426	94.7037	109.027	103.18	98.3587	98.051	100.513	93.435	106.668	96.6149	94.153	25	25	25	25	25	25	25	25	25	30	30	30	30	30	30
FALSE	High	Master Protein	A0A288CFT0	Triosephosphate isomerase OS=Sus scrofa OX=9823 GN=TPI1 PE=1 SV=1	0	319.608	77	19	129	19	1	285	30.5	7.71	604.34	19	88.1591	106.333	78.9805	138.825	88.6181	131.666	86.6906	92.932	87.792	72.932	106.309	74.9672	114.348	87.0766	137.651	93.9963	89.8241	122.794	19	19	19	19	19	19	19	19	19	19	19	19	19	19	19
FALSE	High	Master Protein	A0A4X1SEW9	Alpha-1,4 glucan phosphorylase OS=Sus scrofa OX=9823 PE=3 SV=1	0	319.502	54	43	118	37	1	888	101.4	8.12	458.97	43	95.4637	106.987	92.5601	112.976	97.0062	107.895	96.2803	97.097	93.7397	88.2892	104.767	93.5745	107.669	98.9635	108.912	100.932	92.8491	104.145	29	29	29	29	29	29	29	29	29	34	34	34	34	34	34
FALSE	High	Master Protein	A0A287BPJ7	Trifunctional enzyme subunit beta, mitochondrial isoform X1 OS=Sus scrofa OX=9823 GN=HADHB PE=1 SV=1	0	319.396	65	22	123	21	1	475	51.2	9.47	515.56	22	107.142	106.887	96.8529	99.574	100.509	94.387	108.417	91.921	94.2169	108.367	100.237	99.8832	99.8832	95.8769	94.8164	102.947	101.886	96.1126	21	21	21	21	21	21	21	21	21	24	24	24	24	24	24
FALSE	High	Master Protein	A0A4X1W153	UBA domain-containing protein OS=Sus scrofa OX=9823 GN=UBAP2L PE=4 SV=1	0	319.235	40	26	85	1	1	1003	106.3	6.98	377.65	26	94.0223	98.0694	89.6993	92.9186	92.2747	120.88	101.932	99.3571	110.946	91.8851	112.578	82.5531	95.7396	90.8707	107.912	112.578	100.913	105.072	1	1	1	1	1	1	1	1	1	1	1	1	1	1	1
FALSE	High	Master Protein	A0A4X1UV26	Voltage-dependent anion-selective channel protein 1 OS=Sus scrofa OX=9823 GN=VDAC1 PE=3 SV=1	0	319.076	61	19	211	18	1	382	40.6	9.82	1094.37	19	99.3318	90.9348	106.965	91.6027	102.099	98.8547	102.385	105.439	102.385	106.36	90.363	111.178	94.5068	105.493	96.0487	96.5305	102.024	97.3979	16	16	16	16	16	16	16	16	16	18	18	18	18	18	18
FALSE	High	Master Protein	A0A480Y0Z7	RNA-splicing ligase RtcB homolog OS=Sus scrofa OX=9823 GN=RTCB PE=3 SV=1	0	318.643	62	24	117	1	1	476	51.6	6.83	530.51	24	91.6082	95.4741	104.903	110.466	108.958	102.074	89.3452	101.792	95.2855	96.9655	98.0422	82.7716	112.334	100.196	110.376	103.132	98.3359	97.9443	1	1	1	1	1	1	1	1	1	1	1	1	1	1	1
FALSE	High	Master Protein	A1X898	Procollagen-proline 4-dioxygenase OS=Sus scrofa OX=9823 GN=P4HA1 PE=1 SV=1	0	318.402	59	29	138	1	1	534	60.9	6.01	580.92	29	110.687	66.1422	104.918	86.3812	113.808	94.6092	80.8959	149.179	93.3798	116.866	74.7492	117.646	88.6908	89.5682	93.1754	66.0723	158.008	95.2228	1	1	1	1	1	1	1	1	1	1	1	1	1	1	1
FALSE	High	Master Protein	A0A4X1VWL0	AMP-binding domain-containing protein OS=Sus scrofa OX=9823 GN=ACSL1 PE=4 SV=1	0	317.781	56	33	109	13	1	699	78	7.71	423.25	33	112.108	105.753	95.5324	100.686	95.2747	100.256	106.354	94.1582	89.7781	106.219	95.6267	97.3537	100.347	91.3669	96.6629	102.419	107.14	102.765	12	12	12	12	12	12	12	12	12	11	11	11	11	11	11
FALSE	High	Master Protein	A0A480VGA8	Nuclear pore complex protein Nup214 isoform 2 OS=Sus scrofa OX=9823 PE=4 SV=1	0	317.393	27	36	97	36	1	2081	210.6	8.15	412.19	36	103.779	99.1049	104.078	93.8335	100.597	94.1319	101.392	98.707	104.376	109.457	96.052	108.998	93.8484	100.092	94.3993	98.0719	100.184	98.8982	32	32	32	32	32	32	32	32	32	32	32	32	32	32	32
FALSE	High	Master Protein	A0A287AXZ5	Myosin_tail_1 domain-containing protein OS=Sus scrofa OX=9823 GN=CGN PE=1 SV=1	0	317.253	43	49	123	48	1	1196	135.9	5.47	397.05	49	101.998	103.521	90.1987	104.472	92.8632	120.935	89.152	96.384	100.476	92.0698	97.9691	86.1704	98.4526	94.1007	120.889	93.9072	99.4197	117.021	42	42	42	42	42	42	42	42	42	42	42	42	42	42	42
FALSE	High	Master Protein	A0A480QG19	Peptidylprolyl isomerase OS=Sus scrofa OX=9823 PE=4 SV=1	0	316.898	67	29	146	29	1	456	51.3	5.44	560.92	29	90.1878	98.0379	103.832	99.4397	105.794	98.2248	96.6361	103.365	104.58	94.6487	104.46	104.063	101.685	107.928	94.8469	102.775	91.6757	97.919	30	30	30	30	30	30	30	30	30	31	31	31	31	31	31
FALSE	High	Master Protein	A0A4X1TI48	Nucleolin OS=Sus scrofa OX=9823 GN=NCL PE=4 SV=1	0	316.811	41	38	240	38	1	699	75.2	4.63	875.25	38	98.6442	101.55	102.034	95.1573	103.971	96.029	99.3222	101.356	102.034	96.6891	103.311	102.744	97.5406	106.906	98.392	100.757	94.9862	98.6758	36	36	36	36	36	36	36	36	36	35	35	35	35	35	35
FALSE	High	Master Protein	A0A5G2QQ04	ER membrane protein complex subunit 1 OS=Sus scrofa OX=9823 GN=EMC1 PE=1 SV=1	0	316.458	47	34	107	1	1	992	111.6	7.53	459.39	34	93.3178	91.504	112.792	86.5401	101.527	91.7904	103.532	107.255	111.742	109.632	91.1388	122.057	89.7904	106.357	86.9972	100.193	102.793	91.0425	1	1	1	1	1	1	1	1	1	1	1	1	1	1	1
FALSE	High	Master Protein	A0A4X1SFF1	Calcium-transporting ATPase OS=Sus scrofa OX=9823 GN=ATP2B1 PE=3 SV=1	0	316.201	33	32	84	19	1	1181	130.8	6.05	353.48	32	102.585	96.0224	103.381	97.9117	97.6134	97.514	98.7073	103.48	102.784	107.071	98.898	95.7756	102.939	94.0308	98.5307	100.275	104.959	97.5205	13	13	13	13	13	13	13	13	13	15	15	15	15	15	15
FALSE	High	Master Protein	A0A480Y6Z5	Nucleolar pre-ribosomal-associated protein 1 OS=Sus scrofa OX=9823 PE=4 SV=1	0	315.898	27	49	95	5	1	2269	252.2	7.17	366.79	49	108.072	106.919	102.979	92.2169	95.6762	90.1989	103.46	91.8325	108.841	109.935	91.0216	100.765	88.8246	91.4992	106.878	91.4992	108.693	110.89	4	4	4	4	4	4	4	4	4	5	5	5	5	5	5
FALSE	High	Master Protein	A0A4X1U2W5	M20_dimer domain-containing protein OS=Sus scrofa OX=9823 GN=CNDP2 PE=3 SV=1	0	314.289	63	21	102	21	1	475	52.7	5.48	499.25	21	84.408	95.1328	94.592	117.393	103.514	115.23	89.2747	100.36	100.09	81.8686	99.057	98.3233	103.249	112.787	108.594	93.7118	90.0436	112.263	20	20	20	20	20	20	20	20	20	22	22	22	22	22	22
FALSE	High	Master Protein	A0A480F3I9	NADPH--cytochrome P450 reductase OS=Sus scrofa OX=9823 GN=POR PE=3 SV=1	0	314.005	53	36	152	36	1	678	76.7	5.43	586	36	108.148	103.93	98.9459	93.3864	98.3707	94.1533	109.106	97.9873	96.0703	110.253	100.192	102.3	99.3295	95.5925	88.5977	109.103	101.725	92.9096	34	34	34	34	34	34	34	34	34	34	34	34	34	34	34
FALSE	High	Master Protein	A0A4X1VHH1	Uncharacterized protein OS=Sus scrofa OX=9823 PE=3 SV=1	0	313.831	49	47	130	5	1	1003	116	6.86	434.03	47	107.417	107.417	96.3402	102.697	101.06	91.9097	99.6149	89.887	103.757	97.4285	103.143	90.5706	103.62	93.9996	94.1901	107.811	114.478	94.7616	5	5	5	5	5	5	5	5	5	4	4	4	4	4	4
FALSE	High	Master Protein	A0A287AES5	Phosphoenolpyruvate carboxykinase (GTP) OS=Sus scrofa OX=9823 GN=PCK2 PE=1 SV=1	0	313.591	57	30	119	29	1	673	74.2	8.31	500.11	30	99.8195	99.1858	99.3669	92.5777	105.251	98.6427	103.259	98.9143	103.078	107.594	101.976	99.7917	97.711	100.936	98.0231	101.352	96.3585	96.2545	25	25	25	25	25	25	25	25	25	30	30	30	30	30	30
FALSE	High	Master Protein	A0A286ZUW5	Procollagen-proline 4-dioxygenase OS=Sus scrofa OX=9823 GN=P4HA1 PE=1 SV=1	0	311.731	59	30	140	2	1	534	60.8	6.01	571.55	30	88.5701	96.6941	106.991	91.2151	98.3944	106.235	88.759	102.645	120.688	98.1449	88.6733	99.7072	92.0909	101.953	117.381	83.5958	98.7307	119.627	2	2	2	2	2	2	2	2	2	1	1	1	1	1	1
FALSE	High	Master Protein	F1RQR4	Uncharacterized protein OS=Sus scrofa OX=9823 GN=EHD1 PE=1 SV=3	0	311.54	68	33	114	22	1	564	63.6	7.25	451.03	33	99.5171	99.0341	97.9716	102.801	101.932	103.864	103.091	97.9716	93.8183	94.2097	102.183	94.1148	102.468	101.804	102.658	99.9051	96.8676	105.79	22	22	22	22	22	22	22	22	22	22	22	22	22	22	22
FALSE	High	Master Protein	A0A480JX12	Integrin beta OS=Sus scrofa OX=9823 PE=3 SV=1	0	311.293	41	25	161	25	1	765	84.7	5.3	675.95	25	103.58	103.863	108.197	87.2814	109.893	83.0418	106.218	97.0797	100.848	111.858	98.6282	116.365	93.3364	107.84	85.9868	102.744	96.0803	87.2607	27	27	27	27	27	27	27	27	27	24	24	24	24	24	24
FALSE	High	Master Protein	A0A4X1VR73	Ubiquitin carboxyl-terminal hydrolase OS=Sus scrofa OX=9823 GN=USP14 PE=3 SV=1	0	310.574	58	26	100	26	1	493	55.9	5.35	439.82	26	89.9437	100.766	98.3718	102.873	101.628	103.448	97.1268	103.065	102.682	89.545	102.302	101.918	100.767	105.563	100.863	99.4245	93.7654	105.947	25	25	25	25	25	25	25	25	25	24	24	24	24	24	24
FALSE	High	Master Protein	F1S8P4	Uncharacterized protein OS=Sus scrofa OX=9823 GN=AHCTF1 PE=1 SV=4	0	310.247	25	45	92	45	1	2281	253.6	6.16	365.01	45	101.435	97.3987	104.664	92.1961	100.179	97.309	97.7575	104.933	104.126	104.226	100	104.015	95.351	96.1963	95.5623	104.121	103.381	97.1472	38	38	38	38	38	38	38	38	38	35	35	35	35	35	35
FALSE	High	Master Protein	M3TYC1	Eukaryotic translation initiation factor 3 subunit B OS=Sus scrofa OX=9823 GN=EIF3B PE=2 SV=1	0	309.499	43	27	126	27	1	784	89	5.02	540.65	27	97.2003	103.94	100.726	100.207	102.592	96.9929	100.311	99.9998	98.0298	96.0345	107.228	98.0616	100.97	100.706	98.3261	105.994	95.1531	97.621	26	26	26	26	26	26	26	26	26	25	25	25	25	25	25
FALSE	High	Master Protein	A0A287A699	Heterogeneous nuclear ribonucleoprotein K OS=Sus scrofa OX=9823 GN=HNRNPK PE=1 SV=2	0	309.484	60	23	194	1	1	440	48.5	5.45	764.39	23	118.13	136.084	76.1207	133.295	98.7813	102.529	93.9005	69.9326	71.2399	75.1221	117.624	65.3053	115.616	84.8273	114.055	112.827	117.959	96.8752	1	1	1	1	1	1	1	1	1	1	1	1	1	1	1
FALSE	High	Master Protein	A0A4X1W5F1	Methionine--tRNA ligase, cytoplasmic OS=Sus scrofa OX=9823 PE=3 SV=1	0	308.879	47	35	112	35	1	957	107.6	7.17	452.55	35	96.1712	95.1127	102.848	97.9624	100.242	99.1837	101.138	105.29	102.033	100.004	99.6039	101.47	100.27	100.537	99.7372	99.3374	99.8704	98.9376	31	31	31	31	31	31	31	31	31	30	30	30	30	30	30
FALSE	High	Master Protein	A0A480QKC8	Alpha-mannosidase OS=Sus scrofa OX=9823 PE=3 SV=1	0	308.607	43	44	94	42	1	1144	131.3	7.87	357.02	44	102.211	99.2638	101.79	98.8428	99.7901	95.6854	103.158	101.895	97.3693	104.522	100.955	99.7376	101.999	96.7802	91.8222	106.435	103.826	93.7358	33	33	33	33	33	33	33	33	33	35	35	35	35	35	35
FALSE	High	Master Protein	A0A4X1U8L4	Rho-associated protein kinase 2 OS=Sus scrofa OX=9823 GN=ROCK2 PE=3 SV=1	0	308.27	41	53	100	45	1	1445	166.9	5.86	348.94	53	91.1441	94.0378	100.439	102.544	103.508	102.631	93.5994	106.84	105.262	92.5063	103.856	94.3796	106.17	100.22	104.738	99.4485	96.8038	101.983	35	35	35	35	35	35	35	35	35	31	31	31	31	31	31
FALSE	High	Master Protein	A0A4X1VCA4	RNA helicase OS=Sus scrofa OX=9823 GN=DHX15 PE=4 SV=1	0	308.151	55	38	145	37	1	795	90.9	7.46	567.59	38	101.188	107.883	96.1034	100.341	103.561	100.764	101.358	95.9339	92.9678	96.0772	102.018	97.1465	101.542	104.988	99.7603	98.691	97.5029	102.374	34	34	34	34	34	34	34	34	34	37	37	37	37	37	37
FALSE	High	Master Protein	A0A287B1T2	EH domain-containing protein 3 OS=Sus scrofa OX=9823 GN=EHD3 PE=1 SV=1	0	307.834	75	33	123	19	1	535	61	6.46	523.45	33	93.3328	100.277	104.074	105.74	101.111	96.2958	97.1292	103.518	98.5181	93.4723	105.222	102.31	102.812	101.004	97.0877	105.423	96.2842	96.2842	18	18	18	18	18	18	18	18	18	19	19	19	19	19	19
FALSE	High	Master Protein	A0A4X1V4W9	SCP2 domain-containing protein OS=Sus scrofa OX=9823 GN=HSDL2 PE=4 SV=1	0	307.67	86	30	102	30	1	418	45.3	7.85	459.51	30	104.077	97.7247	103.698	93.8373	104.931	96.1128	104.362	97.9143	97.3454	112.437	96.7937	101.846	96.405	98.9313	98.737	96.988	98.3483	99.6115	24	24	24	24	24	24	24	24	24	27	27	27	27	27	27
FALSE	High	Master Protein	A0A480Z3Y7	Tripeptidyl-peptidase 2 OS=Sus scrofa OX=9823 PE=4 SV=1	0	307.15	39	41	103	1	1	1318	145.8	6.65	385.28	41	78.9962	85.9673	110.321	100.272	101.539	104.255	91.852	111.226	115.662	99.3759	98.1277	89.7025	105.097	77.6367	118.099	95.3193	105.721	110.818	1	1	1	1	1	1	1	1	1	1	1	1	1	1	1
FALSE	High	Master Protein	I3L9W8	ElaC homolog protein 2 OS=Sus scrofa OX=9823 GN=ELAC2 PE=1 SV=2	0	307.133	50	27	85	2	1	816	90	7.55	386.26	27	92.8058	90.0388	109.5	92.8058	110.976	94.6505	92.8058	106.733	109.592	102.323	113.333	101.616	107.172	101.414	88.7879	108.283	88.9899	88.1818	2	2	2	2	2	2	2	2	2	2	2	2	2	2	2
FALSE	High	Master Protein	A0A480U7Q9	Pleckstrin homology-like domain family B member 2 isoform a OS=Sus scrofa OX=9823 PE=4 SV=1	0	306.974	43	48	110	48	1	1266	142.8	8.25	407.79	48	100.089	120.284	92.1011	112.026	88.9597	100.089	94.6142	93.3576	98.3839	89.1288	108.866	86.9123	110.133	88.7066	106.333	102.639	108.233	99.0504	39	39	39	39	39	39	39	39	39	42	42	42	42	42	42
FALSE	High	Master Protein	A0A287AJQ2	Phosphoglycerate mutase OS=Sus scrofa OX=9823 GN=PGAM1 PE=1 SV=1	0	306.954	69	14	126	11	1	254	28.8	7.18	560.74	14	86.9971	104.795	85.706	135.689	94.8357	129.602	84.9683	90.6859	86.7205	76.5601	102.728	77.9746	108.689	91.9173	137.079	89.7956	90.5028	124.753	13	13	13	13	13	13	13	13	13	13	13	13	13	13	13
FALSE	High	Master Protein	A0A4X1SVP1	Uncharacterized protein OS=Sus scrofa OX=9823 GN=ABCB1 PE=4 SV=1	0	306.782	38	40	101	1	1	1236	135.8	8.43	361.23	40	138.107	130.299	99.0664	98.3026	87.9483	76.1511	111.203	86.2508	72.5865	110.062	112.43	120.242	105.564	90.5299	84.1375	110.062	92.1871	74.9042	1	1	1	1	1	1	1	1	1	1	1	1	1	1	1
FALSE	High	Master Protein	A0A480Z4Y2	Tripeptidyl-peptidase 2 OS=Sus scrofa OX=9823 PE=4 SV=1	0	306.367	40	42	101	2	1	1337	148.1	6.62	383.69	42																												2	2	2	2	2	2
FALSE	High	Master Protein	F1RMA3	DBC1 domain-containing protein OS=Sus scrofa OX=9823 GN=CCAR2 PE=1 SV=3	0	306.212	50	38	110	38	1	916	101.8	5.25	419.93	38	111.198	114.958	92.3148	99.1663	98.7485	98.5814	96.6596	91.4793	96.9103	95.5607	103.941	95.191	95.0677	100.737	100.367	105.667	105.913	97.7791	29	29	29	29	29	29	29	29	29	36	36	36	36	36	36
FALSE	High	Master Protein	A0A0E3MY68	Multi-drug resistance protein 1 transcript variant 2 OS=Sus scrofa OX=9823 GN=ABCB1 PE=2 SV=1	0	306.14	36	40	101	1	1	1286	141.9	8.9	360.73	40	115.075	74.9342	104.531	84.8307	100.277	103.144	114.15	102.311	100.647	127.26	82.4971	106.639	87.1243	97.0829	95.2722	90.2426	108.752	105.03	1	1	1	1	1	1	1	1	1	1	1	1	1	1	1
FALSE	High	Master Protein	A0A4X1SFV4	Uncharacterized protein OS=Sus scrofa OX=9823 GN=ACADSB PE=3 SV=1	0	305.137	72	22	96	22	1	431	47.2	8.09	422.96	22	101.638	95.3935	103.583	98.7717	97.1338	103.685	102.457	96.929	100.41	108.561	97.7697	97.413	100.624	91.6159	105.172	95.6293	100.535	102.586	20	20	20	20	20	20	20	20	20	21	21	21	21	21	21
FALSE	High	Master Protein	A0A286ZY30	Uncharacterized protein OS=Sus scrofa OX=9823 GN=KHSRP PE=1 SV=1	0	305.119	52	31	133	28	1	714	73.3	7.3	544.76	31	91.9753	104.479	94.1214	108.865	97.5739	103.639	92.5351	104.292	102.519	88.7777	105.76	92.9488	105.065	94.9351	106.257	100.199	107.548	98.5103	25	25	25	25	25	25	25	25	25	27	27	27	27	27	27
FALSE	High	Master Protein	Q9TT74	Glyceraldehyde-3-phosphate dehydrogenase (Fragment) OS=Sus scrofa OX=9823 PE=2 SV=1	0	304.754	77	10	328	1	1	162	17	9.06	1795.57	10	106.164	83.5114	101.824	90.8886	99.5675	108.073	92.7111	111.371	105.99	110.689	88.6325	97.8604	100.224	100.336	100.336	90.5456	102.925	108.551	1	1	1	1	1	1	1	1	1	1	1	1	1	1	1
FALSE	High	Master Protein	A0A4X1VZK4	Kinesin motor domain-containing protein OS=Sus scrofa OX=9823 GN=KIF4A PE=3 SV=1	0	302.517	46	46	90	45	1	1234	139.9	6.44	346.37	46	99.508	95.6711	106.001	101.968	98.9177	91.9327	102.459	101.672	101.771	100.743	96.4688	108.455	100.093	100.65	94.7035	96.0972	109.198	93.5885	32	32	32	32	32	32	32	32	32	38	38	38	38	38	38
FALSE	High	Master Protein	F2Z5J1	26S protease regulatory subunit 4 OS=Sus scrofa OX=9823 GN=PSMC1 PE=1 SV=1	0	300.79	68	27	125	25	1	440	49.2	6.21	501.91	27	98.3891	102.464	96.7781	106.538	97.8205	101.137	97.3467	99.7157	99.8105	93.8739	102.431	98.5414	103.695	100.972	103.792	99.1248	95.3325	102.237	26	26	26	26	26	26	26	26	26	28	28	28	28	28	28
FALSE	High	Master Protein	A6M931	Eukaryotic initiation factor 4A-III OS=Sus scrofa OX=9823 GN=EIF4A3 PE=2 SV=1	0	300.763	74	27	121	24	1	411	46.8	6.73	480.71	27	102.153	105.803	100.095	97.0065	106.084	95.3221	100.001	96.0708	97.6616	101.088	103.462	102.869	99.2089	104.55	92.4829	104.748	96.3404	95.3513	22	22	22	22	22	22	22	22	22	22	22	22	22	22	22
FALSE	High	Master Protein	F1SIT8	Kinesin-like protein OS=Sus scrofa OX=9823 GN=KIF23 PE=3 SV=3	0	300.692	52	38	96	38	1	967	110.9	8.44	390.53	38	103.48	93.1329	110.073	89.7448	104.396	84.3423	112.545	97.7113	104.487	110.213	96.4251	108.579	97.4465	102.962	83.2497	102.962	110.213	88.1522	28	28	28	28	28	28	28	28	28	33	33	33	33	33	33
FALSE	High	Master Protein	A0A5G2Q8T9	60S ribosomal protein L3 OS=Sus scrofa OX=9823 GN=RPL3 PE=1 SV=1	0	300.547	51	22	171	21	1	400	45.7	10.18	695.39	22	109.456	101.298	105.099	91.4705	101.576	87.5768	112.608	98.7944	92.0267	114.235	105.513	105.914	99.198	103.609	86.8679	103.007	94.1858	87.4694	26	26	26	26	26	26	26	26	26	24	24	24	24	24	24
FALSE	High	Master Protein	A0A4X1TR15	Uncharacterized protein OS=Sus scrofa OX=9823 GN=CTNNB1 PE=3 SV=1	0	300.457	52	32	87	26	1	774	84.7	5.92	358.16	32	108.386	116.001	91.6146	106.844	92.2894	98.9401	101.446	91.2291	93.446	93.9102	113.228	89.4375	106.567	88.9617	95.2424	119.509	102.094	91.0553	20	20	20	20	20	20	20	20	20	26	26	26	26	26	26
FALSE	High	Master Protein	A0A480KQ15	Ornithine--oxo-acid aminotransferase OS=Sus scrofa OX=9823 PE=3 SV=1	0	300.213	72	19	97	19	1	439	48.5	6.9	453.31	19	105.905	109.43	96.2992	95.5942	103.085	99.8244	106.787	89.1608	93.9197	107.856	104.474	94.1069	97.9262	99.3448	98.0353	108.62	97.817	91.9244	20	20	20	20	20	20	20	20	20	19	19	19	19	19	19
FALSE	High	Master Protein	A0A4X1W3B6	Annexin OS=Sus scrofa OX=9823 GN=ANXA1 PE=3 SV=1	0	299.761	68	24	272	24	1	346	38.7	6.81	1049.27	24	92.6488	112.842	94.51	117.961	100	102.048	95.3475	92.928	91.7182	85.9426	113.06	87.3384	111.066	96.3112	108.873	106.281	92.1239	99.1027	26	26	26	26	26	26	26	26	26	25	25	25	25	25	25
FALSE	High	Master Protein	A0A287ADH9	Chloride intracellular channel protein OS=Sus scrofa OX=9823 GN=CLIC4 PE=1 SV=1	0	299.685	66	15	103	15	1	253	28.7	5.78	491.6	15	88.0883	94.1848	88.0883	117.258	91.84	134.797	86.2124	100.469	99.0621	79.393	98.4224	81.9566	104.043	90.8304	129.777	91.5206	95.9575	128.1	16	16	16	16	16	16	16	16	16	19	19	19	19	19	19
FALSE	High	Master Protein	M3TYW5	Glutaminyl-tRNA synthetase OS=Sus scrofa OX=9823 GN=QARS1 PE=2 SV=1	0	298.785	56	35	103	34	1	775	87.5	6.95	404.53	35	95.7277	98.1814	101.726	101.635	96.0003	104.361	102.453	101.453	98.3632	97.8296	101.654	98.0364	99.897	97.6229	103.825	96.2791	99.6903	105.065	27	27	27	27	27	27	27	27	27	32	32	32	32	32	32
FALSE	High	Master Protein	A0A287B4J2	Adenosylhomocysteinase OS=Sus scrofa OX=9823 GN=AHCY PE=3 SV=1	0	298.623	56	26	175	25	1	481	52.6	6.65	657.93	26	91.4742	107.863	98.1054	111.178	97.2528	101.895	94.3161	100.853	97.0633	88.8128	108.852	95.136	108.074	97.8598	106.518	99.6109	91.3421	103.794	26	26	26	26	26	26	26	26	26	27	27	27	27	27	27
FALSE	High	Master Protein	F1RU52	Dipeptidyl peptidase 3 OS=Sus scrofa OX=9823 GN=DPP3 PE=1 SV=1	0	298.602	61	27	86	27	1	737	82.7	5.16	391.34	27	97.351	107.768	97.5276	111.475	99.8228	103.442	94.173	97.4393	90.995	90.1022	104.351	100.653	101.523	105.874	104.134	97.6075	92.0601	103.59	22	22	22	22	22	22	22	22	22	23	23	23	23	23	23
FALSE	High	Master Protein	A0A4X1T271	Uncharacterized protein OS=Sus scrofa OX=9823 GN=IGF2BP3 PE=3 SV=1	0	298.066	54	31	129	29	1	579	63.7	8.87	467.55	31	105.12	100.354	97.7068	105.738	90.2938	101.855	105.385	100.266	93.3826	102.502	102.829	98.2576	104.135	90.0948	105.441	98.1488	97.2781	101.414	25	25	25	25	25	25	25	25	25	29	29	29	29	29	29
FALSE	High	Master Protein	A0A4X1WCI9	Uncharacterized protein OS=Sus scrofa OX=9823 PE=4 SV=1	0	297.889	58	28	82	28	1	632	70.9	8.87	345.68	28	101.651	91.8349	108.532	91.2844	99.2661	88.0734	109.908	101.284	108.073	106.008	91.1404	111.507	96.5376	107.536	88.3909	98.5743	107.332	93.0753	25	25	25	25	25	25	25	25	25	26	26	26	26	26	26
FALSE	High	Master Protein	A0A480XF71	Leucine-rich repeat flightless-interacting protein 1 isoform 5 OS=Sus scrofa OX=9823 PE=3 SV=1	0	297.816	56	26	56	1	1	697	73.4	4.46	250.5	26	113.233	111.248	104.82	83.7428	105.104	85.4441	111.059	90.4536	94.8015	84.9741	92.3895	98.9267	105.659	97.3656	121.173	84.3887	95.5117	119.709	1	1	1	1	1	1	1	1	1	1	1	1	1	1	1
FALSE	High	Master Protein	A0A1S6L959	Carboxylic ester hydrolase OS=Sus scrofa OX=9823 GN=PLE-G2 PE=3 SV=1	0	297.657	51	24	100	3	1	566	61.9	5.94	413.44	24	107.836	106.825	89.9775	106.32	102.529	103.961	109.015	83.8281	89.809	106.873	104.581	89.0216	103.496	92.8813	101.686	99.274	98.5503	103.737	2	2	2	2	2	2	2	2	2	3	3	3	3	3	3
FALSE	High	Master Protein	A0A480ZCA0	Protein disulfide-isomerase A6 OS=Sus scrofa OX=9823 PE=3 SV=1	0	297.489	57	20	104	20	1	432	47.2	5.08	470.66	20	98.2541	94.4177	106.276	91.9764	102.701	99.4747	103.747	97.0334	105.927	109.254	95.9891	97.2152	97.1038	98.5528	99.8904	98.7758	99.779	103.346	17	17	17	17	17	17	17	17	17	18	18	18	18	18	18
FALSE	High	Master Protein	F1S086	Calcium-binding mitochondrial carrier protein Aralar1 OS=Sus scrofa OX=9823 GN=SLC25A12 PE=1 SV=3	0	297.338	59	30	81	25	1	677	74.7	8.27	335.22	30	107.006	100.093	99.3552	101.752	94.9305	102.581	106.637	92.9947	94.654	111.727	94.0352	101.314	96.4615	95.6527	98.6857	97.978	100.505	103.741	18	18	18	18	18	18	18	18	18	22	22	22	22	22	22
FALSE	High	Master Protein	A0A287B878	Dynamin GTPase OS=Sus scrofa OX=9823 GN=FGD4 PE=1 SV=1	0	297.114	29	34	99	2	1	1415	159.5	6.49	406.17	34	77.715	99.4	103.086	119.114	100.6	107.543	82.6863	109.943	99.9143	87.6243	102.776	100.81	100.463	92.2507	99.4217	101.504	120.819	94.3326	1	1	1	1	1	1	1	1	1	2	2	2	2	2	2
FALSE	High	Master Protein	A0A480LT67	Nuclear cap-binding protein subunit 1 isoform 1 OS=Sus scrofa OX=9823 PE=3 SV=1	0	296.789	45	26	107	4	1	773	89.9	6.57	425.52	26	97.4582	113.464	112.052	98.0231	105.461	84.4653	85.8776	97.2699	105.932	99.8039	101.766	116.772	91.0745	121.873	91.2707	91.1726	95.4883	90.8784	4	4	4	4	4	4	4	4	4	3	3	3	3	3	3
FALSE	High	Master Protein	A0A5G2QWA5	Beta/gamma crystallin domain-containing protein 1 isoform X1 OS=Sus scrofa OX=9823 GN=CRYBG1 PE=1 SV=1	0	296.477	28	44	84	44	1	2095	228.8	5.55	330.71	44	106.807	99.3379	97.4471	96.8799	98.0144	102.174	104.065	97.8253	97.3526	100.292	94.5375	100.292	94.635	99.5121	104.292	97.0736	103.316	106.048	32	32	32	32	32	32	32	32	32	36	36	36	36	36	36
FALSE	High	Master Protein	K7GPY8	Spermine synthase isoform X1 OS=Sus scrofa OX=9823 GN=SMS PE=1 SV=3	0	296.175	74	21	78	21	1	368	41.4	4.93	388.36	21	87.8321	103.699	87.8321	125.406	95.3273	122.291	90.7523	93.1858	93.6725	75.9226	99.5291	80.6251	106.395	98.4005	131.882	91.1586	91.1586	124.734	19	19	19	19	19	19	19	19	19	20	20	20	20	20	20
FALSE	High	Master Protein	A0A480Z5R3	Tripeptidyl-peptidase 2 OS=Sus scrofa OX=9823 PE=4 SV=1	0	295.747	39	41	100	1	1	1325	146.5	6.61	377.84	41																												1	1	1	1	1	1
FALSE	High	Master Protein	P33198	Isocitrate dehydrogenase [NADP], mitochondrial (Fragment) OS=Sus scrofa OX=9823 GN=IDH2 PE=1 SV=1	0	295.51	61	25	172	23	1	421	47.5	8.54	678.63	25	106.588	101.463	97.8944	94.9662	103.293	104.666	106.039	89.2927	95.6982	110.122	96.3195	97.1375	95.9106	102.25	105.317	94.4792	92.8433	105.521	26	26	26	26	26	26	26	26	26	25	25	25	25	25	25
FALSE	High	Master Protein	F1S1V1	Lupus La protein OS=Sus scrofa OX=9823 GN=SSB PE=1 SV=3	0	295.027	53	29	173	29	1	401	47.2	9.95	605.54	29	100.569	95.5419	104.078	93.6449	104.363	94.1192	104.268	102.086	101.233	103.011	100.971	104.856	98.2516	108.255	91.9386	101.36	96.989	94.3667	32	32	32	32	32	32	32	32	32	32	32	32	32	32	32
FALSE	High	Master Protein	A0A287BQ02	Polyadenylate-binding protein OS=Sus scrofa OX=9823 GN=PABPC4 PE=1 SV=2	0	294.462	50	34	128	25	1	660	72.3	9.35	477.83	34	106.778	105.148	95.97	100.43	95.1122	96.9136	109.523	96.5705	93.654	102.307	105.771	101.615	102.423	97.1119	94.11	104.039	98.151	94.5719	23	23	23	23	23	23	23	23	23	22	22	22	22	22	22
FALSE	High	Master Protein	A0A287BL05	Uncharacterized protein OS=Sus scrofa OX=9823 GN=HNRNPH1 PE=1 SV=2	0	294.042	57	19	271	9	1	479	51.9	6.8	1395.98	19	102.526	89.9843	105.051	95.8195	99.1291	100.348	91.4649	104.964	110.712	97.6539	94.1905	104.581	95.6429	98.1007	106.033	93.185	102.905	107.709	10	10	10	10	10	10	10	10	10	10	10	10	10	10	10
FALSE	High	Master Protein	A0A480YSA5	6-phosphogluconate dehydrogenase, decarboxylating OS=Sus scrofa OX=9823 PE=3 SV=1	0	293.561	56	22	124	22	1	483	53.2	7.11	502.57	22	94.3483	107.473	90.4292	124.698	92.89	110.025	96.0799	94.804	89.1532	85.6985	112.347	84.7725	113.993	89.2997	110.701	101.647	94.3413	107.1	23	23	23	23	23	23	23	23	23	25	25	25	25	25	25
FALSE	High	Master Protein	A0A480P528	Drebrin isoform X2 OS=Sus scrofa OX=9823 PE=4 SV=1	0	293.461	50	24	78	24	1	713	77.9	4.45	369	24	98.7458	104.246	101.158	105.307	96.0439	102.027	96.2369	97.2983	98.9388	97.9095	99.335	95.5337	100.475	94.3933	101.711	102.471	108.838	99.4301	22	22	22	22	22	22	22	22	22	16	16	16	16	16	16
FALSE	High	Master Protein	A0A4X1W4U5	Ubiquitin carboxyl-terminal hydrolase OS=Sus scrofa OX=9823 GN=USP15 PE=3 SV=1	0	292.879	48	40	88	9	1	981	112.4	5.22	349.12	40	89.2079	83.1152	114.275	86.5098	107.399	95.4747	98.0859	117.495	108.443	98.9925	97.4264	114.766	94.9654	118.457	89.7078	97.3146	90.8264	97.6502	7	7	7	7	7	7	7	7	7	8	8	8	8	8	8
FALSE	High	Master Protein	I3LSU1	Non-POU domain containing octamer binding OS=Sus scrofa OX=9823 GN=NONO PE=1 SV=2	0	292.566	50	26	218	23	1	543	62.4	9.35	813.97	26	107.908	108.776	96.8179	99.1325	94.3105	100.193	98.4574	97.3001	97.2037	104.185	100.381	97.0524	95.1504	92.7729	99.3348	98.574	114.361	98.2887	28	28	28	28	28	28	28	28	28	31	31	31	31	31	31
FALSE	High	Master Protein	A0A287B1V4	Dynamin GTPase OS=Sus scrofa OX=9823 GN=DNM3 PE=1 SV=2	0	292.169	52	37	102	1	1	858	96.7	8.35	429.8	37	96.6972	93.0264	101.102	93.577	97.8902	104.039	93.8523	114.868	104.956	101.934	92.5693	109.568	96.1319	107.634	91.3478	105.496	104.478	91.0425	1	1	1	1	1	1	1	1	1	1	1	1	1	1	1
FALSE	High	Master Protein	A0A4X1VGR5	CAP-ZIP_m domain-containing protein OS=Sus scrofa OX=9823 GN=LOC100522401 PE=4 SV=1	0	292.103	45	38	72	38	1	1258	137.2	4.78	286.8	38	87.4595	90.2165	101.067	104.891	95.1969	107.737	87.9931	111.383	114.051	85.8395	99.8931	89.3797	105.794	93.5636	112.338	97.7475	109.334	106.008	28	28	28	28	28	28	28	28	28	31	31	31	31	31	31
FALSE	High	Master Protein	A0A287BFZ2	Uncharacterized protein OS=Sus scrofa OX=9823 GN=EPB41L2 PE=1 SV=1	0	291.734	41	36	95	6	1	1047	116.6	5.36	399.87	36	93.9625	75.5203	116.158	86.455	92.5752	100.083	86.9447	119.014	129.378	96.2945	95.6331	103.57	100.527	91.5325	101.189	101.056	101.982	108.199	6	6	6	6	6	6	6	6	6	3	3	3	3	3	3
FALSE	High	Master Protein	F1SPF6	RuvB-like helicase OS=Sus scrofa OX=9823 GN=RUVBL1 PE=1 SV=3	0	291.326	64	23	80	23	1	456	50.2	6.42	352.28	23	103.303	109.415	93.226	109.167	97.2733	104.625	99.7512	92.4826	90.748	96.3084	104.331	94.5255	100.766	99.2374	101.02	99.2374	103.822	100.638	20	20	20	20	20	20	20	20	20	23	23	23	23	23	23
FALSE	High	Master Protein	A0A5G2R3E4	Uncharacterized protein OS=Sus scrofa OX=9823 GN=ACADVL PE=1 SV=1	0	291.137	57	28	104	28	1	681	73.1	8.59	453.04	28	104.198	102.099	102.829	92.6044	104.016	92.5131	106.207	96.7125	98.6297	108.107	102.258	103.489	97.2295	102.976	92.2012	102.361	97.64	93.7405	26	26	26	26	26	26	26	26	26	24	24	24	24	24	24
FALSE	High	Master Protein	A0A4X1U6T4	Uncharacterized protein OS=Sus scrofa OX=9823 PE=4 SV=1	0	291.09	25	46	90	2	1	2242	249.7	7.28	337.74	46	93.6202	91.9316	108.067	92.0254	107.973	97.8417	101.688	102.251	104.408	107.59	96.6484	108.871	90.8326	107.097	94.8741	105.027	97.8312	91.2269	2	2	2	2	2	2	2	2	2	1	1	1	1	1	1
FALSE	High	Master Protein	A0A4X1VWG2	Uncharacterized protein OS=Sus scrofa OX=9823 GN=SYMPK PE=4 SV=1	0	290.765	43	42	92	42	1	1271	140.8	6.01	346.83	42	98.7436	93.1771	106.196	89.5859	98.8334	100.449	89.945	109.069	114.007	94.0922	96.7295	95.8855	91.1384	98.5228	108.861	98.5228	116.773	99.5777	36	36	36	36	36	36	36	36	36	31	31	31	31	31	31
FALSE	High	Master Protein	A0A5G2R4W9	Dynamin GTPase OS=Sus scrofa OX=9823 GN=DNM3 PE=1 SV=1	0	290.755	53	37	100	1	1	848	95.6	7.77	420.21	37	92.7036	95.537	100.517	99.0571	99.8299	103.951	94.9359	104.123	109.532	103.339	95.7354	103.109	101.035	93.7768	101.726	97.2332	105.298	98.731	1	1	1	1	1	1	1	1	1	1	1	1	1	1	1
FALSE	High	Master Protein	A0A4X1TS46	Non-specific serine/threonine protein kinase OS=Sus scrofa OX=9823 PE=3 SV=1	0	290.661	20	46	70	46	1	3174	355	6.55	295.98	46	93.2818	97.8999	98.5717	107.556	97.1442	104.617	98.1518	103.778	98.9915	99.393	99.1498	103.285	103.164	103.65	97.5686	97.3253	98.2984	98.0551	26	26	26	26	26	26	26	26	26	38	38	38	38	38	38
FALSE	High	Master Protein	K9J4M6	ADAR adenosine deaminase RNA specific OS=Sus scrofa OX=9823 GN=ADAR PE=2 SV=1	0	290.608	46	43	112	43	1	1145	127.2	8.32	407.66	43	108.904	79.0666	106.631	76.2249	116.387	94.0328	105.21	105.305	108.336	112.064	83.6552	121.988	82.2931	126.074	89.7845	91.0493	93.9681	99.1245	39	39	39	39	39	39	39	39	39	38	38	38	38	38	38
FALSE	High	Master Protein	I3L804	Tyrosine--tRNA ligase OS=Sus scrofa OX=9823 GN=YARS1 PE=1 SV=2	0	290.369	69	35	121	35	1	528	59	7.21	443.04	35	97.1778	105.742	98.2483	106.715	98.7349	100.389	100.779	98.6376	93.577	95.0139	109.502	92.0035	104.892	95.8606	101.976	101.599	99.8118	99.3415	31	31	31	31	31	31	31	31	31	33	33	33	33	33	33
FALSE	High	Master Protein	A0A4X1W2M0	Lysine ketoglutarate reductase OS=Sus scrofa OX=9823 PE=3 SV=1	0	290.353	39	29	73	1	1	915	100.9	6.95	320.24	29																												1	1	1	1	1	1
FALSE	High	Master Protein	A0A4X1U0C8	Uncharacterized protein OS=Sus scrofa OX=9823 GN=SON PE=4 SV=1	0	290.141	26	35	85	1	1	2096	226.4	5.41	335.56	35	80.2049	74.044	100.413	70.4295	90.7195	93.3482	94.6625	152.493	143.786	116.702	90.414	111.651	81.8672	92.2269	98.7017	96.3708	105.695	106.472	1	1	1	1	1	1	1	1	1	1	1	1	1	1	1
FALSE	High	Master Protein	A0A287AI94	Constitutive coactivator of PPAR-gamma-like protein 1 isoform b OS=Sus scrofa OX=9823 GN=FAM120A PE=1 SV=1	0	289.711	35	34	91	32	1	1163	126.9	9.14	387.98	34	97.593	95.6676	100.963	100.096	97.4968	101.733	95.7639	105.969	104.717	95.3298	101.239	93.1379	102.192	94.3768	106.957	101.62	102.764	102.287	31	31	31	31	31	31	31	31	31	30	30	30	30	30	30
FALSE	High	Master Protein	A0A4X1U3B8	14_3_3 domain-containing protein OS=Sus scrofa OX=9823 GN=YWHAE PE=3 SV=1	0	289.385	76	19	235	4	1	255	29.2	4.74	938.88	19	92.2193	92.7957	98.271	113.16	95.1971	111.335	87.0322	107.012	103.074	84.7096	104.492	89.4879	107.263	90.7302	117.011	99.4266	93.5016	113.283	5	5	5	5	5	5	5	5	5	7	7	7	7	7	7
FALSE	High	Master Protein	I3LUP6	Nucleophosmin OS=Sus scrofa OX=9823 GN=NPM1 PE=1 SV=2	0	289.202	52	15	307	1	1	294	32.6	4.77	1432.78	15																												1	1	1	1	1	1
FALSE	High	Master Protein	A0A5G2QKS9	Nucleophosmin OS=Sus scrofa OX=9823 GN=NPM1 PE=1 SV=1	0	288.686	58	15	307	1	1	266	29.6	4.59	1432.78	15	69.7489	72.7741	103.403	106.05	75.421	134.6	68.52	108.697	160.691	84.2946	76.7834	86.2456	83.6118	67.3212	146.433	67.2236	115.803	172.381	1	1	1	1	1	1	1	1	1	1	1	1	1	1	1
FALSE	High	Master Protein	A0A287BAZ8	Lysine ketoglutarate reductase OS=Sus scrofa OX=9823 GN=AASS PE=1 SV=2	0	288.66	37	29	73	1	1	961	105.7	6.95	320.16	29																			1	1	1	1	1	1	1	1	1
FALSE	High	Master Protein	A0A480TAZ5	SWI/SNF-related matrix-associated actin-dependent regulator of chromatin subfamily A member 5 OS=Sus scrofa OX=9823 PE=3 SV=1	0	288.398	45	46	129	4	1	1052	121.8	8.31	424.11	46	111.359	94.931	99.7187	92.5841	102.441	96.433	96.5269	100.282	105.821	99.9016	98.0305	96.5534	100	101.773	91.4326	105.416	113.491	93.4021	4	4	4	4	4	4	4	4	4	2	2	2	2	2	2
FALSE	High	Master Protein	A0A287BJI6	Seryl-tRNA synthetase OS=Sus scrofa OX=9823 GN=SARS1 PE=1 SV=2	0	288.073	53	27	105	27	1	537	61.1	6.71	466.39	27	96.486	114.978	93.065	112.482	113.776	93.3424	96.3011	89.7363	89.8288	83.3947	116.303	90.7413	110.567	109.158	100	106.441	90.4394	92.8547	26	26	26	26	26	26	26	26	26	25	25	25	25	25	25
FALSE	High	Master Protein	P63246	Receptor of activated protein C kinase 1 OS=Sus scrofa OX=9823 GN=RACK1 PE=1 SV=3	0	287.839	80	20	170	12	1	317	35.1	7.69	721.59	20	103.245	109.734	101.241	99.9046	99.4274	92.9384	103.626	95.3241	94.5606	94.7966	110.696	94.0257	104.336	97.7837	97.0129	108.865	97.3019	95.182	13	13	13	13	13	13	13	13	13	12	12	12	12	12	12
FALSE	High	Master Protein	A0A287BAF6	WD_REPEATS_REGION domain-containing protein OS=Sus scrofa OX=9823 GN=TBL3 PE=4 SV=1	0	287.711	49	33	76	33	1	889	97.4	7.36	356.1	33	107.393	106.937	101.916	91.7843	105.111	91.2367	106.298	94.9791	94.3402	107.288	99.5896	105.235	96.9209	102.258	88.2989	107.698	101.745	90.8649	26	26	26	26	26	26	26	26	26	29	29	29	29	29	29
FALSE	High	Master Protein	A0A287A7Q3	Guanine nucleotide-binding protein G(I)/G(S)/G(T) subunit beta-1 isoform X1 OS=Sus scrofa OX=9823 GN=GNB1 PE=3 SV=1	0	287.577	70	16	111	9	1	340	37.4	6	541.65	16	104.834	113.223	97.6307	103.193	105.564	93.2538	100.549	86.4149	95.4422	104.935	106.477	86.8395	107.71	89.9239	102.056	108.43	98.0461	95.7842	7	7	7	7	7	7	7	7	7	10	10	10	10	10	10
FALSE	High	Master Protein	A0A481AIB8	Neuroblastoma-amplified sequence OS=Sus scrofa OX=9823 PE=4 SV=1	0	287.57	24	44	78	44	1	2364	266.6	5.94	321.96	44	100.191	95.7198	101.903	98.4783	95.5296	97.9076	102.188	105.137	102.949	104.935	97.4844	102.226	99.0326	96.9039	94.7752	100.774	106.58	97.3877	33	33	33	33	33	33	33	33	33	34	34	34	34	34	34
FALSE	High	Master Protein	A0A480JT72	RuvB-like helicase (Fragment) OS=Sus scrofa OX=9823 PE=3 SV=1	0	287.013	53	25	89	25	1	573	63.6	9.2	353.92	25	102.516	106.057	93.5688	105.311	107.455	102.795	102.888	90.1206	89.1886	91.9414	107.163	87.5639	103.482	91.245	108.755	100.895	104.576	104.278	20	20	20	20	20	20	20	20	20	26	26	26	26	26	26
FALSE	High	Master Protein	I3LH62	Fragile X mental retardation syndrome-related protein 1 isoform X1 OS=Sus scrofa OX=9823 GN=FXR1 PE=1 SV=1	0	287.008	52	31	91	27	1	677	76.2	6.83	382.42	31	96.0617	96.7778	99.5525	94.0031	101.074	101.611	104.654	101.88	104.386	98.8333	96.9243	97.7727	96.5	103.394	102.121	96.5	102.227	105.727	22	22	22	22	22	22	22	22	22	22	22	22	22	22	22
FALSE	High	Master Protein	A0A286ZIC1	Actin-depolymerizing factor OS=Sus scrofa OX=9823 GN=GSN PE=3 SV=1	0	285.919	57	29	107	29	1	731	80.7	5.85	437.95	29	93.7218	99.5451	95.5416	103.912	103.003	108.826	102.457	96.9974	96.0875	97.8335	97.9366	94.2226	105.571	99.7937	106.809	94.6353	97.3176	105.777	26	26	26	26	26	26	26	26	26	28	28	28	28	28	28
FALSE	High	Master Protein	A0A4X1T842	Uncharacterized protein OS=Sus scrofa OX=9823 GN=PLS1 PE=4 SV=1	0	285.889	58	30	95	25	1	630	70.6	5.25	374.08	30	95.3449	104.478	84.689	131.7	91.6735	120.149	92.3899	92.3899	87.2858	82.4069	104.874	83.8906	112.929	90.6732	125.752	93.9585	93.3227	112.293	25	25	25	25	25	25	25	25	25	23	23	23	23	23	23
FALSE	High	Master Protein	K9J6K8	AP-2 complex subunit alpha OS=Sus scrofa OX=9823 GN=AP2A2 PE=2 SV=1	0	285.573	49	36	86	28	1	937	103.3	7.18	342.16	36	104.113	102.538	94.9262	106.913	96.9385	104.813	96.4135	95.3636	97.9884	97.4536	95.6826	98.007	97.4536	101.992	105.423	96.7895	105.644	101.66	18	18	18	18	18	18	18	18	18	26	26	26	26	26	26
FALSE	High	Master Protein	A0A287BB72	Serine/threonine-protein phosphatase 2A 65 kDa regulatory subunit A alpha isoform OS=Sus scrofa OX=9823 GN=PPP2R1A PE=4 SV=2	0	285.554	58	27	108	22	1	578	63.9	5.54	460.11	27	90.6592	101.51	97.6412	111.7	94.905	107.265	91.5084	101.698	103.114	88.8505	109.291	90.6109	110.367	94.034	103.717	101.467	95.3055	106.357	16	16	16	16	16	16	16	16	16	21	21	21	21	21	21
FALSE	High	Master Protein	A0A4X1VW01	Sorbin and SH3 domain-containing protein 2 OS=Sus scrofa OX=9823 GN=SORBS2 PE=4 SV=1	0	284.899	26	34	133	4	1	1434	160.7	7.72	473.2	34	119.101	108.052	90.7295	98.8757	104.026	97.5648	110.58	83.707	87.2651	96.5408	106.622	82.7045	106.918	82.2103	102.965	105.93	122.929	93.0817	3	3	3	3	3	3	3	3	3	3	3	3	3	3	3
FALSE	High	Master Protein	A0A480I372	RNA helicase OS=Sus scrofa OX=9823 PE=3 SV=1	0	284.864	49	36	94	36	1	991	112	8.65	364.82	36	100.096	89.08	105.747	91.6662	106.13	97.6051	99.425	104.789	105.364	99.7121	92.8072	111.987	94.5334	112.467	100.767	92.2318	94.7252	100.767	30	30	30	30	30	30	30	30	30	33	33	33	33	33	33
FALSE	High	Master Protein	A0A4X1TD13	Poly [ADP-ribose] polymerase OS=Sus scrofa OX=9823 GN=PARP14 PE=4 SV=1	0	284.568	31	45	81	45	1	1784	200.9	7.21	314.57	45	110.168	62.5529	115.155	67.246	114.764	93.6447	108.702	115.448	112.319	124.983	68.0925	142.106	73.7066	132.655	90.5491	71.6481	90.0813	106.082	40	40	40	40	40	40	40	40	40	28	28	28	28	28	28
FALSE	High	Master Protein	A0A4X1TUU7	4-alpha-glucanotransferase OS=Sus scrofa OX=9823 PE=4 SV=1	0	283.992	41	43	86	1	1	1396	158.6	6.8	331.54	43	69.0553	56.4548	119.543	80.5414	87.9131	115.171	78.4842	145.258	147.487	119.429	71.8997	109.252	74.4438	115.844	121.163	61.7231	104.742	121.51	1	1	1	1	1	1	1	1	1	1	1	1	1	1	1
FALSE	High	Master Protein	F1RQS5	Cell division cycle 5-like protein OS=Sus scrofa OX=9823 GN=CDC5L PE=1 SV=3	0	283.685	51	28	91	28	1	802	92.2	8.18	363.2	28	104.952	104.775	98.0529	99.9103	99.5565	95.8417	94.515	95.6648	106.632	94.1484	100.651	96.5328	96.6412	102.06	100.326	101.735	107.588	100.218	26	26	26	26	26	26	26	26	26	22	22	22	22	22	22
FALSE	High	Master Protein	K7GP28	Uncharacterized protein OS=Sus scrofa OX=9823 GN=HSD17B10 PE=1 SV=1	0	283.4	77	16	91	16	1	293	30.8	9.72	489.86	16	105.041	105.649	98.8728	102.608	99.0466	102.956	103.998	90.0983	91.8359	106.848	97.415	96.1797	100.223	95.169	106.287	96.0674	98.6503	103.367	15	15	15	15	15	15	15	15	15	16	16	16	16	16	16
FALSE	High	Master Protein	A0A4X1U109	Uncharacterized protein OS=Sus scrofa OX=9823 GN=MTDH PE=4 SV=1	0	283.398	45	24	99	24	1	612	67	9.2	403.05	24	110.353	110.796	96.195	99.2921	98.6727	92.7439	100.442	91.505	100	104.44	104.764	98.5923	96.9681	92.7451	95.9936	110.287	102.815	93.3948	22	22	22	22	22	22	22	22	22	20	20	20	20	20	20
FALSE	High	Master Protein	A0A480IHR8	Septin-9 OS=Sus scrofa OX=9823 PE=3 SV=1	0	283.204	61	35	116	35	1	585	65.2	9.1	394.86	35	96.5992	93.2874	105.013	93.4664	103.849	97.6733	97.3153	107.34	105.461	95.0152	97.3483	107.105	98.621	109.65	99.5754	97.7726	95.7576	99.2573	31	31	31	31	31	31	31	31	31	32	32	32	32	32	32
FALSE	High	Master Protein	A0A4X1VCK0	J domain-containing protein OS=Sus scrofa OX=9823 PE=4 SV=1	0	283.143	38	24	110	24	1	760	87.9	5.31	467.66	24	102.247	93.0625	103.127	90.2288	99.9023	102.541	104.006	102.345	102.638	111.892	91.8536	106.648	93.2582	99.6254	100.655	95.5991	97.0036	103.371	25	25	25	25	25	25	25	25	25	23	23	23	23	23	23
FALSE	High	Master Protein	F1SKM0	Uncharacterized protein OS=Sus scrofa OX=9823 GN=UQCRC1 PE=1 SV=3	0	282.698	55	21	103	20	1	480	52.7	6.14	434.66	21	105.223	103.849	102.749	101.374	93.3095	97.8001	106.323	97.7084	91.6599	107.854	101.326	96.94	103.57	90.6158	96.94	103.162	103.774	95.7159	21	21	21	21	21	21	21	21	21	21	21	21	21	21	21
FALSE	High	Master Protein	F1RX66	Glutathione reductase OS=Sus scrofa OX=9823 GN=GSR PE=1 SV=3	0	282.296	56	22	74	22	1	519	56.2	8.27	367.52	22	95.538	100.545	91.6232	116.477	89.6203	112.199	96.0842	102.275	95.538	94.8468	106.082	89.5901	109.792	91.9607	112.884	93.816	92.8884	108.04	17	17	17	17	17	17	17	17	17	20	20	20	20	20	20
FALSE	High	Master Protein	A0A480XWR3	Rabankyrin-5 isoform 4 OS=Sus scrofa OX=9823 PE=4 SV=1	0	281.923	38	37	80	37	1	1220	133.6	5.82	312.52	37	100.706	90.3742	101.677	98.8514	96.0257	102.119	97.6151	108.035	104.591	93.6953	101.088	103.153	99.0221	102.392	101.849	95.1085	96.0869	107.502	33	33	33	33	33	33	33	33	33	28	28	28	28	28	28
FALSE	High	Master Protein	A0A4X1SRU3	26S proteasome AAA-ATPase subunit RPT3 OS=Sus scrofa OX=9823 GN=PSMC4 PE=3 SV=1	0	281.885	70	26	84	25	1	418	47.3	5.21	356.77	26	99.7236	99.6316	93.192	105.703	94.112	108.187	104.139	98.0677	97.1477	93.3071	101.521	94.4226	101.724	96.3494	108.518	99.5944	97.3635	107.2	22	22	22	22	22	22	22	22	22	24	24	24	24	24	24
FALSE	High	Master Protein	A0A286ZRG2	Sodium/potassium-transporting ATPase subunit alpha OS=Sus scrofa OX=9823 GN=ATP1A4 PE=3 SV=2	0	281.811	24	21	172	2	1	1019	112.2	5.71	781.24	21																			2	2	2	2	2	2	2	2	2
FALSE	High	Master Protein	J7FIC7	Interferon-stimulated protein 56 OS=Sus scrofa OX=9823 GN=IFIT1 PE=2 SV=1	0	281.802	64	30	122	30	1	478	55.2	6.49	485.8	30	98.3361	37.9431	122.806	40.3902	132.595	105.775	104.013	132.986	125.156	116.914	49.9105	158.22	54.6765	182.797	81.964	60.2835	65.5168	129.717	29	29	29	29	29	29	29	29	29	29	29	29	29	29	29
FALSE	High	Master Protein	A0A4X1VTS1	Adenylyl cyclase-associated protein OS=Sus scrofa OX=9823 GN=CAP1 PE=3 SV=1	0	281.62	59	21	121	1	1	474	51.3	7.28	537.23	21																			1	1	1	1	1	1	1	1	1
FALSE	High	Master Protein	A0A287A526	Calpain inhibitor OS=Sus scrofa OX=9823 GN=CAST PE=1 SV=2	0	281.173	55	38	113	2	1	765	81.7	5.88	361.1	38																												2	2	2	2	2	2
FALSE	High	Master Protein	P53590	Succinate--CoA ligase [GDP-forming] subunit beta, mitochondrial (Fragment) OS=Sus scrofa OX=9823 GN=SUCLG2 PE=1 SV=2	0	281.171	62	24	153	22	1	433	46.8	5.95	690.94	24	101.362	98.3467	102.724	94.4562	101.362	104.085	102.626	93.1917	101.945	107.814	95.67	99.3414	96.6113	97.3645	105.554	94.6344	97.2703	105.743	23	23	23	23	23	23	23	23	23	24	24	24	24	24	24
FALSE	High	Master Protein	A0A4X1UVU6	SAM_MT_RSMB_NOP domain-containing protein OS=Sus scrofa OX=9823 GN=NOP2 PE=3 SV=1	0	281.095	45	29	120	29	1	821	90.3	9.13	438.91	29	118.003	108.763	99.7142	91.5223	99.619	88.5694	104.096	92.8559	96.8566	117.578	102.221	106.568	91.887	102.028	83.4842	108.789	101.159	86.2851	26	26	26	26	26	26	26	26	26	29	29	29	29	29	29
FALSE	High	Master Protein	A0A4X1SQK3	ElaC homolog protein 2 OS=Sus scrofa OX=9823 GN=ELAC2 PE=3 SV=1	0	280.785	48	26	74	1	1	817	90.1	7.36	349.3	26	88.966	103.448	110.517	79.9147	101.293	108.534	105.258	100.172	101.81	107.08	92.8061	112.332	100.799	102.055	97.7162	88.1243	102.741	96.4601	1	1	1	1	1	1	1	1	1	1	1	1	1	1	1
FALSE	High	Master Protein	A0A480JTC6	Cysteinyl-tRNA synthetase OS=Sus scrofa OX=9823 PE=3 SV=1	0	280.582	50	37	99	37	1	831	94	6.46	367.12	37	99.8154	112.12	97.5024	104.441	102.221	93.3391	100.185	94.8194	95.652	94.2688	111.161	94.3694	106.837	95.777	97.6874	105.329	97.1847	97.3858	33	33	33	33	33	33	33	33	33	31	31	31	31	31	31
FALSE	High	Master Protein	A0A4X1W5I7	Multifunctional fusion protein OS=Sus scrofa OX=9823 GN=ALDH4A1 PE=3 SV=1	0	280.339	60	27	111	3	1	563	61.8	7.88	419.33	27	103.766	105.511	104.317	103.95	106.981	102.939	106.154	82.3634	84.0168	107.013	95.0197	97.3574	100	88.1083	116.364	87.3968	97.2558	111.485	3	3	3	3	3	3	3	3	3	3	3	3	3	3	3
FALSE	High	Master Protein	A0A480PYP5	Coatomer subunit gamma OS=Sus scrofa OX=9823 PE=3 SV=1	0	280.206	52	31	72	26	1	871	97.4	5.76	303.89	31	97.8952	93.5025	98.7188	106.406	93.8685	107.962	101.556	101.464	98.6273	98.0577	101.329	94.0707	102.556	93.8663	109.609	97.6487	98.5688	104.294	21	21	21	21	21	21	21	21	21	21	21	21	21	21	21
FALSE	High	Master Protein	A0A5G2R3Z4	Uncharacterized protein OS=Sus scrofa OX=9823 GN=PDZK1 PE=1 SV=1	0	280.099	53	30	106	30	1	509	56.1	5.45	396.94	30	92.3784	92.0198	76.9571	152.002	70.7706	147.698	87.9851	96.7717	83.4125	78.6404	98.5199	71.3441	120.303	66.2685	145.469	84.3504	106.556	128.445	24	24	24	24	24	24	24	24	24	30	30	30	30	30	30
FALSE	High	Master Protein	F1RF15	Carboxylic ester hydrolase OS=Sus scrofa OX=9823 GN=CES1 PE=1 SV=3	0	279.821	67	25	97	2	1	470	51.7	6.04	400.5	25	109.297	118.318	90.9798	93.9253	109.758	92.6366	115.096	82.7875	87.2058	116.819	119.149	76.3928	102.229	88.9562	109.119	96.9604	92.0971	98.3788	2	2	2	2	2	2	2	2	2	1	1	1	1	1	1
FALSE	High	Master Protein	A0A287A8M1	Isocitrate dehydrogenase [NADP] OS=Sus scrofa OX=9823 GN=IDH1 PE=1 SV=1	0	279.68	69	28	131	26	1	452	51.2	8	518.86	28	83.1302	95.7826	81.4252	134.278	89.1423	134.906	87.1682	100.628	93.5392	76.2421	101.373	79.0931	113.938	91.5527	132.099	90.0745	93.3478	122.28	26	26	26	26	26	26	26	26	26	28	28	28	28	28	28
FALSE	High	Master Protein	A0A4X1VAV1	Formylglycinamide ribonucleotide amidotransferase OS=Sus scrofa OX=9823 PE=3 SV=1	0	279.544	37	30	72	19	1	1336	143.6	5.53	331.88	30	95.3268	99.4902	100.85	104.418	92.8627	99.4902	93.7974	117.248	96.5163	91.5002	102.597	100.354	104.368	95.8681	104.958	96.9306	97.0487	106.375	17	17	17	17	17	17	17	17	17	16	16	16	16	16	16
FALSE	High	Master Protein	A0A4X1T8Y8	Uncharacterized protein OS=Sus scrofa OX=9823 GN=ITPR3 PE=3 SV=1	0	278.929	22	49	88	41	1	2670	303.5	6.54	306.77	49	101.043	99.3362	102.56	94.7848	97.9139	98.5777	99.0518	103.698	103.034	101.555	99.9028	101.555	99.6114	101.652	93.4905	104.566	101.652	96.0166	30	30	30	30	30	30	30	30	30	28	28	28	28	28	28
FALSE	High	Master Protein	F1S596	Glucosidase 2 subunit beta OS=Sus scrofa OX=9823 GN=PRKCSH PE=1 SV=1	0	278.787	44	23	138	23	1	537	60.5	4.45	627.71	23	106.869	105.077	102.688	93.7283	106.57	88.9499	107.566	92.036	96.6153	111.1	95.8733	114.402	93.0298	114.218	87.618	97.6161	95.0477	91.1953	21	21	21	21	21	21	21	21	21	26	26	26	26	26	26
FALSE	High	Master Protein	A0PFK5	F-actin-capping protein subunit alpha OS=Sus scrofa OX=9823 GN=CP alpha1 PE=1 SV=1	0	278.678	65	12	99	10	1	286	33	5.82	565.76	12	95.0029	102.052	97.1445	105.89	92.8612	103.212	95.3598	106.157	102.32	100	101.066	94.2419	104.159	92.0027	106.398	99.5735	99.7867	102.772	11	11	11	11	11	11	11	11	11	10	10	10	10	10	10
FALSE	High	Master Protein	B5APU4	Actin-related protein 3-like protein OS=Sus scrofa OX=9823 PE=2 SV=1	0	278.508	62	22	123	22	1	418	47.4	5.88	530.92	22	100	109.861	97.6478	107.69	97.6478	100.452	98.1002	94.7529	93.8482	97.9172	106.665	92.606	105.311	91.9812	101.458	104.79	99.0627	100.208	21	21	21	21	21	21	21	21	21	22	22	22	22	22	22
FALSE	High	Master Protein	F1SKE2	Procollagen-lysine 5-dioxygenase OS=Sus scrofa OX=9823 GN=PLOD2 PE=1 SV=4	0	278.502	43	33	112	33	1	760	87.5	6.68	419.2	33	109.96	102.048	90.1331	100.652	96.1836	115.266	102.234	92.7395	90.7847	103.887	92.0273	89.9345	97.9072	95.1167	113.055	92.2266	99.701	116.145	28	28	28	28	28	28	28	28	28	30	30	30	30	30	30
FALSE	High	Master Protein	A0A480M6P1	26S proteasome non-ATPase regulatory subunit 11 OS=Sus scrofa OX=9823 PE=3 SV=1	0	278.436	65	24	87	24	1	422	47.4	6.48	366.19	24	94.7668	105.548	98.4302	105.338	103.454	99.7909	98.2209	96.2322	98.2209	92.0459	103.932	108.827	99.3001	111.886	95.0175	102.621	89.5987	96.6781	21	21	21	21	21	21	21	21	21	23	23	23	23	23	23
FALSE	High	Master Protein	Q2QLE0	Hepatocyte growth factor receptor OS=Sus scrofa OX=9823 GN=MET PE=2 SV=1	0	278.294	33	34	84	33	1	1381	154.6	7.09	313.25	34	106.557	102.724	113.518	82.7501	103.934	82.3465	99.6974	103.43	105.145	114.386	102.624	124.52	87.8759	108.867	79.2805	112.215	89.4141	80.7282	27	27	27	27	27	27	27	27	27	28	28	28	28	28	28
FALSE	High	Master Protein	A0A4X1THN7	Uncharacterized protein OS=Sus scrofa OX=9823 GN=SLC25A24 PE=3 SV=1	0	277.75	69	31	143	31	1	476	53.1	7.77	534.91	31	106.854	102.468	100.914	95.1572	106.58	91.8674	111.88	93.1467	91.0449	110.246	96.5162	106.557	97.6433	106.967	89.1392	104.303	99.4876	89.3441	31	31	31	31	31	31	31	31	31	31	31	31	31	31	31
FALSE	High	Master Protein	A0A480X4F2	Vacuolar protein sorting-associated protein 35 OS=Sus scrofa OX=9823 PE=3 SV=1	0	276.847	50	34	103	34	1	796	91.6	5.49	425.37	34	93.8321	97.7573	99.9069	113.739	102.243	104.019	93.5517	96.8228	98.2246	85.8302	102.279	93.7574	107.828	101.585	107.035	98.1173	99.8019	103.765	29	29	29	29	29	29	29	29	29	30	30	30	30	30	30
FALSE	High	Master Protein	B5L0Y5	Calpain inhibitor OS=Sus scrofa OX=9823 GN=CAST PE=3 SV=1	0	276.677	55	38	112	2	1	759	81.4	5.34	362.61	38	94.856	100.857	96.8564	111.907	93.332	104.477	88.9503	105.905	102.857	94.9774	104.056	85.8019	103.863	96.1364	114.391	96.9091	95.4603	108.306	1	1	1	1	1	1	1	1	1	2	2	2	2	2	2
FALSE	High	Master Protein	A0A480X8T8	L-lactate dehydrogenase OS=Sus scrofa OX=9823 PE=3 SV=1	0	276.466	55	20	137	17	1	374	41.1	8.62	582.59	20	80.6825	89.8631	83.4558	130.506	93.5927	145.234	83.3602	98.183	95.1228	72.6119	92.0238	76.7441	104.036	92.4082	151.317	80.8764	91.7355	138.247	17	17	17	17	17	17	17	17	17	21	21	21	21	21	21
FALSE	High	Master Protein	F1RG16	Heterogeneous nuclear ribonucleoprotein F OS=Sus scrofa OX=9823 GN=HNRNPF PE=1 SV=1	0	276.453	58	15	128	13	1	414	45.6	5.5	607.21	15	106.003	94.3597	98.9079	102.365	92.3585	104.366	98.5441	99.9995	103.001	94.1171	100.207	94.6331	99.897	95.046	106.09	102.271	104.129	103.613	14	14	14	14	14	14	14	14	14	15	15	15	15	15	15
FALSE	High	Master Protein	A0A4X1T6P2	COesterase domain-containing protein OS=Sus scrofa OX=9823 PE=4 SV=1	0	276.42	63	23	91	1	1	458	50.4	6.37	373.82	23	94.9118	100.637	94.0939	102.364	95.4571	128.082	103.909	93.7304	86.9146	104.031	95.6581	85.5278	105.892	84.184	110.44	91.2132	104.858	118.296	1	1	1	1	1	1	1	1	1	1	1	1	1	1	1
FALSE	High	Master Protein	A0A4X1W913	Uncharacterized protein OS=Sus scrofa OX=9823 GN=ZNF638 PE=4 SV=1	0	276.116	28	41	75	41	1	1975	219.4	6.15	293.4	41	106.686	110.457	93.57	100.771	92.1984	101.199	90.9125	97.2561	106.857	93.0634	101.735	98.6134	95.1446	98.2665	100.81	102.891	110.754	98.729	30	30	30	30	30	30	30	30	30	32	32	32	32	32	32
FALSE	High	Master Protein	F1SIR4	CTAGE family member 5 isoform 8 OS=Sus scrofa OX=9823 GN=MIA2 PE=1 SV=3	0	276.091	29	31	88	31	1	1401	159	4.7	371.9	31	102.296	103.494	99.2015	101.896	95.5083	100.2	99.9002	99.0018	98.4029	106.677	99.2678	100.548	99.5422	96.3408	95.609	101.646	102.927	97.4384	29	29	29	29	29	29	29	29	29	26	26	26	26	26	26
FALSE	High	Master Protein	A0A480IK10	AFG3-like protein 2 OS=Sus scrofa OX=9823 PE=3 SV=1	0	276.058	47	37	102	4	1	769	84.8	9.25	353.95	37	107.601	102.136	106.491	91.4616	103.246	87.7897	108.284	95.7312	97.2683	107.115	96.7326	108.515	96.4993	102.216	93.4661	99.8824	99.8824	95.7993	4	4	4	4	4	4	4	4	4	3	3	3	3	3	3
FALSE	High	Master Protein	A0A5K1V8K4	ATP-binding cassette sub-family E member 1 OS=Sus scrofa OX=9823 GN=ABCE1 PE=2 SV=1	0	275.674	53	27	131	27	1	599	67.3	8.34	467.07	27	96.6436	108.919	96.9085	108.83	98.4098	99.2929	99.911	95.2306	95.7604	90.6526	105.761	100	104.348	101.305	98.5874	102.066	95.87	101.414	29	29	29	29	29	29	29	29	29	26	26	26	26	26	26
FALSE	High	Master Protein	A0A4X1TEF4	Tubulin beta chain OS=Sus scrofa OX=9823 PE=3 SV=1	0	275.294	53	18	173	6	1	455	50.2	8.44	670.59	18	87.7917	95.3403	109.413	96.645	104.007	93.7561	94.8744	106.337	111.836	101.492	93.6326	115.819	95.3239	109.054	99.3036	86.4692	94.2295	104.676	5	5	5	5	5	5	5	5	5	3	3	3	3	3	3
FALSE	High	Master Protein	A0A287A7F4	3'-phosphoadenosine-5'-phosphosulfate synthase OS=Sus scrofa OX=9823 GN=PAPSS1 PE=3 SV=1	0	274.851	42	25	82	24	1	808	90.2	8.16	376.25	25	87.813	87.2505	99.0632	102.157	99.907	119.032	89.5005	108.72	106.657	86.0893	96.4484	94.0806	101.48	97.8297	122.297	91.9101	93.1927	116.772	18	18	18	18	18	18	18	18	18	25	25	25	25	25	25
FALSE	High	Master Protein	A0A287BMZ8	PDS5 cohesin associated factor A OS=Sus scrofa OX=9823 GN=PDS5A PE=1 SV=1	0	274.527	39	47	102	44	1	1357	153	8.02	351.45	47	96.3911	97.4525	99.3631	100.955	96.0727	104.776	100.106	103.927	100.955	95.509	95.6817	93.7817	98.7909	97.3227	105.873	94.1272	112.523	106.391	39	39	39	39	39	39	39	39	39	35	35	35	35	35	35
FALSE	High	Master Protein	K9J6I5	Aminopeptidase OS=Sus scrofa OX=9823 GN=ERAP1 PE=2 SV=1	0	274.281	38	32	82	3	1	942	107.5	5.91	331.39	32	100.299	84.6486	120.934	79.5646	124.921	80.2624	96.4114	101.894	111.165	117.862	87.3609	135.448	88.1852	138.929	73.8048	87.6356	89.2843	81.5904	3	3	3	3	3	3	3	3	3	3	3	3	3	3	3
FALSE	High	Master Protein	A0A5G2RNJ4	Transcription elongation factor SPT5 OS=Sus scrofa OX=9823 GN=SUPT5H PE=1 SV=1	0	274.281	38	33	69	3	1	1085	120.8	5.06	298.8	33	99.4542	75.3522	113.959	96.8368	103.817	98.9089	91.4929	106.325	113.85	103.467	72.1037	157.486	75.4852	166.7	76.4151	74.4707	93.8297	80.1347	1	1	1	1	1	1	1	1	1	3	3	3	3	3	3
FALSE	High	Master Protein	A0A4X1V9E1	Uncharacterized protein OS=Sus scrofa OX=9823 GN=PLS3 PE=4 SV=1	0	274.232	59	32	85	24	1	639	71.8	5.62	322.29	32	94.53	100.867	91.0579	122.567	92.2731	116.404	90.0162	96.7868	95.398	99.6639	95.5014	92.9139	103.039	88.3014	116.651	91.2264	103.376	109.226	18	18	18	18	18	18	18	18	18	21	21	21	21	21	21
FALSE	High	Master Protein	A0A4X1U8M1	MIF4G domain-containing protein OS=Sus scrofa OX=9823 GN=NCBP1 PE=3 SV=1	0	274.231	45	23	88	1	1	750	87.2	6.34	377.92	23																			1	1	1	1	1	1	1	1	1
FALSE	High	Master Protein	A0A4X1UR52	CULLIN_2 domain-containing protein OS=Sus scrofa OX=9823 GN=CUL1 PE=3 SV=1	0	274.092	53	35	86	35	1	776	89.6	8	307.69	35	91.2848	97.0653	100.889	105.958	96.176	101.067	94.2195	108.182	105.247	92.2751	105.472	94.6355	107.403	95.0647	103.004	100.751	99.1417	102.146	28	28	28	28	28	28	28	28	28	32	32	32	32	32	32
FALSE	High	Master Protein	A0A5G2RGL7	Malate dehydrogenase OS=Sus scrofa OX=9823 GN=MDH2 PE=3 SV=1	0	273.618	58	19	202	19	1	395	42	9.19	832.68	19	105.976	103.441	102.354	92.6658	103.35	97.1931	107.334	91.217	96.4687	114.039	101.976	99.376	99.0641	99.48	96.8803	97.8162	95.3204	96.0483	20	20	20	20	20	20	20	20	20	22	22	22	22	22	22
FALSE	High	Master Protein	A0A4X1T1M6	Uncharacterized protein OS=Sus scrofa OX=9823 GN=MYO1B PE=3 SV=1	0	273.535	37	38	98	37	1	1107	128.4	9.29	368.75	38	103.023	95.0526	106.322	82.7757	105.589	91.2046	108.062	104.123	103.848	117.858	96.3263	105.817	91.7341	106.531	90.7136	99.2857	96.8365	94.8976	31	31	31	31	31	31	31	31	31	34	34	34	34	34	34
FALSE	High	Master Protein	A0A4X1VNQ4	AAA domain-containing protein OS=Sus scrofa OX=9823 PE=3 SV=1	0	273.191	44	35	102	1	1	790	87.7	8.46	361.38	35	91.6025	73.3235	118.198	81.4749	95.2254	103.624	91.9319	127.337	117.374	112.726	87.7846	109.127	99.9984	99.4841	95.37	96.0128	101.798	97.6842	1	1	1	1	1	1	1	1	1	1	1	1	1	1	1
FALSE	High	Master Protein	A0A4X1VCL1	26S proteasome AAA-ATPase subunit RPT1 OS=Sus scrofa OX=9823 GN=PSMC2 PE=3 SV=1	0	272.535	65	27	110	27	1	433	48.6	5.95	421.47	27	102.534	107.602	94.7559	106.903	100.349	101.485	103.67	92.2216	90.3864	92.0123	102.774	95.5627	99.3349	105.326	104.771	100.777	94.1203	105.326	26	26	26	26	26	26	26	26	26	26	26	26	26	26	26
FALSE	High	Master Protein	A0A480K1E2	ATP-binding cassette sub-family F member 1 isoform X1 OS=Sus scrofa OX=9823 PE=4 SV=1	0	272.306	46	27	60	2	1	843	95.7	6.6	294.09	27	84.117	128.311	94.1144	110.932	83.3696	103.738	90.2836	97.8518	107.289	78.291	114.968	80.2736	115.464	82.2562	117.149	105.65	99.3062	106.84	2	2	2	2	2	2	2	2	2	2	2	2	2	2	2
FALSE	High	Master Protein	A0A480MLT8	Nuclear pore complex protein Nup153 isoform 2 OS=Sus scrofa OX=9823 PE=4 SV=1	0	271.84	34	40	97	40	1	1474	153.5	8.73	344.68	40	107.208	98.1759	98.7233	96.4425	97.3548	97.1723	95.5302	99.2706	110.127	104.109	96.7125	101.438	93.117	98.4589	96.0961	105.444	108.424	96.3016	28	28	28	28	28	28	28	28	28	35	35	35	35	35	35
FALSE	High	Master Protein	A0A480TCT8	Lysine--tRNA ligase OS=Sus scrofa OX=9823 PE=3 SV=1	0	271.662	50	29	116	29	1	597	67.8	6.35	434.32	29	99.7262	118.958	92.5832	105.404	95.5136	98.6273	102.107	93.041	94.14	95.4044	115.42	87.7455	105.718	90.5027	101.123	106.025	100.306	97.8553	26	26	26	26	26	26	26	26	26	26	26	26	26	26	26
FALSE	High	Master Protein	A0A480JK41	Eukaryotic translation initiation factor 3 subunit H OS=Sus scrofa OX=9823 GN=EIF3H PE=3 SV=1	0	271.634	73	23	94	23	1	352	39.9	6.67	396.86	23	96.1135	108.911	97.4406	103.602	95.45	98.3885	95.8291	102.465	101.801	94.1682	109.137	93.585	103.791	95.9177	100.778	105.054	97.1813	100.389	24	24	24	24	24	24	24	24	24	22	22	22	22	22	22
FALSE	High	Master Protein	A0A5G2QG47	Nuclear pore complex protein OS=Sus scrofa OX=9823 GN=NUP107 PE=1 SV=1	0	270.872	51	35	79	35	1	925	106.6	5.31	314.62	35	108.066	105.248	99.4168	95.238	99.7083	92.7113	106.802	98.3478	94.4606	108.763	100.848	104.429	99.34	99.34	87.7494	108.198	101.13	90.1052	30	30	30	30	30	30	30	30	30	26	26	26	26	26	26
FALSE	High	Master Protein	F2Z543	Prohibitin OS=Sus scrofa OX=9823 GN=PHB PE=1 SV=3	0	270.776	78	17	130	17	1	272	29.8	5.76	572.95	17	109.784	103.82	103.168	90.9611	107.081	91.1475	110.063	93.5702	90.4021	113.832	102.886	104.08	96.8156	101.294	86.0685	108.757	99.4029	86.765	17	17	17	17	17	17	17	17	17	16	16	16	16	16	16
FALSE	High	Master Protein	A0A287BK36	Transgelin OS=Sus scrofa OX=9823 GN=TAGLN2 PE=1 SV=1	0	270.368	84	16	150	15	1	210	23.5	8.25	632.73	16	92.0058	109.294	93.7718	117.752	93.4	106.506	95.8166	96.1884	95.166	86.1181	112.484	86.3179	108.888	93.3087	106.791	106.591	98.0026	101.398	17	17	17	17	17	17	17	17	17	18	18	18	18	18	18
FALSE	High	Master Protein	F1S4S1	Shootin-1 OS=Sus scrofa OX=9823 GN=SHTN1 PE=1 SV=2	0	270.141	60	36	83	36	1	631	71.4	5.44	317.13	36	95.4683	106.306	95.2906	116.699	88.3616	107.638	97.4226	96.8008	95.9124	91.7228	106.129	90.6478	106.989	90.5403	108.924	98.4957	99.1408	107.311	27	27	27	27	27	27	27	27	27	34	34	34	34	34	34
FALSE	High	Master Protein	A0A480U187	H/ACA ribonucleoprotein complex subunit 4 isoform 1 OS=Sus scrofa OX=9823 PE=3 SV=1	0	270.079	68	30	87	30	1	521	58.1	9.47	368.68	30	109.534	107.457	100.661	90.3719	98.8673	92.2598	104.72	97.1682	98.9617	110.361	105.767	100.098	96.3835	96.7744	89.6391	108.895	101.368	90.7143	26	26	26	26	26	26	26	26	26	28	28	28	28	28	28
FALSE	High	Master Protein	A0A480NU83	Coproporphyrinogen oxidase OS=Sus scrofa OX=9823 PE=3 SV=1	0	269.706	59	21	97	21	1	441	49.1	8.06	401.14	21	104.983	108.542	97.8654	100.89	99.5558	100.09	98.5771	93.0611	96.5308	109.327	102.894	99.1419	99.2491	96.0329	97.105	100.214	96.4618	99.5708	20	20	20	20	20	20	20	20	20	22	22	22	22	22	22
FALSE	High	Master Protein	Q6UAQ9	Electron transfer flavoprotein subunit alpha, mitochondrial (Fragment) OS=Sus scrofa OX=9823 GN=ETFA PE=2 SV=1	0	269.601	80	18	79	18	1	314	32.9	7.97	360.96	18	106.056	103.211	99.0825	100.367	99.0825	102.019	105.872	89.6318	94.6782	111.607	99.5927	94.9093	100.407	94.7057	104.073	96.3347	96.4365	101.934	17	17	17	17	17	17	17	17	17	18	18	18	18	18	18
FALSE	High	Master Protein	A0A4X1UBF3	RNA helicase OS=Sus scrofa OX=9823 GN=EIF4A2 PE=3 SV=1	0	269.098	59	22	128	11	1	405	46.1	5.48	486.34	22	86.4222	93.6519	103.086	108.552	107.23	99.0302	89.5962	109.963	102.469	84.2994	98.3645	105.67	103.598	106.542	99.0187	94.6574	100.327	107.523	11	11	11	11	11	11	11	11	11	11	11	11	11	11	11
FALSE	High	Master Protein	A0A287BKR2	Serine hydroxymethyltransferase OS=Sus scrofa OX=9823 GN=SHMT2 PE=1 SV=2	0	268.991	63	23	92	23	1	503	55.9	8.21	387.14	23	109.864	108.361	98.403	93.0485	110.615	93.4243	109.018	88.2576	89.0091	114.463	102.558	110.724	93.4081	110.527	85.9308	102.46	92.9162	87.013	22	22	22	22	22	22	22	22	22	23	23	23	23	23	23
FALSE	High	Master Protein	I3LG12	Nucleolar protein 11 OS=Sus scrofa OX=9823 GN=NOL11 PE=4 SV=3	0	268.844	48	25	72	25	1	715	80	6.15	336.69	25	106.608	98.1978	104.005	90.1881	103.704	90.3883	103.604	101.402	101.902	114.589	96.627	110.303	92.7976	101.459	88.6035	103.009	102.189	90.5182	25	25	25	25	25	25	25	25	25	22	22	22	22	22	22
FALSE	High	Master Protein	A0A481CSP6	Golgin subfamily A member 2 OS=Sus scrofa OX=9823 PE=4 SV=1	0	268.676	45	35	70	35	1	1015	113.7	5.01	277.19	35	103.719	104.208	100.783	104.208	95.8903	88.1599	97.4559	103.034	102.642	104.768	103.459	99.0655	105.703	92.5219	90.3718	102.431	110.377	91.3066	28	28	28	28	28	28	28	28	28	26	26	26	26	26	26
FALSE	High	Master Protein	A0A4X1TCT0	Vesicle-fusing ATPase OS=Sus scrofa OX=9823 GN=NSF PE=3 SV=1	0	268.48	52	36	109	35	1	747	83	6.81	405.09	36	98.9026	92.6508	101.691	94.3405	107.351	99.4095	101.268	101.859	102.62	102.154	97.1254	103.591	99.7594	103.232	96.1676	97.2451	101.795	98.9213	33	33	33	33	33	33	33	33	33	33	33	33	33	33	33
FALSE	High	Master Protein	A0A287A372	Sorbin and SH3 domain-containing protein 2 OS=Sus scrofa OX=9823 GN=SORBS2 PE=1 SV=2	0	268.336	29	31	125	1	1	1178	132.9	8.68	459.86	31																			1	1	1	1	1	1	1	1	1
FALSE	High	Master Protein	A0A4X1W188	Uncharacterized protein OS=Sus scrofa OX=9823 GN=NAP1L1 PE=3 SV=1	0	268.106	56	14	65	4	1	340	39.6	4.73	344.05	14	91.3585	111.673	103.209	117.198	83.9632	96.6154	104.813	100.179	91.0912	88.6656	109.194	103.848	117.214	92.5147	97.1123	104.062	89.0933	98.3954	2	2	2	2	2	2	2	2	2	3	3	3	3	3	3
FALSE	High	Master Protein	F1SEN1	Annexin OS=Sus scrofa OX=9823 GN=ANXA8 PE=1 SV=2	0	267.918	74	21	187	21	1	327	36.7	5.33	739.67	21	92.8515	115.133	96.565	113.833	105.106	96.6579	96.565	89.6022	93.6871	85.6942	113.706	92.9972	111.104	105.902	96.2985	108.403	94.4978	91.3965	22	22	22	22	22	22	22	22	22	23	23	23	23	23	23
FALSE	High	Master Protein	A0A480KD21	Procollagen-lysine 5-dioxygenase OS=Sus scrofa OX=9823 PE=4 SV=1	0	266.959	47	29	106	29	1	725	83.4	6.76	448.77	29	102.199	101.584	91.5588	104.837	113.543	102.463	99.6489	91.9105	92.3502	96.0544	95.3969	94.9585	99.3419	111.068	107.451	92.7668	100.876	102.082	24	24	24	24	24	24	24	24	24	27	27	27	27	27	27
FALSE	High	Master Protein	A0A4X1V3Y1	SAP domain-containing protein OS=Sus scrofa OX=9823 GN=ACIN1 PE=4 SV=1	0	266.912	31	32	102	32	1	1252	141.4	6.14	387.54	32	105.346	102.495	99.6429	96.2565	97.0586	97.3259	93.0484	99.5538	109.267	98.7177	100.428	96.58	96.3662	96.58	98.504	103.1	110.582	99.0384	30	30	30	30	30	30	30	30	30	26	26	26	26	26	26
FALSE	High	Master Protein	A0A4X1V5H0	Alpha-1,4 glucan phosphorylase OS=Sus scrofa OX=9823 PE=3 SV=1	0	266.654	51	39	104	33	1	843	96.3	6.95	379.11	39	94.3575	104.781	97.8959	111.189	97.3221	102.486	96.557	97.2265	98.1828	89.7172	105.285	94.1378	105.766	96.348	107.015	102.21	94.5222	104.901	25	25	25	25	25	25	25	25	25	31	31	31	31	31	31
FALSE	High	Master Protein	A0A5G2QQU7	Uncharacterized protein OS=Sus scrofa OX=9823 GN=DIS3 PE=1 SV=1	0	266.592	50	37	85	36	1	958	109.1	7.43	307.16	37	102.507	97.9117	101.776	99.1648	102.924	96.6586	100.522	99.7914	98.7471	95.3577	97.1093	95.7956	98.5105	99.2111	100.963	102.977	101.926	108.056	27	27	27	27	27	27	27	27	27	29	29	29	29	29	29
FALSE	High	Master Protein	A0A4X1TN92	Aminopeptidase OS=Sus scrofa OX=9823 PE=3 SV=1	0	266.581	37	31	78	2	1	948	108	5.97	319.1	31	87.4237	90.9212	85.0087	134.807	103.829	136.223	89.2557	88.5063	83.9262	109.581	95.8978	98.3856	103.112	116.92	85.2004	95.1515	110.327	85.3248	1	1	1	1	1	1	1	1	1	2	2	2	2	2	2
FALSE	High	Master Protein	A0A480PQG3	ATP-binding cassette sub-family F member 1 isoform a OS=Sus scrofa OX=9823 GN=ABCF1 PE=2 SV=1	0	266.512	46	27	56	2	1	842	95.6	6.6	275.32	27	91.126	113.311	92.5729	116.591	85.2422	114.468	95.9488	92.8622	97.878	80.7939	99.5246	83.5512	121.393	83.7413	109.698	113.026	99.5246	108.747	2	2	2	2	2	2	2	2	2	1	1	1	1	1	1
FALSE	High	Master Protein	A0A5G2QKC9	Inorganic diphosphatase OS=Sus scrofa OX=9823 GN=PPA1 PE=1 SV=1	0	266.413	78	19	98	19	1	289	32.8	5.73	430.27	19	89.5904	92.5508	99.7133	104.966	105.252	110.218	95.2248	100.191	102.292	87.8701	100.674	96.0528	101.54	105.198	106.642	97.6894	90.8544	113.381	19	19	19	19	19	19	19	19	19	20	20	20	20	20	20
FALSE	High	Master Protein	P10668	Cofilin-1 OS=Sus scrofa OX=9823 GN=CFL1 PE=1 SV=3	0	266.18	75	18	123	16	1	166	18.5	8	533.67	18	88.6428	101.558	91.8488	114.84	94.1387	117.038	96.1538	97.1614	98.627	86.3205	103.164	89.5872	105.921	95.8143	115.925	94.7935	96.5289	112.148	16	16	16	16	16	16	16	16	16	15	15	15	15	15	15
FALSE	High	Master Protein	A0A4X1TBD2	Acetyltransferase component of pyruvate dehydrogenase complex OS=Sus scrofa OX=9823 GN=DLAT PE=3 SV=1	0	265.57	46	23	119	23	1	647	69.1	7.97	479.89	23	108.853	105.405	101.304	91.0519	104.846	89.8403	111.929	93.2887	93.3819	110.644	97.1151	115.32	93.7328	106.665	88.361	100.099	95.7224	92.2406	21	21	21	21	21	21	21	21	21	23	23	23	23	23	23
FALSE	High	Master Protein	A8CYB8	RNA helicase OS=Sus scrofa OX=9823 GN=RIG-I PE=2 SV=1	0	265.489	41	31	75	31	1	943	107.9	6.48	288.54	31	92.3223	42.168	116.652	45.3587	121.139	124.928	97.7067	135.297	124.429	109.248	48.0792	154.942	52.1083	177.376	84.5241	59.3424	62.5473	151.737	27	27	27	27	27	27	27	27	27	27	27	27	27	27	27
FALSE	High	Master Protein	A0A480SC31	26S proteasome regulatory subunit 8 isoform 1 OS=Sus scrofa OX=9823 PE=3 SV=1	0	265.453	62	25	122	22	1	424	47.5	8.76	487.14	25	96.9326	93.9529	104.031	99.4742	96.9326	101.928	97.2832	104.557	104.908	97.7936	105.516	98.1246	100.441	97.1317	102.758	99.669	95.2563	103.31	22	22	22	22	22	22	22	22	22	19	19	19	19	19	19
FALSE	High	Master Protein	F1SM67	Centromere/kinetochore protein zw10 homolog OS=Sus scrofa OX=9823 GN=ZW10 PE=1 SV=3	0	265.165	52	30	71	30	1	779	88.5	6.04	293.39	30	102.651	101.42	101.136	103.692	96.7819	95.93	103.976	100.284	94.2262	101.071	103.214	94.9364	105.259	93.2809	97.7604	103.895	101.85	98.7342	25	25	25	25	25	25	25	25	25	28	28	28	28	28	28
FALSE	High	Master Protein	D0G0B3	3-ketoacyl-CoA thiolase, mitochondrial OS=Sus scrofa OX=9823 GN=ACAA2 PE=1 SV=1	0	264.938	71	17	76	17	1	397	41.9	8.4	389.86	17	99.53	98.1199	94.5478	108.46	91.7277	116.451	102.162	93.4198	95.6759	100.786	96.0682	90.2689	103.735	89.6791	115.236	93.9057	98.0341	112.188	16	16	16	16	16	16	16	16	16	19	19	19	19	19	19
FALSE	High	Master Protein	A0A5G2QSK4	Rab GDP dissociation inhibitor OS=Sus scrofa OX=9823 GN=GDI2 PE=1 SV=1	0	264.895	63	25	103	20	1	454	51.4	6.99	410.66	25	92.0134	109.333	94.3466	120.191	96.8592	105.653	94.7055	95.4234	91.475	85.2184	107.18	91.5534	108.552	96.6214	110.875	99.4721	92.7148	107.813	17	17	17	17	17	17	17	17	17	20	20	20	20	20	20
FALSE	High	Master Protein	A0A480S4Z6	Extended synaptotagmin-2 isoform X1 OS=Sus scrofa OX=9823 PE=3 SV=1	0	264.679	47	29	72	29	1	864	95.9	8.07	347.79	29	100.63	94.7755	104.233	95.8563	100.45	96.5768	101.441	104.773	101.17	104.826	96.4331	100.105	102.204	97.0626	97.0626	103.882	102.099	96.3282	27	27	27	27	27	27	27	27	27	24	24	24	24	24	24
FALSE	High	Master Protein	A0A481B8T0	Terpene cyclase/mutase family member OS=Sus scrofa OX=9823 PE=3 SV=1	0	264.665	53	27	89	27	1	733	83.1	6.33	395.24	27	100.883	105.391	91.4264	120.415	94.2546	109.014	97.6131	91.7799	89.2169	90.4497	91.8606	94.2483	107.272	93.2715	109.551	93.3801	109.009	110.854	21	21	21	21	21	21	21	21	21	24	24	24	24	24	24
FALSE	High	Master Protein	A0A4X1W4Q9	Helix-destabilizing protein OS=Sus scrofa OX=9823 GN=HNRNPA1 PE=4 SV=1	0	264.647	62	20	184	15	1	373	38.8	9.13	856.16	20	109.957	117.357	103.928	104.019	98.5379	89.7679	90.2247	88.9458	97.1676	102.255	111.276	97.8474	93.7469	92.9268	87.6987	108.201	115.582	90.4665	18	18	18	18	18	18	18	18	18	18	18	18	18	18	18
FALSE	High	Master Protein	K9IVL0	E3 ubiquitin-protein ligase UBR5 OS=Sus scrofa OX=9823 GN=UBR5 PE=2 SV=1	0	263.989	19	39	71	39	1	2792	308.3	5.85	293.85	39	92.2607	89.2507	110.579	92.9487	100.345	100.345	100.431	106.881	106.881	102.524	92.653	107.919	93.8008	101.147	103.557	94.3748	98.9661	105.279	25	25	25	25	25	25	25	25	25	34	34	34	34	34	34
FALSE	High	Master Protein	A0A287B5X3	Nucleolar protein 58 OS=Sus scrofa OX=9823 GN=NOP58 PE=1 SV=1	0	263.959	47	21	87	21	1	537	60.4	8.78	343.45	21	115.369	114.147	96.2468	95.8976	102.621	91.0079	110.217	85.1577	89.4362	113.78	103.444	103.889	94.4418	100.888	85.8841	109.001	100.11	88.6626	19	19	19	19	19	19	19	19	19	19	19	19	19	19	19
FALSE	High	Master Protein	A0A480F566	ATP-binding cassette sub-family C member 7 OS=Sus scrofa OX=9823 PE=3 SV=1	0	263.953	33	40	86	2	1	1325	149.3	8.1	307.56	40	111.912	98.8837	97.8601	103.909	97.3017	95.9059	106.514	95.5336	92.1836	111.665	95.015	102.692	99.3021	92.9214	97.2084	95.3141	110.07	95.9123	2	2	2	2	2	2	2	2	2	2	2	2	2	2	2
FALSE	High	Master Protein	A0A4X1TVP7	Uncharacterized protein OS=Sus scrofa OX=9823 GN=FAM114A2 PE=3 SV=1	0	263.915	60	21	64	20	1	501	54.6	4.69	297.43	21	97.2127	96.5157	101.83	106.361	97.8226	98.5196	93.8149	103.486	104.444	93.9709	101.786	97.9899	104.018	95.8687	102.567	99.9993	102.009	101.897	18	18	18	18	18	18	18	18	18	18	18	18	18	18	18
FALSE	High	Master Protein	A0A287AVR0	Eukaryotic translation initiation factor 3 subunit C OS=Sus scrofa OX=9823 GN=LOC110260088 PE=3 SV=1	0	263.316	38	37	114	36	1	913	105.6	5.72	413.69	37	102.864	111.552	97.9659	101.016	101.848	95.1933	99.3522	98.2432	91.8661	92.7494	109.869	93.6557	101.712	97.7846	103.424	106.042	94.9649	99.698	29	29	29	29	29	29	29	29	29	35	35	35	35	35	35
FALSE	High	Master Protein	A0A4X1TP96	Uncharacterized protein OS=Sus scrofa OX=9823 PE=3 SV=1	0	263.116	41	34	103	34	1	949	107.1	7.71	378.04	34	95.2316	114.674	97.3409	103.577	104.494	94.0393	97.4326	97.2492	95.9652	95.4148	110.189	99.2867	100.509	102.343	92.8675	110.597	96.128	92.7656	29	29	29	29	29	29	29	29	29	34	34	34	34	34	34
FALSE	High	Master Protein	A0A480PST2	pre-rRNA processing protein FTSJ3 OS=Sus scrofa OX=9823 GN=FTSJ3 PE=3 SV=1	0	263.101	42	28	80	28	1	836	94.7	8.53	310.68	28	114.887	114.248	95.16	97.8086	103.836	88.2188	111.691	85.9355	88.2188	112.614	109.23	100.102	96.6156	95.4876	84.0018	116.203	102.974	82.8737	28	28	28	28	28	28	28	28	28	21	21	21	21	21	21
FALSE	High	Master Protein	A0A4X1W427	Exportin-T OS=Sus scrofa OX=9823 GN=XPOT PE=3 SV=1	0	262.406	42	28	64	28	1	991	113.2	5.52	290.06	28	95.6197	100.713	102.75	103.26	107.436	96.2309	99.8981	95.8234	98.2683	94.7131	102.599	104.301	100.179	113.621	94.8027	100.269	92.2936	97.2221	24	24	24	24	24	24	24	24	24	24	24	24	24	24	24
FALSE	High	Master Protein	A0A287B1K5	Cation-transporting ATPase OS=Sus scrofa OX=9823 GN=ATP13A1 PE=1 SV=1	0	262.395	37	33	79	33	1	1202	132.7	8.07	312.3	33	102.122	99.3938	102.425	98.0804	97.5752	99.9999	102.324	102.122	95.9587	106.866	96.7483	102.801	99.5488	95.2125	98.1034	100.543	103.162	97.1097	25	25	25	25	25	25	25	25	25	30	30	30	30	30	30
FALSE	High	Master Protein	A0A4X1THV0	Uncharacterized protein OS=Sus scrofa OX=9823 PE=4 SV=1	0	262.189	39	38	91	3	1	1173	129	7.12	322.14	38	95.7369	85.8838	114.306	82.8521	111.275	83.8943	97.916	109.569	118.664	105.155	87.55	125.289	86.4801	126.748	83.5621	100	93.9696	91.2462	2	2	2	2	2	2	2	2	2	4	4	4	4	4	4
FALSE	High	Master Protein	A0A481D0Y1	Transcription elongation factor SPT5 OS=Sus scrofa OX=9823 PE=3 SV=1	0	262.164	37	31	66	1	1	1067	118.8	5.17	293.96	31	100.938	113.057	88.5628	111.521	105.205	103.157	97.7802	92.9154	86.8558	91.3571	95.7958	95.2118	99.4169	105.841	108.294	92.642	106.893	104.44	1	1	1	1	1	1	1	1	1	1	1	1	1	1	1
FALSE	High	Master Protein	A0A480IKI4	Tubulin-specific chaperone D OS=Sus scrofa OX=9823 PE=3 SV=1	0	261.979	34	31	77	31	1	1194	132	6.81	289.05	31	94.3414	90.7943	106.334	98.7332	96.9596	97.9731	98.142	112.5	104.223	101.318	100	105.871	103.595	103.954	98.9216	98.2026	93.7691	94.3683	27	27	27	27	27	27	27	27	27	26	26	26	26	26	26
FALSE	High	Master Protein	A0A4X1SSR6	Catalase OS=Sus scrofa OX=9823 GN=CAT PE=3 SV=1	0	261.926	59	27	116	27	1	550	62.5	6.81	473.78	27	101.515	101.919	100.707	106.262	95.4547	102.02	101.616	94.9497	95.5557	99.7289	95.3012	95.4819	104.699	90.6024	106.958	96.2048	107.048	103.976	26	26	26	26	26	26	26	26	26	28	28	28	28	28	28
FALSE	High	Master Protein	A0A480YT69	Pericentriolar material 1 protein isoform X9 OS=Sus scrofa OX=9823 PE=4 SV=1	0	261.835	25	42	75	42	1	2105	236.7	4.94	300.93	42	99.8072	104.622	97.3036	106.451	95.7629	96.0518	96.9184	101.926	101.155	94.8548	103.334	93.4257	106.764	96.4745	96.1887	101.81	104.382	102.667	31	31	31	31	31	31	31	31	31	32	32	32	32	32	32
FALSE	High	Master Protein	A0A0B8RVW4	Glucose-6-phosphate 1-dehydrogenase OS=Sus scrofa domesticus OX=9825 GN=G6PD PE=3 SV=1	0	261.618	68	29	133	2	1	515	59.2	6.7	517.35	29	104.674	137.399	75.3884	147.896	94.4415	100.528	108.643	63.6566	67.2732	74.0746	131.701	63.2901	131.047	77.6695	109.914	120.59	94.0096	97.6044	2	2	2	2	2	2	2	2	2	2	2	2	2	2	2
FALSE	High	Master Protein	A0A4X1VAU7	WD_REPEATS_REGION domain-containing protein OS=Sus scrofa OX=9823 GN=STRAP PE=4 SV=1	0	261.27	73	19	105	19	1	350	38.5	5.12	451.27	19	100.169	115.213	93.2848	114.703	95.4946	98.2143	101.274	93.1998	88.3552	91.3892	108.849	106.489	106.489	99.1752	95.8721	101.181	92.451	98.1135	18	18	18	18	18	18	18	18	18	19	19	19	19	19	19
FALSE	High	Master Protein	A0A286ZQW3	Uncharacterized protein OS=Sus scrofa OX=9823 GN=SMARCC2 PE=1 SV=2	0	261.038	34	38	79	30	1	1221	133.8	5.86	287.85	38	98.0406	102.058	88.2427	109.994	91.8679	114.305	90.3003	98.8244	106.467	89.9191	94.9597	87.2121	100.654	88.7989	115.122	93.1862	118.483	111.669	27	27	27	27	27	27	27	27	27	20	20	20	20	20	20
FALSE	High	Master Protein	A0A4X1W2H0	HRDC domain-containing protein OS=Sus scrofa OX=9823 PE=4 SV=1	0	260.648	47	34	78	34	1	886	101	8.5	293.58	34	102.859	104.518	98.8934	100.277	102.121	93.9139	100.738	96.0348	100.645	98.7875	101.92	101.718	97.8781	100.606	96.0593	103.132	105.355	94.5436	29	29	29	29	29	29	29	29	29	27	27	27	27	27	27
FALSE	High	Master Protein	A0A287AP40	VWFA domain-containing protein OS=Sus scrofa OX=9823 GN=CACNA2D1 PE=1 SV=1	0	260.253	41	35	75	1	1	1079	121.8	5.17	291.68	35																												1	1	1	1	1	1
FALSE	High	Master Protein	A0A480QIP5	26S proteasome non-ATPase regulatory subunit 5 OS=Sus scrofa OX=9823 GN=PSMD5 PE=1 SV=1	0	260.195	67	24	75	24	1	504	56.1	5.33	348.83	24	95.519	103.267	97.946	108.027	99.2529	100.56	101.306	98.3194	95.7057	92.7541	104.963	98.0148	103.474	103.573	101.985	101.588	93.9452	99.7022	23	23	23	23	23	23	23	23	23	24	24	24	24	24	24
FALSE	High	Master Protein	A0A5G2QNB5	Adenylate kinase 2, mitochondrial OS=Sus scrofa OX=9823 GN=AK2 PE=1 SV=1	0	260.033	73	18	119	18	1	267	29.4	7.43	492.87	18	106.755	112.399	97.6057	98.9739	101.796	100.257	102.907	88.4561	90.7649	107.093	99.8837	93.488	99.6511	94.5345	106.628	96.9766	96.3951	105.465	21	21	21	21	21	21	21	21	21	22	22	22	22	22	22
FALSE	High	Master Protein	A0A480YF27	Prolow-density lipoprotein receptor-related protein 1 preproprotein OS=Sus scrofa OX=9823 PE=3 SV=1	0	259.764	14	51	79	51	1	4412	490.2	5.36	280.92	51	90.6698	94.6169	102.063	102.242	102.87	97.9361	93.8993	105.382	110.226	96.6198	93.3449	102.219	103.803	103.698	99.0495	96.5142	111.198	93.5562	37	37	37	37	37	37	37	37	37	37	37	37	37	37	37
FALSE	High	Master Protein	F1REY1	Lon protease homolog 2, peroxisomal OS=Sus scrofa OX=9823 GN=LONP2 PE=3 SV=3	0	259.486	46	31	67	31	1	852	94.4	7.03	285.87	31	99.1873	98.8826	99.8983	97.2573	106.806	96.3431	103.352	98.5778	99.6952	100.989	102.337	97.844	103.235	103.235	91.1945	106.201	102.427	92.6322	25	25	25	25	25	25	25	25	25	25	25	25	25	25	25
FALSE	High	Master Protein	F1RGD9	Histidine--tRNA ligase, cytoplasmic OS=Sus scrofa OX=9823 GN=HARS1 PE=1 SV=1	0	259.414	64	29	84	22	1	509	57.3	6	316.28	29	93.2129	103.29	98.7657	109.666	96.0921	100.103	94.6525	103.907	100.411	87.2126	109.859	89.1664	110.481	91.7419	106.484	103.021	99.646	102.488	17	17	17	17	17	17	17	17	17	19	19	19	19	19	19
FALSE	High	Master Protein	A0A4X1SKZ9	VWFA domain-containing protein OS=Sus scrofa OX=9823 GN=CACNA2D1 PE=3 SV=1	0	259.358	41	35	75	1	1	1084	122.3	5.2	292.89	35																			1	1	1	1	1	1	1	1	1
FALSE	High	Master Protein	F2Z5C1	Annexin OS=Sus scrofa OX=9823 GN=ANXA5 PE=1 SV=4	0	259.251	74	23	127	22	1	321	36.1	5.05	519.04	23	87.6923	108.596	94.9208	119.928	101.27	108.206	91.6972	93.5532	94.3347	78.8316	111.99	82.11	112.459	93.2565	115.831	104.965	92.8819	107.682	21	21	21	21	21	21	21	21	21	20	20	20	20	20	20
FALSE	High	Master Protein	A0A287BQW2	Uncharacterized protein OS=Sus scrofa OX=9823 GN=NVL PE=4 SV=2	0	258.988	51	34	67	1	1	862	95.6	6.77	260.68	34	78.3893	72.4274	124.428	78.7205	94.0391	91.555	100.084	137.842	122.523	97.5965	117.95	102.021	98.2286	104.044	87.4828	114.284	92.7925	85.7129	1	1	1	1	1	1	1	1	1	1	1	1	1	1	1
FALSE	High	Master Protein	F1S0M3	Ribonucleases P/MRP protein subunit POP1 OS=Sus scrofa OX=9823 GN=POP1 PE=4 SV=3	0	258.941	42	34	88	34	1	1003	111.7	9.42	342.68	34	98.5268	87.0072	110.913	86.4875	101.298	90.5584	101.385	114.897	108.92	113.676	95.5929	110.512	92.0893	104.069	90.0549	98.4184	100.34	95.1408	28	28	28	28	28	28	28	28	28	29	29	29	29	29	29
FALSE	High	Master Protein	A0A5G2QVL8	Uncharacterized protein OS=Sus scrofa OX=9823 GN=PCBP2 PE=1 SV=1	0	258.815	67	16	118	9	1	321	33.8	8.24	492.5	16	97.1001	95.0789	102.548	100.615	97.188	99.2091	101.055	103.515	103.691	101.207	100.549	101.865	98.5735	103.511	95.2815	99.3416	102.195	97.4762	10	10	10	10	10	10	10	10	10	12	12	12	12	12	12
FALSE	High	Master Protein	A0A5S6I1J4	Serine/threonine-protein phosphatase OS=Sus scrofa OX=9823 GN=PPP1CB PE=1 SV=1	0	257.557	53	18	91	6	1	389	44.3	7.85	427.39	18	100.826	102.479	96.9019	100.517	102.376	96.3855	98.0379	100.723	101.653	95.7536	100.795	95.7536	101.238	97.6111	107.253	98.0534	98.3187	105.218	6	6	6	6	6	6	6	6	6	7	7	7	7	7	7
FALSE	High	Master Protein	A0A5K1TZ27	PDZ and LIM domain protein 1 OS=Sus scrofa OX=9823 GN=PDLIM1 PE=2 SV=1	0	256.648	74	19	89	19	1	329	36	7.2	401.11	19	93.7491	105.882	94.1168	113.328	93.933	109.651	95.3117	96.3228	97.6097	87.3081	104.468	90.5573	104.163	94.5171	109.24	101.828	98.8832	109.037	18	18	18	18	18	18	18	18	18	20	20	20	20	20	20
FALSE	High	Master Protein	A0A0B8RZZ3	Tumor protein p53 binding protein 1 OS=Sus scrofa domesticus OX=9825 GN=TP53BP1 PE=4 SV=1	0	256.471	25	33	52	33	1	1966	212.9	4.67	213.08	33	104.626	102.812	95.5561	103.81	95.6468	102.903	91.293	95.284	108.073	99.4813	94.5039	99.4813	96.4742	96.4742	106.014	93.6744	109.643	104.355	20	20	20	20	20	20	20	20	20	23	23	23	23	23	23
FALSE	High	Master Protein	A0A287AJ02	Uncharacterized protein OS=Sus scrofa OX=9823 GN=NBEAL1 PE=1 SV=2	0	256.428	9	27	99	27	1	3197	364.3	6.32	381.57	27	106.514	99.1249	101.75	97.5692	99.0277	96.4025	106.223	98.5415	94.8468	109.135	95.0087	104.144	98.399	94.5378	94.2553	101.883	104.897	97.7398	22	22	22	22	22	22	22	22	22	27	27	27	27	27	27
FALSE	High	Master Protein	A0A480UNW2	Ribosomal L1 domain-containing protein 1 OS=Sus scrofa OX=9823 PE=4 SV=1	0	255.941	47	23	119	2	1	493	54.2	10.18	478.74	23	99.3213	94.2791	112.702	88.1703	95.7336	91.855	101.067	106.109	110.763	116.251	98.3938	111.621	95.1815	99.1497	81.5762	104.819	104.441	88.5678	2	2	2	2	2	2	2	2	2	2	2	2	2	2	2
FALSE	High	Master Protein	A0A480XTG4	ATP-binding cassette sub-family C member 7 OS=Sus scrofa OX=9823 PE=3 SV=1	0	255.919	32	39	83	1	1	1325	149.3	8.02	295.36	39	125.807	111.318	83.0651	112.496	93.2978	98.2784	105.432	84.2423	85.9628	127.137	89.915	98.0249	112.061	78.9979	107.279	98.7528	101.144	86.5879	1	1	1	1	1	1	1	1	1	1	1	1	1	1	1
FALSE	High	Master Protein	A0A4X1UFI9	Rod_C domain-containing protein OS=Sus scrofa OX=9823 GN=KNTC1 PE=4 SV=1	0	255.798	23	42	72	41	1	2211	251.7	6.13	286.17	42	96.6897	94.3916	100.918	105.699	97.5171	101.194	104.228	101.654	97.5171	95.9393	100	97.6652	108.426	100	103.046	96.7515	97.7667	100.406	27	27	27	27	27	27	27	27	27	32	32	32	32	32	32
FALSE	High	Master Protein	A0A4X1UAB7	Importin N-terminal domain-containing protein OS=Sus scrofa OX=9823 GN=TNPO1 PE=4 SV=1	0	255.676	39	26	77	21	1	898	102.3	4.98	336.8	26	96.6503	93.3992	106.896	100.098	101.675	98.2266	96.2562	105.024	101.773	94.99	99.9068	108.163	100.742	110.204	94.2478	99.6285	92.7634	99.2574	19	19	19	19	19	19	19	19	19	18	18	18	18	18	18
FALSE	High	Master Protein	P23687	Prolyl endopeptidase OS=Sus scrofa OX=9823 GN=PREP PE=1 SV=1	0	255.544	60	35	73	35	1	710	80.7	5.85	311.23	35	91.8499	92.9046	103.164	103.835	99.9041	106.137	96.9317	104.315	100.959	91.3798	99.5211	95.211	106.609	103.448	108.046	95.8814	93.7743	106.13	30	30	30	30	30	30	30	30	30	30	30	30	30	30	30
FALSE	High	Master Protein	A0A5G2QCS0	Uncharacterized protein OS=Sus scrofa OX=9823 GN=PML PE=1 SV=1	0	255.396	42	25	86	1	1	765	84.3	7.66	391.84	25																			1	1	1	1	1	1	1	1	1
FALSE	High	Master Protein	A0A480N0T2	Band 4.1-like protein 2 isoform a OS=Sus scrofa OX=9823 PE=4 SV=1	0	255.285	39	32	83	2	1	935	104.6	5.64	339.32	32	108.694	88.5397	108.892	95.9493	98.6168	93.3806	89.824	100.494	115.708	91.0287	89.8264	119.606	89.179	124.323	97.78	93.0633	96.9476	98.0574	2	2	2	2	2	2	2	2	2	1	1	1	1	1	1
FALSE	High	Master Protein	A0A480M0E0	Afadin isoform X16 OS=Sus scrofa OX=9823 PE=4 SV=1	0	255.178	31	40	75	40	1	1791	200.5	6.1	291.1	40	96.6407	97.1711	99.1155	105.214	97.4362	103.712	90.9841	102.739	106.893	94.2487	99.4579	98.3726	99.7834	100.977	106.946	93.3805	104.341	102.497	32	32	32	32	32	32	32	32	32	34	34	34	34	34	34
FALSE	High	Master Protein	C3RZ98	Protein arginine N-methyltransferase 5 OS=Sus scrofa OX=9823 PE=2 SV=1	0	254.633	49	25	72	3	1	637	72.6	6.29	305.47	25	91.3589	98.8544	93.7533	108.12	119.675	102.81	99.3749	93.9615	92.2959	96.2252	96.4886	110.364	91.3952	141.715	91.9221	92.9759	87.2677	91.6586	3	3	3	3	3	3	3	3	3	4	4	4	4	4	4
FALSE	High	Master Protein	A2RQD8	Alpha v integrin subunit variant OS=Sus scrofa OX=9823 GN=ITGAV PE=2 SV=1	0	254.495	35	30	77	30	1	1046	115.7	5.74	311.91	30	97.0472	98.893	100.185	95.2014	98.8007	99.7236	100.093	104.061	106.092	102.927	99.5963	101.312	99.5963	96.2659	97.2751	105.752	102.422	94.8531	25	25	25	25	25	25	25	25	25	24	24	24	24	24	24
FALSE	High	Master Protein	A0A481CW44	Lethal(2) giant larvae protein homolog 2 OS=Sus scrofa OX=9823 PE=3 SV=1	0	253.78	37	29	74	29	1	1021	113.5	7.14	313.33	29	107.882	84.517	103.753	90.5224	95.5895	106.568	97.56	105.067	108.445	107.686	86.3031	108.08	90.4417	102.759	105.124	88.7665	98.4233	112.416	28	28	28	28	28	28	28	28	28	21	21	21	21	21	21
FALSE	High	Master Protein	A0A286ZVQ0	Uncharacterized protein OS=Sus scrofa OX=9823 GN=ACOT4 PE=1 SV=2	0	253.779	74	22	86	9	1	420	45.7	7.21	390.52	22	107.399	103.876	100.617	97.7097	100.264	96.9169	108.633	93.1291	91.4554	109.611	97.4879	98.1432	98.1432	91.9177	104.696	98.9078	98.3617	102.731	8	8	8	8	8	8	8	8	8	9	9	9	9	9	9
FALSE	High	Master Protein	A0A5G2QML3	Histone H2B OS=Sus scrofa OX=9823 GN=H1-3 PE=1 SV=1	0	253.761	58	25	381	2	1	322	33.5	10.74	1374.99	25	104.979	108.425	97.5104	103.255	95.1167	99.904	98.7551	100.766	91.2869	102.111	97.1212	100.671	98.3686	94.7223	96.7374	102.495	114.489	93.1871	2	2	2	2	2	2	2	2	2	2	2	2	2	2	2
FALSE	High	Master Protein	A0A287A9L8	2',3'-cyclic-nucleotide 3'-phosphodiesterase OS=Sus scrofa OX=9823 GN=CNP PE=1 SV=2	0	253.554	59	26	101	26	1	420	47.2	8.95	429.01	26	117.44	58.4586	120.477	57.087	105.977	102.547	110.581	115.284	112.149	138.273	67.9818	148.075	68.3552	133.886	78.0634	75.1696	78.9036	111.389	25	25	25	25	25	25	25	25	25	24	24	24	24	24	24
FALSE	High	Master Protein	A0A4X1W403	LEM domain-containing protein OS=Sus scrofa OX=9823 GN=LEMD3 PE=4 SV=1	0	253.404	42	28	70	28	1	910	100.2	7.55	275.03	28	107.123	111.467	93.4834	106.255	96.0898	98.088	104.691	90.9639	91.8327	102.134	97.7548	108.535	100.338	103.033	92.1401	103.257	103.145	89.5573	22	22	22	22	22	22	22	22	22	23	23	23	23	23	23
FALSE	High	Master Protein	A0A4X1U498	Heterogeneous nuclear ribonucleoproteins A2/B1 OS=Sus scrofa OX=9823 GN=HNRNPA2B1 PE=4 SV=1	0	253.198	63	23	213	20	1	361	38.4	9.07	751.4	23	115.378	119.375	89.6599	107.645	94.873	100.086	94.4386	84.7943	93.6566	89.8959	109.207	86.9768	98.6534	90.4573	103.818	110.667	110.667	99.6638	21	21	21	21	21	21	21	21	21	20	20	20	20	20	20
FALSE	High	Master Protein	A0A4X1TM42	Uncharacterized protein OS=Sus scrofa OX=9823 GN=BASP1 PE=3 SV=1	0	253.159	84	18	84	18	1	228	23.1	4.6	322.23	18	106.885	111.355	95.4418	106.706	86.1441	98.839	85.9653	97.5874	111.087	90.4341	105.42	91.9221	98.5114	86.2892	107.226	111.903	108.502	99.9993	16	16	16	16	16	16	16	16	16	14	14	14	14	14	14
FALSE	High	Master Protein	I3LHZ9	DNA mismatch repair protein OS=Sus scrofa OX=9823 GN=MSH6 PE=1 SV=2	0	253.049	33	36	97	36	1	1333	149.3	6.62	328.77	36	95.3628	91.9556	103.881	100.568	101.42	106.72	100.947	101.42	97.6342	96.786	95.325	97.76	100.195	103.507	107.013	93.7666	97.5652	108.279	32	32	32	32	32	32	32	32	32	33	33	33	33	33	33
FALSE	High	Master Protein	A0A5G2QSX6	60S ribosomal protein L4 OS=Sus scrofa OX=9823 GN=RPL4 PE=1 SV=1	0	252.929	47	22	120	22	1	449	50.5	10.83	429.9	22	106.918	108.869	97.0715	98.5795	99.4665	94.4104	113.571	91.4831	89.5316	113.152	107.331	97.0904	98.2762	97.6294	92.3475	106.253	95.2579	92.5631	19	19	19	19	19	19	19	19	19	25	25	25	25	25	25
FALSE	High	Master Protein	I3LJC4	Exportin-7 isoform X1 OS=Sus scrofa OX=9823 GN=XPO7 PE=1 SV=2	0	252.515	40	36	92	36	1	1096	124.8	6.27	350.16	36	89.8456	97.3932	101.976	101.616	98.112	102.605	94.9672	108.445	104.941	92.3101	103.477	92.9422	104.847	96.4187	106.427	99.1578	99.8952	104.425	30	30	30	30	30	30	30	30	30	32	32	32	32	32	32
FALSE	High	Master Protein	A0A481D7K6	4F2 cell-surface antigen heavy chain isoform b OS=Sus scrofa OX=9823 PE=4 SV=1	0	252.503	46	20	84	20	1	531	57.8	5.33	366.92	20	104.899	104.617	111.212	86.2429	108.48	79.0819	108.291	100.377	96.7961	114.991	100.882	117.342	92.9453	101.764	81.6775	108.328	97.6483	84.323	18	18	18	18	18	18	18	18	18	18	18	18	18	18	18
FALSE	High	Master Protein	F1S662	Laminin subunit gamma-2 isoform a OS=Sus scrofa OX=9823 GN=LAMC2 PE=4 SV=2	0	252.417	38	36	71	36	1	1191	130.8	6.64	284.05	36	97.4259	71.0152	115.16	70.5385	117.258	95.6144	95.3283	113.539	124.027	112.348	77.4273	134.245	77.5238	138.2	81.7682	88.0385	91.3183	99.3249	30	30	30	30	30	30	30	30	30	25	25	25	25	25	25
FALSE	High	Master Protein	A0A481C2U2	Dynamin GTPase OS=Sus scrofa OX=9823 PE=3 SV=1	0	252.313	53	37	96	3	1	849	95.7	7.3	377.41	37	94.7028	94.613	101.348	105.838	103.324	107.006	102.695	98.4745	92.1884	97.9958	97.7849	94.0942	107.697	103.585	104.639	92.407	100.843	100.948	3	3	3	3	3	3	3	3	3	3	3	3	3	3	3
FALSE	High	Master Protein	A0A480V031	FYVE and coiled-coil domain-containing protein 1 isoform X1 OS=Sus scrofa OX=9823 PE=4 SV=1	0	252.157	31	36	68	36	1	1472	165.7	5	265.93	36	99.4766	92.2361	105.583	93.2829	103.664	95.7255	97.034	108.026	104.972	102.45	97.8844	109.353	100.111	101.113	94.0986	98.7752	102.116	94.0986	29	29	29	29	29	29	29	29	29	29	29	29	29	29	29
FALSE	High	Master Protein	F1S0D9	Aspartate--tRNA ligase, cytoplasmic OS=Sus scrofa OX=9823 PE=3 SV=1	0	252.044	65	29	124	2	1	501	57.1	6.49	467.91	29	86.8178	94.4687	98.0638	109.771	96.128	114.288	90.4128	104.977	105.07	91.4067	95.4507	111.727	99.2924	93.4287	112.738	85.7453	100.809	109.301	3	3	3	3	3	3	3	3	3	3	3	3	3	3	3
FALSE	High	Master Protein	A0A4X1T0C8	AP-3 complex subunit beta OS=Sus scrofa OX=9823 PE=3 SV=1	0	252.006	40	38	103	38	1	1080	119.6	5.87	371.57	38	96.997	100.454	95.7234	109.46	100.09	103.729	103.092	95.2685	95.0866	93.9115	101.858	94.5307	104.748	94.4275	106.296	99.0715	100.723	104.335	35	35	35	35	35	35	35	35	35	35	35	35	35	35	35
FALSE	High	Master Protein	P00336	L-lactate dehydrogenase B chain OS=Sus scrofa OX=9823 GN=LDHB PE=1 SV=3	0	251.494	55	16	146	15	1	334	36.6	5.86	604.3	16	93.6356	105.84	91.1947	123.624	94.2458	112.552	95.0303	93.2869	90.5844	87.0659	106.022	94.2023	106.803	97.3245	112.601	95.7634	89.5191	110.594	17	17	17	17	17	17	17	17	17	17	17	17	17	17	17
FALSE	High	Master Protein	A0A4X1UYU9	Core histone macro-H2A OS=Sus scrofa OX=9823 GN=H2AFY PE=4 SV=1	0	251.418	62	21	101	3	1	371	39.5	9.79	453.48	21	104.314	98.1243	99.4373	95.4983	98.1243	94.5604	95.7796	107.128	107.128	107.297	97.732	103.944	103.648	90.8294	94.8724	101.282	104.93	95.3654	2	2	2	2	2	2	2	2	2	2	2	2	2	2	2
FALSE	High	Master Protein	A0A4X1UHY3	Arsenite-resistance protein 2 OS=Sus scrofa OX=9823 PE=3 SV=1	0	251.139	38	31	88	31	1	875	100.5	6.01	333.26	31	98.0261	97.1379	100.493	97.8288	99.9999	101.678	96.2498	100.197	108.29	91.6656	101.203	94.536	99.9066	98.9806	106.11	97.4991	104.814	105.185	26	26	26	26	26	26	26	26	26	26	26	26	26	26	26
FALSE	High	Master Protein	A0A480LEG2	FERM, ARHGEF and pleckstrin domain-containing protein 1 isoform 1 OS=Sus scrofa OX=9823 PE=4 SV=1	0	251.103	41	31	56	31	1	1068	120.9	7.36	256.32	31	101.113	103.155	94.8014	111.601	90.439	108.724	97.1219	97.0291	95.9153	96.7977	95.2966	94.496	105.004	90.7933	111.108	93.1951	105.304	107.906	21	21	21	21	21	21	21	21	21	25	25	25	25	25	25
FALSE	High	Master Protein	A0A287BJ51	Kinesin motor domain-containing protein OS=Sus scrofa OX=9823 GN=KIF15 PE=3 SV=1	0	250.992	35	40	77	7	1	1395	160.8	5.83	301.44	40	103.213	95.2271	103.763	97.9807	99.0821	97.7053	104.039	101.193	97.8889	100.712	100.611	101.526	105.291	99.7965	97.7613	93.5892	98.4736	102.137	7	7	7	7	7	7	7	7	7	7	7	7	7	7	7
FALSE	High	Master Protein	A0A480S813	Sickle tail protein homolog isoform 1 OS=Sus scrofa OX=9823 PE=4 SV=1	0	250.975	28	46	80	3	1	1828	200.1	7.15	276.05	46	81.0501	106.534	81.2368	139.672	68.1681	152.834	77.5962	96.4524	96.3591	78.6597	87.1958	66.9473	107.345	65.4585	148.239	82.2329	117.568	146.353	2	2	2	2	2	2	2	2	2	3	3	3	3	3	3
FALSE	High	Master Protein	A0A287AQB9	Peptidylprolyl isomerase OS=Sus scrofa OX=9823 GN=FKBP5 PE=1 SV=2	0	250.95	66	31	89	31	1	458	51.3	6.18	303.16	31	97.2066	101.396	92.232	109.337	94.0648	109.687	99.3011	101.221	95.4611	94.7718	99.8894	98.3319	102.671	101.447	107.121	95.8843	92.9918	106.898	27	27	27	27	27	27	27	27	27	26	26	26	26	26	26
FALSE	High	Master Protein	A0A480HK41	D-3-phosphoglycerate dehydrogenase OS=Sus scrofa OX=9823 PE=3 SV=1	0	250.89	48	22	114	22	1	533	56.7	7.23	461.37	22	98.2132	102.382	90.6407	129.694	86.897	116.506	93.4485	93.7038	88.5136	94.1168	99.0587	95.0581	109.766	90.234	117.296	91.0576	93.9992	109.413	22	22	22	22	22	22	22	22	22	24	24	24	24	24	24
FALSE	High	Master Protein	A0A480YWD1	Condensin complex subunit 3 OS=Sus scrofa OX=9823 PE=3 SV=1	0	250.841	32	28	67	28	1	1035	116.3	5.34	276.36	28	91.7347	93.0262	102.927	101.808	99.5695	98.9668	95.2647	109.126	107.576	92.5574	101.603	104.809	102.977	107.099	97.481	98.855	97.023	97.5955	27	27	27	27	27	27	27	27	27	22	22	22	22	22	22
FALSE	High	Master Protein	A0A480EZ78	ATP-dependent RNA helicase DDX54 OS=Sus scrofa OX=9823 PE=3 SV=1	0	250.757	44	31	80	3	1	921	102.3	9.88	290.63	31	90.3532	108.607	93.2851	102.649	90.164	99.0545	106.905	102.459	106.621	98.2454	94.9308	112.771	89.764	114.331	96.1007	97.2705	101.852	94.7359	3	3	3	3	3	3	3	3	3	2	2	2	2	2	2
FALSE	High	Master Protein	A0A480Y1A1	DNA polymerase OS=Sus scrofa OX=9823 PE=3 SV=1	0	250.412	40	35	71	35	1	1107	123.6	7.43	280.42	35	91.8165	89.9685	101.585	101.057	103.257	102.729	99.0327	105.809	104.841	95.6223	97.3732	107.55	100.765	106.127	101.86	92.8866	98.1392	99.6712	28	28	28	28	28	28	28	28	28	29	29	29	29	29	29
FALSE	High	Master Protein	A0A480M5F4	Cathepsin D (Fragment) OS=Sus scrofa OX=9823 PE=3 SV=1	0	250.335	43	15	103	5	1	472	50.5	8.6	447.83	15	101.983	100.661	101.983	106.42	99.4339	103.399	93.4866	96.1298	96.5074	105.082	98.7296	93.843	107.33	98.2409	104.594	96.0908	96.1886	100	5	5	5	5	5	5	5	5	5	4	4	4	4	4	4
FALSE	High	Master Protein	A0A4X1VEU7	SRP54 domain-containing protein OS=Sus scrofa OX=9823 GN=SRPRA PE=3 SV=1	0	250.206	57	29	97	29	1	634	69.2	8.87	354.86	29	113.88	108.972	94.8396	96.8706	98.14	95.6858	106.518	91.1161	93.9933	108.701	99.8786	100.117	96.8979	94.8711	94.5134	106.675	102.144	96.421	25	25	25	25	25	25	25	25	25	31	31	31	31	31	31
FALSE	High	Master Protein	A0A4X1U669	Uncharacterized protein OS=Sus scrofa OX=9823 GN=TOR1AIP1 PE=3 SV=1	0	250.195	50	24	107	2	1	605	68.4	6.44	441.34	24	127.704	118.809	99.9078	82.3033	101.854	77.8559	117.975	88.6039	85.083	101.505	142.339	107.826	77.2253	84.5493	101.104	86.2549	90.4687	108.729	1	1	1	1	1	1	1	1	1	2	2	2	2	2	2
FALSE	High	Master Protein	A0A287B885	Uncharacterized protein OS=Sus scrofa OX=9823 GN=LOC100736962 PE=3 SV=1	0	249.753	60	20	82	1	1	450	49.7	6.06	347.52	20	94.1524	90.1196	108.167	96.3705	103.226	98.6894	96.068	105.041	108.167	114.846	96.0162	112.04	94.4772	108.962	91.8519	85.8771	96.1067	99.7279	1	1	1	1	1	1	1	1	1	1	1	1	1	1	1
FALSE	High	Master Protein	A0A4X1VU50	Tubulin beta chain OS=Sus scrofa OX=9823 GN=TUBB6 PE=3 SV=1	0	249.629	69	20	134	5	1	444	49.4	5.48	537.08	20	90.663	84.9404	107.229	97.8916	99.0964	104.819	96.6869	115.562	103.213	107.819	85.4537	119.548	88.454	116.82	101.182	84.4536	89.4541	106.819	5	5	5	5	5	5	5	5	5	5	5	5	5	5	5
FALSE	High	Master Protein	A0A286ZUJ0	Uncharacterized protein OS=Sus scrofa OX=9823 GN=INF2 PE=4 SV=1	0	249.217	34	19	60	18	1	787	85.3	8.21	298.6	19	108.578	111.557	100.542	97.4725	98.1045	89.9787	100.452	90.701	102.709	108.045	102.298	102.612	98.7459	93.3125	90.4913	108.777	104.179	91.5362	14	14	14	14	14	14	14	14	14	18	18	18	18	18	18
FALSE	High	Master Protein	A0A480JZX3	RNA helicase OS=Sus scrofa OX=9823 PE=4 SV=1	0	249.038	39	29	71	29	1	941	102.8	7.01	295.93	29	93.9315	98.0976	102.445	94.2032	103.169	98.641	95.1089	105.343	108.966	95.3224	97.4014	107.797	93.6592	108.316	99.2726	96.8817	99.4805	101.871	24	24	24	24	24	24	24	24	24	25	25	25	25	25	25
FALSE	High	Master Protein	A0A480T8S4	Beta-MPP OS=Sus scrofa OX=9823 GN=PMPCB PE=1 SV=1	0	248.709	57	19	83	18	1	489	54.3	6.3	395.34	19	105.498	104.834	103.886	94.4065	105.024	90.1407	105.972	93.9325	96.3024	111.663	104.762	103.985	97.4727	100.874	88.9197	103.887	98.153	90.086	17	17	17	17	17	17	17	17	17	18	18	18	18	18	18
FALSE	High	Master Protein	A0A287BBS8	Uncharacterized protein OS=Sus scrofa OX=9823 GN=IDE PE=1 SV=1	0	248.519	41	36	100	36	1	1019	117.9	6.86	361.07	36	97.3844	107.75	97.3844	112.497	96.1251	98.9344	100.194	96.6095	93.122	93.5681	110.121	87.9874	109.742	92.7168	103.783	105.77	96.5949	99.7162	27	27	27	27	27	27	27	27	27	34	34	34	34	34	34
FALSE	High	Master Protein	A0A4X1UCE6	Proliferating cell nuclear antigen OS=Sus scrofa OX=9823 GN=PCNA PE=3 SV=1	0	248.476	75	15	99	15	1	261	28.8	4.69	440.45	15	99.0949	113.375	95.2734	107.945	101.106	93.3626	99.1955	97.0836	93.4632	90.3793	114.703	97.0956	110.619	106.353	86.6581	108.441	94.3728	91.4685	18	18	18	18	18	18	18	18	18	17	17	17	17	17	17
FALSE	High	Master Protein	A0A287B5H5	Tubulin alpha chain OS=Sus scrofa OX=9823 GN=TUBA8 PE=1 SV=2	0	248.474	35	12	260	1	1	497	55	5.14	1313.03	12																												1	1	1	1	1	1
FALSE	High	Master Protein	F1S232	4-trimethylaminobutyraldehyde dehydrogenase OS=Sus scrofa OX=9823 GN=ALDH9A1 PE=1 SV=3	0	248.346	47	22	102	22	1	596	64.7	8.28	388.75	22	90.6837	103.82	89.1931	116.584	97.9507	116.025	94.3172	98.6029	92.8266	83.4778	104.778	87.8572	107.963	97.8103	115.328	98.4075	91.2412	113.238	22	22	22	22	22	22	22	22	22	21	21	21	21	21	21
FALSE	High	Master Protein	A0A4X1TCV7	Uncharacterized protein OS=Sus scrofa OX=9823 PE=3 SV=1	0	248.346	54	23	91	14	1	470	55.6	5.44	411.79	23	100.796	101.149	97.3504	101.414	100.177	106.361	100.266	93.1983	99.2939	104.344	99.6737	96.1978	97.9357	104.779	99.8909	98.9133	96.8495	101.52	12	12	12	12	12	12	12	12	12	14	14	14	14	14	14
FALSE	High	Master Protein	F1S8S9	SEC7 domain-containing protein OS=Sus scrofa OX=9823 GN=GBF1 PE=1 SV=4	0	248.317	26	33	62	33	1	1859	206.2	5.77	239.98	33	92.9518	89.9039	103.334	98.4761	99.238	103.81	100.762	107.62	104	92.7554	97.5851	91.7895	100.29	106.665	104.54	96.0396	97.9715	112.267	25	25	25	25	25	25	25	25	25	26	26	26	26	26	26
FALSE	High	Master Protein	A0A287ADU8	ATP-dependent Clp protease ATP-binding subunit clpX-like, mitochondrial OS=Sus scrofa OX=9823 GN=CLPX PE=1 SV=1	0	248.203	54	30	88	30	1	633	69.3	7.72	317.94	30	105.913	98.1276	109.954	89.948	103.351	83.9364	106.8	101.281	100.69	116.879	103.339	108.069	100.65	101.391	81.2674	105.194	100.742	82.5657	28	28	28	28	28	28	28	28	28	28	28	28	28	28	28
FALSE	High	Master Protein	A0A4X1U1K8	Uncharacterized protein OS=Sus scrofa OX=9823 GN=RAB7A PE=4 SV=1	0	248.185	73	15	115	15	1	207	23.5	6.7	513.14	15	109.606	112.274	91.9093	112.007	93.4211	101.603	106.938	85.0617	87.285	105.685	103.218	88.1965	111.372	82.6172	97.531	105.685	109.226	96.6727	15	15	15	15	15	15	15	15	15	16	16	16	16	16	16
FALSE	High	Master Protein	A0A4X1W8J8	AAA domain-containing protein OS=Sus scrofa OX=9823 GN=LOC100525876 PE=3 SV=1	0	248.031	58	33	143	18	1	585	65.9	9.41	486.32	33	108.869	99.4453	106.467	86.6961	104.711	85.4027	110.07	99.2605	98.891	117.533	96.8764	109.371	94.5589	98.0856	87.8078	103.527	102.519	89.8231	18	18	18	18	18	18	18	18	18	17	17	17	17	17	17
FALSE	High	Master Protein	A0A287A080	Annexin OS=Sus scrofa OX=9823 GN=ANXA13 PE=1 SV=2	0	247.743	64	24	111	23	1	357	39.5	6.29	416.3	24	109.748	101.95	96.8434	93.3155	96.7506	100.743	105.57	95.5437	99.5358	105.502	100.7	96.0986	93.3976	90.8967	106.702	104.602	98.8996	103.201	23	23	23	23	23	23	23	23	23	19	19	19	19	19	19
FALSE	High	Master Protein	A0A4X1U9M6	IF rod domain-containing protein OS=Sus scrofa OX=9823 GN=LOC100737113 PE=3 SV=1	0	247.673	49	27	161	2	1	440	48.2	5.15	592.96	27																			2	2	2	2	2	2	2	2	2
FALSE	High	Master Protein	A0A286ZUV8	Eukaryotic translation initiation factor 5A OS=Sus scrofa OX=9823 GN=EIF5A PE=1 SV=1	0	247.624	69	11	128	5	1	154	16.8	5.24	565.36	11	92.9839	96.4426	100.593	103.063	94.1697	106.72	98.0236	105.336	102.668	95.6544	103.883	96.2091	97.4111	100.74	109.154	93.4353	92.3258	111.188	6	6	6	6	6	6	6	6	6	6	6	6	6	6	6
FALSE	High	Master Protein	K9J6K4	Leukotriene A(4) hydrolase OS=Sus scrofa OX=9823 GN=LTA4H PE=2 SV=1	0	247.535	47	23	75	12	1	611	69.1	6.2	318.04	23	87.2204	110.315	98.1743	108.854	99.4523	103.195	92.3322	100.913	99.5436	88.5046	110.88	96.5103	101.95	99.6921	99.7947	110.264	92.6101	99.7947	12	12	12	12	12	12	12	12	12	12	12	12	12	12	12
FALSE	High	Master Protein	A0A4X1UWC7	Uncharacterized protein OS=Sus scrofa OX=9823 GN=CNOT1 PE=4 SV=1	0	247.312	25	50	89	2	1	2375	266.7	7.11	273.88	50																												2	2	2	2	2	2
FALSE	High	Master Protein	A0A4X1UYD0	Signal recognition particle subunit SRP68 OS=Sus scrofa OX=9823 GN=SRP68 PE=3 SV=1	0	247.24	51	27	85	27	1	622	70.3	8.43	337.2	27	103.313	101.657	99.5053	100.25	100.581	96.3598	106.045	97.4359	94.9526	101.642	99.8705	100.377	100.63	100.503	97.8458	98.6051	102.654	97.9724	24	24	24	24	24	24	24	24	24	27	27	27	27	27	27
FALSE	High	Master Protein	F1SF45	Uncharacterized protein OS=Sus scrofa OX=9823 GN=LAMB3 PE=4 SV=4	0	247.2	37	36	85	1	1	1172	129	7.18	308.88	36	135.52	126.878	83.5794	82.5423	146.756	73.727	128.088	61.1955	61.714	116.806	112.377	101.363	96.934	136.678	66.8426	124.754	84.6703	59.5752	1	1	1	1	1	1	1	1	1	1	1	1	1	1	1
FALSE	High	Master Protein	A0A4X1UD73	SEC7 domain-containing protein OS=Sus scrofa OX=9823 PE=4 SV=1	0	246.79	28	40	74	28	1	1784	201.6	6.48	295.26	40	104.192	96.9057	97.8041	102.795	99.8004	102.495	102.196	98.8022	95.0092	95.6095	97.8047	96.4327	105.122	97.073	106.952	95.2436	101.463	104.299	17	17	17	17	17	17	17	17	17	24	24	24	24	24	24
FALSE	High	Master Protein	A0A5G2RAJ8	Malic enzyme OS=Sus scrofa OX=9823 GN=ME1 PE=1 SV=1	0	246.667	54	22	63	21	1	571	63.8	6.13	291.31	22	92.1005	110.595	92.2864	120.539	97.3978	104.461	94.238	94.7027	93.6804	85.4163	113.884	88.8125	113.185	94.0067	103.396	109.489	91.4096	100.4	16	16	16	16	16	16	16	16	16	19	19	19	19	19	19
FALSE	High	Master Protein	A0A4X1TI35	Uncharacterized protein OS=Sus scrofa OX=9823 GN=NVL PE=4 SV=1	0	246.642	53	34	65	1	1	821	90.8	6.21	250.99	34	112.799	95.337	108.731	83.1338	112.501	89.285	103.473	98.7103	96.0315	104.051	105.984	111.416	98.3434	109.483	77.1696	118.596	98.4354	76.6173	1	1	1	1	1	1	1	1	1	1	1	1	1	1	1
FALSE	High	Master Protein	A0A4X1VPS5	Guanine nucleotide-binding protein-like 3 OS=Sus scrofa OX=9823 GN=GNL3 PE=4 SV=1	0	246.517	56	24	69	23	1	548	61.6	9.11	309.75	24	110.124	97.7502	107.499	85.6573	102.906	84.9074	105.437	101.5	104.125	111.15	108.19	100.789	96.8425	97.4345	85.1007	113.715	100.987	85.89	21	21	21	21	21	21	21	21	21	18	18	18	18	18	18
FALSE	High	Master Protein	A0A4X1SVG4	3-hydroxy-3-methylglutaryl coenzyme A synthase OS=Sus scrofa OX=9823 PE=3 SV=1	0	246.452	56	22	79	1	1	520	57.5	5.58	335	22	94.5812	77.164	125.932	98.8387	117.611	97.5808	83.6471	111.224	93.42	96.6846	73.763	136.371	86.171	125.289	82.477	96.4004	103.031	99.7155	1	1	1	1	1	1	1	1	1	1	1	1	1	1	1
FALSE	High	Master Protein	A0A4X1SNJ6	Protein transport protein sec16 OS=Sus scrofa OX=9823 GN=SEC16A PE=3 SV=1	0	246.256	24	35	59	35	1	2318	242.9	5.99	253.16	35	92.1856	96.4784	99.3974	100.599	97.7662	104.377	95.7057	106.609	106.867	99.0799	97.5821	100.693	101.154	100.693	105.647	91.9363	101.154	101.845	23	23	23	23	23	23	23	23	23	27	27	27	27	27	27
FALSE	High	Master Protein	A0A5G2R829	Annexin OS=Sus scrofa OX=9823 GN=ANXA6 PE=1 SV=1	0	246.199	69	30	116	2	1	459	51.6	6.05	398.93	30	91.5259	100.086	106.334	119.431	100.428	97.9457	98.9728	88.2732	96.9185	95.4754	108.933	94.7793	110.557	94.4313	103.248	100.348	93.2712	99.0719	2	2	2	2	2	2	2	2	2	3	3	3	3	3	3
FALSE	High	Master Protein	A0A480LTW4	Treacle protein isoform X2 OS=Sus scrofa OX=9823 PE=4 SV=1	0	246.096	32	43	97	43	1	1371	138.2	9.41	331.1	43	102.685	96.6903	97.6744	91.1433	98.2112	103.49	89.8908	102.774	117.447	95.5418	94.5866	96.7093	89.598	102.441	110.083	94.3743	107.005	109.764	36	36	36	36	36	36	36	36	36	36	36	36	36	36	36
FALSE	High	Master Protein	A0A4X1SWY4	Uncharacterized protein OS=Sus scrofa OX=9823 GN=SCFD1 PE=3 SV=1	0	245.975	42	22	69	22	1	617	69.8	5.94	287.58	22	104.274	106.554	94.3017	108.928	90.5026	100.95	99.8103	96.6761	98.1007	99.9032	105.332	90.4991	106.108	87.5906	100	107.562	104.266	98.7398	23	23	23	23	23	23	23	23	23	21	21	21	21	21	21
FALSE	High	Master Protein	A0A4X1T7K8	Uncharacterized protein OS=Sus scrofa OX=9823 PE=3 SV=1	0	245.663	23	45	88	38	1	2279	258.1	7.77	309.17	45	95.1471	94.1955	107.708	91.8165	106.661	95.6229	102.094	104.187	102.57	103.385	101.064	107.447	97.5825	110.541	89.6525	103.385	94.0043	93.0372	29	29	29	29	29	29	29	29	29	31	31	31	31	31	31
FALSE	High	Master Protein	A0A480RVB7	Eukaryotic translation initiation factor 4 gamma 3 isoform X26 OS=Sus scrofa OX=9823 PE=3 SV=1	0	245.635	28	42	87	35	1	1745	191.5	5.45	321.04	42	93.7842	93.9754	99.7131	107.842	94.358	110.519	95.2186	104.016	100.574	92.6001	98.7507	95.6754	105.382	93.0806	113.647	92.8884	99.2312	108.745	25	25	25	25	25	25	25	25	25	25	25	25	25	25	25
FALSE	High	Master Protein	F1S1X3	Asparagine--tRNA ligase OS=Sus scrofa OX=9823 GN=NARS1 PE=1 SV=3	0	245.42	51	27	109	26	1	559	64.4	6.43	446.27	27	92.5425	108.562	94.8442	109.575	95.1204	104.051	94.3839	96.6856	104.143	89.0612	109.116	92.201	107.9	97.2653	103.342	104.457	96.5563	100.203	25	25	25	25	25	25	25	25	25	24	24	24	24	24	24
FALSE	High	Master Protein	A0A4X1V886	Uncharacterized protein OS=Sus scrofa OX=9823 GN=MATR3 PE=4 SV=1	0	245.409	38	23	107	3	1	571	63.8	6.27	392.53	23	98.1981	91.9833	104.863	94.145	98.9186	97.2073	93.5145	107.655	113.51	92.4464	101.994	106.4	98.6364	95.0693	91.5021	111.541	105.666	96.643	3	3	3	3	3	3	3	3	3	3	3	3	3	3	3
FALSE	High	Master Protein	A0A4X1TAP8	UBC core domain-containing protein OS=Sus scrofa OX=9823 PE=4 SV=1	0	245.12	11	37	53	37	1	4888	533.3	6.07	217.37	37	93.6396	96.2207	99.7235	106.176	96.4972	105.254	99.7235	103.503	99.2626	98.0791	97.3714	99.7978	100.91	97.7758	107.785	93.3274	98.8879	106.066	21	21	21	21	21	21	21	21	21	24	24	24	24	24	24
FALSE	High	Master Protein	A0A4X1SRK4	Mitochondrial Rho GTPase OS=Sus scrofa OX=9823 GN=RHOT2 PE=3 SV=1	0	244.843	48	16	55	14	1	652	71.7	6.09	331.95	16	105.906	94.3594	107.934	89.3351	102.469	88.4537	106.083	106.083	99.4718	113.417	95.0906	106.108	95.7451	98.145	95.527	101.527	101.418	93.018	13	13	13	13	13	13	13	13	13	13	13	13	13	13	13
FALSE	High	Master Protein	A0A4X1VX13	RanGAP1_C domain-containing protein OS=Sus scrofa OX=9823 GN=RANGAP1 PE=4 SV=1	0	244.523	39	22	70	2	1	735	79.3	4.84	289.24	22	116.813	116.246	89.1384	105.195	97.5446	97.639	99.1503	87.0604	91.2163	99.3165	117.775	91.9918	103.516	92.0894	85.4483	120.998	101.172	87.7922	2	2	2	2	2	2	2	2	2	2	2	2	2	2	2
FALSE	High	Master Protein	A0A5K1UCS8	3-hydroxy-3-methylglutaryl coenzyme A synthase OS=Sus scrofa OX=9823 PE=2 SV=1	0	244.41	56	22	78	1	1	520	57.6	5.58	325.31	22																			1	1	1	1	1	1	1	1	1
FALSE	High	Master Protein	A0A480KBZ1	C-Jun-amino-terminal kinase-interacting protein 4 isoform X1 OS=Sus scrofa OX=9823 GN=SPAG9 PE=1 SV=1	0	244.223	33	35	75	35	1	1334	147.4	5.17	289.58	35	93.5753	95.8487	96.6394	103.855	98.6162	105.535	97.6278	103.756	104.547	93.8987	96.6718	96.8567	100.092	101.848	109.798	94.4533	96.2096	110.075	29	29	29	29	29	29	29	29	29	26	26	26	26	26	26
FALSE	High	Master Protein	Q2EHH8	Serine/threonine-protein phosphatase OS=Sus scrofa OX=9823 GN=PPP1CA PE=1 SV=1	0	244.105	63	18	91	3	1	330	37.5	6.33	436.91	18	109.899	106.499	102.5	99.6001	95.6006	94.8008	100.8	92.5011	97.6004	92.6951	110.682	87.6733	106.665	92.056	100.821	108.4	105.569	95.5256	3	3	3	3	3	3	3	3	3	3	3	3	3	3	3
FALSE	High	Master Protein	F1SIP0	Septin-2 OS=Sus scrofa OX=9823 GN=SEPTIN2 PE=1 SV=3	0	243.95	75	20	83	19	1	361	41.5	6.65	399.96	20	97.3449	99.7155	98.0087	110.146	99.3362	103.793	92.7934	99.0518	99.7155	91.3532	104.178	92.9077	107.675	97.2797	105.538	98.6398	99.8057	102.72	18	18	18	18	18	18	18	18	18	20	20	20	20	20	20
FALSE	High	Master Protein	I3LQI9	Uncharacterized protein OS=Sus scrofa OX=9823 GN=RAP1GDS1 PE=1 SV=3	0	243.912	54	24	67	1	1	606	66.1	5.3	287.03	24																			1	1	1	1	1	1	1	1	1
FALSE	High	Master Protein	I3L7Z3	NudC domain-containing protein 1 OS=Sus scrofa OX=9823 GN=NUDCD1 PE=1 SV=2	0	243.714	55	21	73	21	1	583	66.7	5.16	347.72	21	90.6911	102.45	98.1381	103.821	97.6482	107.251	93.7287	102.352	103.821	92.2528	95.3329	106.44	97.0129	114.653	100.746	95.9862	94.2128	103.36	17	17	17	17	17	17	17	17	17	19	19	19	19	19	19
FALSE	High	Master Protein	A0A4X1TNZ7	Uncharacterized protein OS=Sus scrofa OX=9823 GN=TMEM214 PE=3 SV=1	0	243.587	42	25	78	25	1	685	76.7	9.31	345.51	25	109.493	110.902	98.9665	98.1207	93.3275	90.0381	106.955	98.7786	93.4215	110.422	105.113	99.7051	100.688	88.2997	90.2662	111.602	102.262	91.741	19	19	19	19	19	19	19	19	19	25	25	25	25	25	25
FALSE	High	Master Protein	A0A4X1UGN0	Uncharacterized protein OS=Sus scrofa OX=9823 GN=RAP1GDS1 PE=4 SV=1	0	243.068	54	24	67	1	1	607	66.2	5.3	286.93	24																			1	1	1	1	1	1	1	1	1
FALSE	High	Master Protein	F1SE73	DnaJ homolog subfamily A member 1 isoform 1 OS=Sus scrofa OX=9823 GN=DNAJA1 PE=1 SV=1	0	242.886	65	19	69	19	1	397	44.8	7.08	322.53	19	104.349	81.337	115.673	81.6994	101.45	93.2958	104.167	112.865	105.164	110.078	93.4546	122.129	93.9741	107.584	81.299	99.5844	100	91.8962	16	16	16	16	16	16	16	16	16	16	16	16	16	16	16
FALSE	High	Master Protein	A0A4X1T9Y2	Integrin beta OS=Sus scrofa OX=9823 GN=ITGB3 PE=3 SV=1	0	242.869	43	25	78	25	1	741	82.1	5.24	305.65	25	100.195	98.1477	107.214	88.7893	110.041	89.6667	100.585	101.657	103.607	108.919	96.9013	116.524	93.8029	100.845	86.855	103.849	102.253	90.0473	21	21	21	21	21	21	21	21	21	23	23	23	23	23	23
FALSE	High	Master Protein	A0A480SMR6	26S proteasome non-ATPase regulatory subunit 12 OS=Sus scrofa OX=9823 GN=PSMD12 PE=1 SV=1	0	242.641	56	25	84	2	1	456	53	7.36	325.19	25	103.083	106.711	95.374	113.876	101.813	110.158	99.6367	86.1229	83.1299	90.6666	112.238	99.8965	106.119	113.482	88.5924	106.949	87.7628	94.2963	2	2	2	2	2	2	2	2	2	2	2	2	2	2	2
FALSE	High	Master Protein	Q2EHH7	Serine/threonine-protein phosphatase OS=Sus scrofa OX=9823 GN=PPP1CC PE=1 SV=1	0	242.458	64	17	90	3	1	323	37	6.54	434.96	17	110.62	120.84	95.291	105.21	102.104	97.4952	95.291	83.268	89.8807	106.559	91.7996	133.801	87.1529	118.859	85.8774	92.5285	96.6284	86.6974	2	2	2	2	2	2	2	2	2	3	3	3	3	3	3
FALSE	High	Master Protein	E3VWG5	DnaJ homolog subfamily C member 3 OS=Sus scrofa OX=9823 PE=2 SV=1	0	241.755	61	30	82	30	1	505	57.7	5.85	339.27	30	99.5094	91.5636	104.807	92.4465	98.7246	103.139	101.569	104.905	103.335	109.135	93.1015	110.44	94.7794	104.567	94.3133	93.754	98.6946	101.118	24	24	24	24	24	24	24	24	24	24	24	24	24	24	24
FALSE	High	Master Protein	A0A4X1U6S2	Uncharacterized protein OS=Sus scrofa OX=9823 GN=TOR1AIP1 PE=3 SV=1	0	241.547	49	23	103	1	1	590	66.8	6.43	427.28	23	103.431	95.9212	138.938	82.9419	105.007	87.8555	85.2596	106.212	94.5306	141.2	93.1835	98.0954	85.6653	106.115	78.4479	108.521	98.7971	89.9757	1	1	1	1	1	1	1	1	1	1	1	1	1	1	1
FALSE	High	Master Protein	A0A481CYN2	RNA helicase OS=Sus scrofa OX=9823 PE=4 SV=1	0	241.518	57	24	107	10	1	453	51.9	6	412.43	24	112.312	96.4966	95.0952	103.003	95.4956	97.8979	96.5967	97.8979	105.205	87.7794	108.39	88.2354	103.01	94.1633	103.101	110.488	107.022	97.8112	11	11	11	11	11	11	11	11	11	10	10	10	10	10	10
FALSE	High	Master Protein	Q29551	Succinyl-CoA:3-ketoacid coenzyme A transferase 1, mitochondrial OS=Sus scrofa OX=9823 GN=OXCT1 PE=1 SV=2	0	241.359	56	23	60	23	1	520	56.3	8.1	275.05	23	101.434	94.8385	100.478	101.338	95.412	111.374	100.86	95.1252	99.2353	102.789	90.1918	101.539	98.3653	100.288	109.808	91.7304	100	105.193	21	21	21	21	21	21	21	21	21	19	19	19	19	19	19
FALSE	High	Master Protein	A0A4X1UWR7	Uncharacterized protein OS=Sus scrofa OX=9823 GN=BTAF1 PE=4 SV=1	0	241.209	21	28	52	28	1	1877	209.9	6.44	217.68	28	89.2137	91.0389	107.051	94.2745	103.815	99.3353	95.8508	107.964	111.448	95.3501	97.99	103.144	102.264	106.413	99.75	99.1214	93.9672	101.887	21	21	21	21	21	21	21	21	21	19	19	19	19	19	19
FALSE	High	Master Protein	A0A5G2R4T0	POTRA domain-containing protein OS=Sus scrofa OX=9823 GN=SAMM50 PE=1 SV=1	0	240.662	60	24	83	24	1	465	51.5	6.7	341.5	24	104.284	97.8576	99.534	91.8042	101.49	96.1813	108.754	101.397	98.6958	108.465	96.5144	105.975	97.5103	100.199	93.228	104.183	99.6016	94.2239	23	23	23	23	23	23	23	23	23	24	24	24	24	24	24
FALSE	High	Master Protein	A0A286ZNS2	Malic enzyme OS=Sus scrofa OX=9823 GN=ME2 PE=1 SV=1	0	240.628	53	24	80	1	1	678	75.5	9.04	356.19	24																												1	1	1	1	1	1
FALSE	High	Master Protein	A0A4X1SRB3	Uncharacterized protein OS=Sus scrofa OX=9823 GN=NCKAP1 PE=4 SV=1	0	240.368	38	36	87	36	1	1134	129.5	6.68	294.93	36	100.174	104.617	95.2964	108.798	98.5192	100.784	100.174	97.474	94.0769	93.0752	102.904	99.1065	104.468	103.462	101.787	99.3299	96.3142	99.6649	29	29	29	29	29	29	29	29	29	33	33	33	33	33	33
FALSE	High	Master Protein	I3LNB4	Multifunctional fusion protein OS=Sus scrofa OX=9823 GN=ALDH4A1 PE=1 SV=3	0	240.329	52	25	106	1	1	605	66.9	8.07	383.05	25	72.654	54.6149	133.69	60.0514	101.731	109.885	71.0066	163.261	133.196	100.127	78.6819	100.127	71.4908	119.517	99.6131	115.665	108.088	106.676	1	1	1	1	1	1	1	1	1	1	1	1	1	1	1
FALSE	High	Master Protein	A0A4X1W187	ThiF domain-containing protein OS=Sus scrofa OX=9823 GN=SAE1 PE=3 SV=1	0	240.168	80	20	61	20	1	346	38.3	5.36	277.01	20	90.5495	108.21	94.8453	112.028	95.8954	105.823	92.5542	99.7139	100.478	84.3972	108.476	91.6208	106.164	97.3034	109.439	100.289	93.9324	108.38	16	16	16	16	16	16	16	16	16	20	20	20	20	20	20
FALSE	High	Master Protein	A0A4X1U4W6	Eukaryotic translation initiation factor 3 subunit D OS=Sus scrofa OX=9823 GN=EIF3D PE=3 SV=1	0	240.133	56	21	68	21	1	548	63.9	6.05	335.94	21	92.2348	105.239	102.807	102.152	102.339	98.0353	95.1351	100.842	101.31	91.7875	105.145	103.76	100.495	105.64	98.219	100.198	95.1517	99.5053	18	18	18	18	18	18	18	18	18	19	20	20	20	20	20
FALSE	High	Master Protein	A0A480JXC7	Protein PML isoform 2 OS=Sus scrofa OX=9823 PE=4 SV=1	0	239.699	50	26	88	2	1	602	66.8	6.11	384.73	26	109.88	51.0836	115.595	70.8438	99.6122	123.053	82.0799	125.572	122.085	129.798	57.2409	134.244	64.3358	121.189	119.108	58.6599	82.6879	132.73	2	2	2	2	2	2	2	2	2	1	1	1	1	1	1
FALSE	High	Master Protein	A0A4X1UJU2	Malic enzyme OS=Sus scrofa OX=9823 GN=ME2 PE=3 SV=1	0	239.182	65	24	81	1	1	547	61.3	6.67	357.04	24	81.7863	61.3923	124.317	67.6674	97.7354	96.4281	86.9284	140.005	143.84	125.546	63.9647	134.248	74.3398	117.291	94.5322	81.145	95.9825	113.051	1	1	1	1	1	1	1	1	1	1	1	1	1	1	1
FALSE	High	Master Protein	A0A5K1U2U1	Tr-type G domain-containing protein OS=Sus scrofa OX=9823 GN=EFL1 PE=1 SV=1	0	238.854	41	31	62	31	1	1118	124.6	5.81	234.53	31	95.1707	91.1169	105.348	95.2569	100.173	96.982	101.898	109.316	104.745	101.71	100.684	107.869	98.2885	104.219	98.6306	94.867	93.4985	100.341	26	26	26	26	26	26	26	26	26	24	24	24	24	24	24
FALSE	High	Master Protein	A0A4X1ULT0	Uncharacterized protein OS=Sus scrofa OX=9823 GN=MYO5B PE=3 SV=1	0	238.772	26	42	78	35	1	1819	210	7.28	293.25	42	92.2	84.5788	102.421	97.3107	96.9521	112.015	95.6968	119.278	99.6419	101.269	93.8669	97.5677	99.5767	92.5981	116.072	90.0604	93.444	115.543	27	27	27	27	27	27	27	27	27	25	25	25	25	25	25
FALSE	High	Master Protein	A0A4X1VW92	TIR domain-containing protein OS=Sus scrofa OX=9823 GN=TLR3 PE=3 SV=1	0	238.711	31	20	56	20	1	905	103.7	7.5	297.3	20	101.108	100.092	105.907	100.369	102.861	92.0619	103.784	100.092	93.7234	103.027	99.7982	97.4776	104.036	92.6346	96.7713	104.742	106.155	95.3588	17	17	17	17	17	17	17	17	17	20	20	20	20	20	20
FALSE	High	Master Protein	A0A287A2D7	GRIP domain-containing protein OS=Sus scrofa OX=9823 GN=TRIP11 PE=1 SV=1	0	238.493	26	43	66	41	1	1974	226.4	5.3	233.81	43	100.171	89.0864	102.133	100.512	98.8923	103.412	93.0941	102.303	110.404	93.5608	98.4773	96.8385	100.233	97.892	102.106	100.701	108.778	101.521	21	21	21	21	21	21	21	21	21	36	36	36	36	36	36
FALSE	High	Master Protein	A0A481CYY9	Protein phosphatase 1 regulatory subunit OS=Sus scrofa OX=9823 PE=4 SV=1	0	238.441	43	39	71	39	1	1043	116.2	5.36	267.22	39	97.5377	110.305	96.8081	102.827	97.4465	100.456	93.3426	98.632	102.645	90.4405	101.233	94.9633	101.542	98.8693	106.887	100	104.317	101.747	30	30	30	30	30	30	30	30	30	30	30	30	30	30	30
FALSE	High	Master Protein	I3LBY0	Coatomer subunit delta OS=Sus scrofa OX=9823 GN=ARCN1 PE=1 SV=3	0	237.375	55	30	95	6	1	511	57.2	6.21	332.6	30	91.76	102.154	103.839	103.09	102.996	90.449	98.8764	101.03	105.805	92.6868	107.017	100.494	107.511	101.384	96.9364	106.226	92.3904	95.3551	4	4	4	4	4	4	4	4	4	5	5	5	5	5	5
FALSE	High	Master Protein	A0A480Y0W3	Signal recognition particle subunit SRP72 OS=Sus scrofa OX=9823 PE=3 SV=1	0	237.205	45	28	74	28	1	689	76.9	9.23	293.11	28	95.2088	95.1233	102.309	95.8076	98.2028	98.0317	102.737	107.099	105.474	100.466	96.6315	99.8847	99.1876	101.628	102.557	93.7268	104.532	101.279	27	27	27	27	27	27	27	27	27	25	25	25	25	25	25
FALSE	High	Master Protein	A0A287ATC4	PRP6 homolog OS=Sus scrofa OX=9823 GN=PRPF6 PE=1 SV=1	0	237.189	39	41	97	41	1	1150	128.1	9.09	321.44	41	103.199	97.7304	100.722	93.294	102.373	98.4526	101.651	101.548	100.929	102.301	94.1559	104.249	93.6247	104.426	99.0255	93.8903	108.41	99.9108	34	34	34	34	34	34	34	34	34	31	31	31	31	31	31
FALSE	High	Master Protein	A0A4X1TI19	WD_REPEATS_REGION domain-containing protein OS=Sus scrofa OX=9823 GN=SEC31A PE=3 SV=1	0	237.101	32	28	80	28	1	1080	118.3	7.27	309.05	28	93.8723	101.067	94.5829	110.483	96.9812	105.597	97.8694	100.623	99.0242	91.3974	100.967	95.5907	105.913	101.935	102.902	101.182	95.9133	104.3	26	26	26	26	26	26	26	26	26	27	27	27	27	27	27
FALSE	High	Master Protein	I3LLX2	Phosphatidylinositol-4-phosphate 3-kinase OS=Sus scrofa OX=9823 GN=PIK3C2A PE=3 SV=3	0	236.935	26	36	79	36	1	1669	188.4	7.77	285.49	36	96.579	108.173	99.0499	102.376	93.3477	99.5251	100	97.5293	103.422	94.6723	104.069	94.2848	106.781	94.2848	100.678	105.716	102.616	96.9972	32	32	32	32	32	32	32	32	32	29	29	29	29	29	29
FALSE	High	Master Protein	A0A287A7Z8	Protein polybromo-1 isoform X25 OS=Sus scrofa OX=9823 GN=PBRM1 PE=1 SV=1	0	236.635	33	42	78	42	1	1582	181.9	6.89	271.01	42	106.519	104.377	96.6473	98.2305	99.9069	98.9756	95.5298	97.5786	102.142	96.8132	102.091	94.2239	100.199	102.39	98.307	101.992	107.469	96.614	32	32	32	32	32	32	32	32	32	33	33	33	33	33	33
FALSE	High	Master Protein	A0A287AZH1	Nucleosome assembly protein 1-like 4 OS=Sus scrofa OX=9823 GN=NAP1L4 PE=1 SV=1	0	236.543	68	18	71	17	1	375	42.6	4.63	331.68	18	95.1865	112.658	93.4928	116.937	98.3063	101.872	100.357	92.7797	88.4118	88.2482	110.256	90.8122	110.47	97.5428	102.991	108.654	93.0557	97.9701	17	17	17	17	17	17	17	17	17	16	16	16	16	16	16
FALSE	High	Master Protein	B6CVD7	ERO1-like protein alpha OS=Sus scrofa OX=9823 GN=ERO1A PE=2 SV=1	0	236.439	59	22	74	21	1	468	54.2	6.15	329.16	22	95.1929	97.8849	89.905	96.1543	117.498	121.151	94.4237	91.7317	95.962	90.0721	94.5587	90.1676	91.5995	116.801	118.806	92.0768	86.6355	119.378	19	19	19	19	19	19	19	19	19	19	19	19	19	19	19
FALSE	High	Master Protein	A0A4X1W169	PHB domain-containing protein OS=Sus scrofa OX=9823 GN=STOML2 PE=3 SV=1	0	236.298	60	14	89	14	1	356	38.6	7.94	346.06	14	94.7417	90.4063	106.641	88.6536	106.641	94.1882	104.151	106.918	107.656	110.099	91.0116	110.705	91.5165	108.282	90.5066	99.0911	102.02	96.6672	14	14	14	14	14	14	14	14	14	12	12	12	12	12	12
FALSE	High	Master Protein	A0A287ARQ2	Uncharacterized protein OS=Sus scrofa OX=9823 GN=KIAA1217 PE=1 SV=2	0	236.211	26	44	76	1	1	1865	202.6	7.44	262.04	44																												1	1	1	1	1	1
FALSE	High	Master Protein	A0A4X1UXQ9	Uncharacterized protein OS=Sus scrofa OX=9823 GN=CNOT1 PE=4 SV=1	0	236.197	26	49	88	1	1	2142	240.7	6.96	267.83	49																			1	1	1	1	1	1	1	1	1
FALSE	High	Master Protein	A0A480Y3P2	Acyl-CoA dehydrogenase family member 9, mitochondrial OS=Sus scrofa OX=9823 PE=3 SV=1	0	236.162	57	31	88	31	1	621	68.6	7.93	332.75	31	105.473	102.597	101.02	95.9178	101.948	94.3407	110.111	94.0624	94.619	111.417	99.4993	104.206	96.7953	98.8984	92.9896	104.206	100.1	91.6877	27	27	27	27	27	27	27	27	27	28	28	28	28	28	28
FALSE	High	Master Protein	A0A480K796	Brain-specific angiogenesis inhibitor 1-associated protein 2 OS=Sus scrofa OX=9823 PE=4 SV=1	0	235.918	62	29	92	4	1	550	60.6	9.14	352.99	29	122.917	115.905	81.354	112.227	103.932	97.3464	103.504	82.2947	80.4132	108.954	104.42	113.72	93.9576	116.046	90.2375	97.7939	88.8425	85.8199	4	4	4	4	4	4	4	4	4	3	3	3	3	3	3
FALSE	High	Master Protein	A0A287AMP7	Tr-type G domain-containing protein OS=Sus scrofa OX=9823 GN=GSPT1 PE=1 SV=1	0	235.894	48	26	119	12	1	629	67.9	5.24	460.56	26	102.554	97.446	107.073	92.5344	106.09	90.8645	98.0354	103.045	102.358	99.9069	103.63	109.121	99.1623	111.82	90.3204	102.42	91.065	92.5541	11	11	11	11	11	11	11	11	11	10	10	10	10	10	10
FALSE	High	Master Protein	A0A5G2R420	Modulator of non-genomic activity of estrogen receptor OS=Sus scrofa OX=9823 GN=PELP1 PE=1 SV=1	0	235.658	34	20	48	20	1	1108	116.7	4.37	245.51	20	106.206	104.699	98.2252	96.5403	98.3139	96.895	101.152	96.363	101.506	104.746	101.079	99.2459	99.4616	99.138	96.3339	105.178	98.4909	96.226	19	19	19	19	19	19	19	19	19	14	14	14	14	14	14
FALSE	High	Master Protein	A0A5G2R293	60S ribosomal protein L7a OS=Sus scrofa OX=9823 GN=RPL7A PE=3 SV=1	0	235.65	43	19	100	19	1	334	37.2	10.46	421.53	19	99.9111	102.912	102.735	97.3519	99.9111	93.0278	110.942	98.0579	95.0575	110.341	103.375	97.0617	97.8236	98.5855	96.844	101.742	97.2794	96.9529	18	18	18	18	18	18	18	18	18	18	18	18	18	18	18
FALSE	High	Master Protein	P08059	Glucose-6-phosphate isomerase OS=Sus scrofa OX=9823 GN=GPI PE=1 SV=3	0	235.56	51	24	110	24	1	558	63.1	7.99	421.7	24	89.1898	103.513	82.5366	135.3	94.1797	127.446	89.2822	92.3316	86.3252	77.638	104.029	76.0263	111.483	90.2291	135.054	90.632	93.251	121.858	25	25	25	25	25	25	25	25	25	26	26	26	26	26	26
FALSE	High	Master Protein	A0A287BB12	Uncharacterized protein OS=Sus scrofa OX=9823 GN=MCCC1 PE=1 SV=2	0	235.478	39	23	53	5	1	911	102.5	6.79	248.76	23	85.5965	96.0049	101.787	110.724	99.6846	103.154	93.797	105.888	103.364	79.5399	103.308	80.4106	109.229	89.9006	120.112	100.087	99.4776	117.935	4	4	4	4	4	4	4	4	4	5	5	5	5	5	5
FALSE	High	Master Protein	A0A480ZC83	Cytochrome b-c1 complex subunit 2, mitochondrial OS=Sus scrofa OX=9823 PE=3 SV=1	0	235.401	62	18	75	18	1	456	48.5	8.88	350.84	18	112.154	102.833	100.549	100.64	90.954	93.8781	108.407	98.6298	91.9592	111.476	96.0036	103.381	100.102	85.0395	98.2579	99.8974	105.943	99.9999	17	17	17	17	17	17	17	17	17	18	18	18	18	18	18
FALSE	High	Master Protein	A0A5G2QUZ8	Uncharacterized protein OS=Sus scrofa OX=9823 GN=ABCB7 PE=1 SV=1	0	235.285	33	20	59	20	1	697	76.4	9.31	263.81	20	100.085	92.1334	102.419	92.2198	101.814	94.3806	103.629	109.16	104.061	108.403	93.7569	96.3683	102.159	100.91	97.163	101.705	103.067	96.3683	15	15	15	15	15	15	15	15	15	19	19	19	19	19	19
FALSE	High	Master Protein	A0A287A3A3	Uncharacterized protein OS=Sus scrofa OX=9823 GN=AKAP12 PE=1 SV=2	0	235.134	26	32	53	11	1	1673	179.9	4.37	195.41	32	101.089	115.694	87.6623	124.948	89.2952	105.352	92.0168	92.6518	91.291	86.938	108.086	83.1024	113.891	82.9987	116.587	104.147	101.866	102.384	7	7	7	7	7	7	7	7	7	10	10	10	10	10	10
FALSE	High	Master Protein	A0A480YP74	ATP-dependent dihydroxyacetone kinase OS=Sus scrofa OX=9823 PE=4 SV=1	0	234.59	52	21	58	2	1	578	59	7.77	272.77	21	84.7916	101.773	88.1506	123.42	94.9619	122.953	98.6941	93.9355	91.323	79.1426	103.278	83.5128	113.905	89.0747	123.638	99.4041	91.955	116.189	2	2	2	2	2	2	2	2	2	2	2	2	2	2	2
FALSE	High	Master Protein	A0A287B2X0	Uncharacterized protein OS=Sus scrofa OX=9823 GN=CPNE3 PE=1 SV=1	0	234.567	45	21	95	19	1	571	64.2	6.15	387.24	21	87.0978	98.3989	106.941	96.6192	109.522	104.628	103.471	99.1998	94.2166	104.929	105.894	97.4275	101.5	103.215	100.857	92.6048	87.8892	105.68	20	20	20	20	20	20	20	20	20	20	20	20	20	20	20
FALSE	High	Master Protein	A0A287B401	RNA-binding protein 14 isoform 1 OS=Sus scrofa OX=9823 GN=RBM14 PE=1 SV=1	0	234.394	49	25	99	25	1	669	69.5	9.67	355.49	25	107.626	101.089	93.5539	90.467	95.9144	96.6408	99.7276	105.901	109.079	104.659	103.831	97.7223	92.5456	96.9975	95.0304	112.527	102.381	94.3057	23	23	23	23	23	23	23	23	23	22	22	22	22	22	22
FALSE	High	Master Protein	A0A287B5N7	Tropomyosin alpha-1 chain OS=Sus scrofa OX=9823 GN=TPM1 PE=1 SV=2	0	234.314	63	28	155	9	1	351	40	4.75	448.5	28	95.3874	118.642	94.2343	113.549	89.2375	104.804	98.2701	94.7148	91.1594	95.7012	100.191	85.0981	105.158	79.9399	105.254	100.382	123.403	104.776	9	9	9	9	9	9	9	9	9	9	9	9	9	9	9
FALSE	High	Master Protein	A0A287B7R3	15-oxoprostaglandin 13-reductase OS=Sus scrofa OX=9823 GN=PTGR1 PE=3 SV=2	0	234.107	57	15	95	15	1	312	33.7	8.53	418.34	15	97.3931	120.326	89.0292	130.848	83.5433	109.264	97.3931	89.9286	82.2842	86.2201	119.879	79.6986	119.354	79.2779	112.201	106.521	94.9505	102.103	15	15	15	15	15	15	15	15	15	16	16	16	16	16	16
FALSE	High	Master Protein	A0A481D2F4	Calponin (Fragment) OS=Sus scrofa OX=9823 PE=3 SV=1	0	234.079	56	16	82	1	1	403	44	8.79	356.87	16	94.7083	67.1797	112.284	81.8855	119.816	107.083	109.773	103.137	104.034	86.4685	93.5517	95.6661	92.4945	119.136	112.264	77.1651	100.212	122.942	1	1	1	1	1	1	1	1	1	1	1	1	1	1	1
FALSE	High	Master Protein	A0A4X1T5A0	Glucose-6-phosphate 1-dehydrogenase OS=Sus scrofa OX=9823 PE=3 SV=1	0	233.885	61	28	130	1	1	554	63.2	7.06	500.95	28	92.0212	91.1345	113.743	95.7449	106.473	108.867	93.617	101.419	97.1635	106.581	108.739	92.3393	104.423	87.3763	95.3602	104.963	98.9206	101.186	1	1	1	1	1	1	1	1	1	1	1	1	1	1	1
FALSE	High	Master Protein	A0A5G2R4G4	Protein kinase domain-containing protein OS=Sus scrofa OX=9823 GN=CSNK2A1 PE=1 SV=1	0	233.876	51	16	86	16	1	398	46.6	8.19	398.71	16	102.319	106.869	98.4565	104.637	103.178	97.0831	97.8557	91.9329	97.7698	97.2317	103.802	97.9233	98.2691	106.454	97.3469	102.073	97.2317	99.7677	15	15	15	15	15	15	15	15	15	15	15	15	15	15	15
FALSE	High	Master Protein	A0A4X1TNZ5	Uncharacterized protein OS=Sus scrofa OX=9823 GN=NUP188 PE=4 SV=1	0	233.579	24	34	66	33	1	1682	188.5	6.93	255.35	34	104.685	92.8829	111.531	91.0811	97.3874	90.9911	99.1892	105.946	106.306	109.753	99.0561	109.019	97.0635	99.8951	89.093	105.453	99.0561	91.61	22	22	22	22	22	22	22	22	22	28	28	28	28	28	28
FALSE	High	Master Protein	Q4GWZ2	40S ribosomal protein SA OS=Sus scrofa OX=9823 GN=RPSA PE=1 SV=3	0	233.405	52	15	98	15	1	295	32.9	4.87	495.48	15	102.315	106.173	99.5175	105.98	94.7911	100.193	99.1317	96.3344	95.5627	96.8622	110.648	93.6295	102.282	95.5311	101.521	102.377	95.436	101.616	17	17	17	17	17	17	17	17	17	15	15	15	15	15	15
FALSE	High	Master Protein	A0A480XAZ8	ATP-dependent RNA helicase DDX54 OS=Sus scrofa OX=9823 PE=3 SV=1	0	233.392	46	29	72	1	1	867	96.8	9.73	276.77	29																			1	1	1	1	1	1	1	1	1
FALSE	High	Master Protein	A0A480YVB6	RNA helicase OS=Sus scrofa OX=9823 PE=4 SV=1	0	233.146	47	22	103	8	1	508	57.6	5.99	395.75	22	113.164	91.6964	105.39	100.089	108.658	92.7565	87.2793	92.1381	108.835	87.3995	93.6995	100.868	92.6133	111.839	107.277	96.5237	108.037	101.846	8	8	8	8	8	8	8	8	8	9	9	9	9	9	9
FALSE	High	Master Protein	A0A4X1SEV2	Importin N-terminal domain-containing protein OS=Sus scrofa OX=9823 PE=4 SV=1	0	233.125	35	27	63	27	1	1080	119.5	5.02	285.36	27	93.2295	95.3056	102.798	103.069	104.693	104.242	98.9163	101.534	96.2083	98.2233	97.178	108.154	100.732	104.6	98.3278	95.2964	97.2825	100.105	22	22	22	22	22	22	22	22	22	23	23	23	23	23	23
FALSE	High	Master Protein	A0A4X1SH49	zf-LYAR domain-containing protein OS=Sus scrofa OX=9823 GN=LYAR PE=4 SV=1	0	232.945	59	20	80	20	1	386	43.9	9.35	351.9	20	113.551	105.271	98.9982	88.7945	103.18	91.1364	103.765	94.9836	100.336	104.422	100.612	96.0642	90.4101	101.35	101.35	100.366	103.07	102.579	19	19	19	19	19	19	19	19	19	16	16	16	16	16	16
FALSE	High	Master Protein	F1SMW3	Serpin B5 OS=Sus scrofa OX=9823 GN=SERPINB5 PE=3 SV=1	0	232.736	69	19	79	19	1	375	42.1	6.32	345.18	19	94.171	111.256	97.6885	107.437	103.316	94.975	98.995	96.985	95.176	89.737	114.35	93.2791	105.994	101.181	96.912	112.443	91.9167	94.1873	18	18	18	18	18	18	18	18	18	17	17	17	17	17	17
FALSE	High	Master Protein	A0A480VVL2	Ribosome biogenesis protein BOP1 OS=Sus scrofa OX=9823 GN=BOP1 PE=3 SV=1	0	232.665	46	20	69	20	1	725	81	6.86	335.57	20	106.762	107.644	102.352	93.5323	107.056	87.5544	109.506	96.4722	89.2204	112.412	104.947	108.4	96.734	102.893	81.8021	110.919	99.5337	82.3621	20	20	20	20	20	20	20	20	20	19	19	19	19	19	19
FALSE	High	Master Protein	I3L893	Rab GDP dissociation inhibitor OS=Sus scrofa OX=9823 GN=GDI1 PE=1 SV=2	0	232.422	64	20	55	15	1	425	48.1	5.4	248.78	20	87.1762	112.194	86.6343	132.154	94.7627	118.155	93.3177	88.8019	86.9052	78.3822	115.873	77.129	117.231	89.7652	115.246	107.414	91.645	107.414	14	14	14	14	14	14	14	14	14	13	13	13	13	13	13
FALSE	High	Master Protein	A0A480XI74	Ribosomal L1 domain-containing protein 1 OS=Sus scrofa OX=9823 PE=4 SV=1	0	232.294	46	23	115	2	1	487	53.6	10.2	427.64	23	101.198	102.722	104.028	98.8024	100.327	92.1611	102.286	100.871	97.6048	115.321	106.01	108.295	96.9528	92.2126	83.5788	108.465	101.016	88.1496	2	2	2	2	2	2	2	2	2	2	2	2	2	2	2
FALSE	High	Master Protein	K7GKQ6	O-GlcNAc transferase subunit p110 OS=Sus scrofa OX=9823 GN=OGT PE=3 SV=2	0	232.103	34	27	68	27	1	1074	120.3	6.79	298.45	27	94.4888	100.295	101.673	105.019	101.673	98.5238	95.3745	103.051	99.9016	90.5262	103.994	98.1424	106.037	98.2353	97.7709	103.808	102.415	99.0712	25	25	25	25	25	25	25	25	25	21	21	21	21	21	21
FALSE	High	Master Protein	Q06AS6	GBI2 OS=Sus scrofa OX=9823 GN=GNAI2 PE=1 SV=1	0	232.032	65	18	103	8	1	355	40.4	5.54	452.38	18	107.325	108.517	95.9104	104.514	98.1252	100.936	105.621	88.4144	90.5439	110.914	97.5368	100.705	96.4808	99.7663	94.7207	103.873	100.236	95.7767	8	8	8	8	8	8	8	8	8	9	9	9	9	9	9
FALSE	High	Master Protein	A0A4X1T1L2	HECT-type E3 ubiquitin transferase OS=Sus scrofa OX=9823 GN=HECTD1 PE=3 SV=1	0	231.883	20	36	56	6	1	2610	289.2	5.35	240.56	36	108.555	113.414	96.7249	94.9292	110.351	85.7393	107.922	93.4503	89.0139	133.561	102.169	132.087	92.3704	109.193	79.7964	84.0456	86.9939	79.8832	5	5	5	5	5	5	5	5	5	3	3	3	3	3	3
FALSE	High	Master Protein	A0A4X1V1E5	Alanine--tRNA ligase OS=Sus scrofa OX=9823 GN=AARS PE=3 SV=1	0	231.86	38	27	55	2	1	937	101.5	6.34	233.72	27	87.4851	88.441	89.6576	118.943	92.3514	119.377	87.8327	107.298	108.515	94.6139	99.8891	86.3082	104.154	86.9816	109.878	91.8079	114.592	111.674	2	2	2	2	2	2	2	2	2	2	2	2	2	2	2
FALSE	High	Master Protein	E7EI20	Rho GDP dissociation inhibitor alpha OS=Sus scrofa OX=9823 GN=ARHGDIA PE=2 SV=1	0	231.686	62	14	111	14	1	204	23.4	5.2	460.86	14	87.1809	100.57	94.6824	113.959	98.6706	109.875	91.264	102.279	101.424	84.9685	112.413	88.9446	108.825	102.521	109.116	98.9332	90.0113	104.364	13	13	13	13	13	13	13	13	13	18	18	18	18	18	18
FALSE	High	Master Protein	A0A480VQH5	Pyruvate dehydrogenase E1 component subunit alpha OS=Sus scrofa OX=9823 PE=4 SV=1	0	231.32	62	22	94	22	1	390	43.3	8.03	384.8	22	103.327	96.3951	105.175	89.7406	103.974	96.1178	107.301	99.5375	98.336	112.084	95.2671	106.344	96.7776	101.913	98.0867	97.4825	97.986	94.0587	20	20	20	20	20	20	20	20	20	22	22	22	22	22	22
FALSE	High	Master Protein	A0A0B8RVL1	DNA-directed RNA polymerase subunit beta OS=Sus scrofa domesticus OX=9825 GN=POLR2B PE=3 SV=1	0	231.287	35	36	72	36	1	1174	133.8	6.87	252.91	36	96.7576	96.0371	101.531	99.9099	103.062	96.0371	93.9655	104.774	107.836	93.2851	101.364	101.679	102.833	102.623	94.6491	103.777	104.931	94.9638	27	27	27	27	27	27	27	27	27	30	30	30	30	30	30
FALSE	High	Master Protein	A0A4X1UKQ2	IF rod domain-containing protein OS=Sus scrofa OX=9823 PE=3 SV=1	0	231.165	32	43	79	43	1	1551	172.5	5.05	274.97	43	104.464	102.777	104.464	97.5201	98.3137	92.6598	98.1153	103.273	98.2145	101.288	101.841	97.1446	101.565	91.988	95.0267	109.484	106.261	95.395	33	33	33	33	33	33	33	33	33	39	39	39	39	39	39
FALSE	High	Master Protein	A0A287BEJ3	PH domain-containing protein OS=Sus scrofa OX=9823 GN=NIBAN2 PE=1 SV=2	0	231.157	44	26	72	26	1	740	83.4	6.1	274.3	26	98.8219	89.0036	109.131	89.8872	105.695	92.9309	100.589	110.8	103.142	101.304	88.4529	117.508	89.6635	116.297	97.1135	89.1048	100.187	100.466	25	25	25	25	25	25	25	25	25	26	26	26	26	26	26
FALSE	High	Master Protein	A0A287AQ37	Bromo domain-containing protein OS=Sus scrofa OX=9823 GN=ATAD2 PE=4 SV=1	0	231.03	28	33	68	32	1	1384	157.5	6.52	264.39	33	104.563	91.6047	103.195	92.061	95.255	101.004	102.191	102.373	107.849	108.728	91.0667	104.62	99.1784	95.4819	93.7364	100.513	104.415	102.259	24	24	24	24	24	24	24	24	24	26	26	26	26	26	26
FALSE	High	Master Protein	F1RK10	Succinate--CoA ligase [ADP-forming] subunit beta, mitochondrial OS=Sus scrofa OX=9823 GN=SUCLA2 PE=1 SV=3	0	230.881	64	23	98	22	1	405	43.8	6.14	406.27	23	104.36	99.7209	105.937	92.0206	105.844	93.5978	105.566	96.1955	96.7521	112.117	98.0974	106.509	99.3992	101.903	94.0918	96.6954	96.8957	94.0918	20	20	20	20	20	20	20	20	20	22	22	22	22	22	22
FALSE	High	Master Protein	P0DTA4	Propionyl-CoA carboxylase alpha chain, mitochondrial OS=Sus scrofa OX=9823 GN=PCCA PE=1 SV=1	0	230.485	50	28	71	28	1	730	80.1	7.23	291.2	28	103.875	103.024	97.1649	102.268	96.0308	102.646	102.93	97.4484	94.5188	104.977	99.1217	94.6325	102.83	93.9494	105.66	97.2675	100.39	101.269	23	23	23	23	23	23	23	23	23	25	25	25	25	25	25
FALSE	High	Master Protein	A0A5G2R6V4	Pyrroline-5-carboxylate reductase OS=Sus scrofa OX=9823 GN=PYCR1 PE=1 SV=1	0	230.447	46	14	80	10	1	385	39.5	7.23	349.63	14	104.901	94.6277	113.572	85.391	101.979	93.6851	104.713	97.4552	103.676	114.3	97.4535	112.732	89.2263	108.031	90.5975	95.7885	97.8453	94.0255	10	10	10	10	10	10	10	10	10	11	11	11	11	11	11
FALSE	High	Master Protein	A0A287AM26	Aminopeptidase B isoform a OS=Sus scrofa OX=9823 GN=RNPEP PE=1 SV=1	0	230.227	46	24	78	24	1	648	72.1	5.67	298.84	24	94.6875	101.353	96.7161	113.427	100.097	104.444	99.0344	96.4263	93.9148	86.0485	105.031	91.4585	108.258	100.001	108.638	99.8107	96.7736	104.082	23	23	23	23	23	23	23	23	23	21	21	21	21	21	21
FALSE	High	Master Protein	F1SGN4	Importin N-terminal domain-containing protein OS=Sus scrofa OX=9823 GN=IPO4 PE=4 SV=3	0	230.177	37	29	66	29	1	1076	117.6	5.01	288.69	29	100.951	101.989	102.162	101.47	101.47	96.7095	106.663	93.0743	95.4112	100.907	104.529	101.133	100.794	102.944	97.1717	100.228	93.6628	98.53	25	25	25	25	25	25	25	25	25	24	24	24	24	24	24
FALSE	High	Master Protein	Q0Z8U2	40S ribosomal protein S3 OS=Sus scrofa OX=9823 GN=RPS3 PE=1 SV=1	0	229.898	77	19	190	19	1	243	26.7	9.66	700.55	19	105.174	102.403	101.109	96.7668	101.017	91.9626	109.055	99.7233	92.8865	104.232	107.254	100.705	99.4962	99.2947	92.141	108.06	96.5742	92.2417	22	22	22	22	22	22	22	22	22	21	21	21	21	21	21
FALSE	High	Master Protein	F1SEV8	Uncharacterized protein OS=Sus scrofa OX=9823 GN=EEF1D PE=1 SV=4	0	229.79	28	17	71	2	1	542	59.5	6.89	332.53	17	100.943	102.314	95.8887	106.34	100.258	110.881	103.085	91.8622	88.5211	90.5043	98.7254	97.1044	106.252	96.178	104.631	100.462	101.273	104.862	2	2	2	2	2	2	2	2	2	2	2	2	2	2	2
FALSE	High	Master Protein	A0A287BNN4	UBA_e1_C domain-containing protein OS=Sus scrofa OX=9823 GN=UBA6 PE=1 SV=2	0	229.742	36	31	62	31	1	1152	128.7	6.49	256.72	31	95.1639	92.9319	101.953	99.442	101.302	104.371	100.186	101.116	103.534	100.299	98.2038	101.896	98.7028	106.187	102.694	95.6094	93.1148	103.293	21	21	21	21	21	21	21	21	21	26	26	26	26	26	26
FALSE	High	Master Protein	A0A5G2QA32	Methyltransf_25 domain-containing protein OS=Sus scrofa OX=9823 GN=PRMT1 PE=1 SV=1	0	229.631	69	22	82	22	1	325	37.7	6.15	327.04	22	96.744	108.096	96.8371	109.864	101.397	103.723	95.3483	93.5804	94.5109	88.2341	108.376	93.9176	103.29	103.689	102.593	102.593	93.3194	104.088	19	19	19	19	19	19	19	19	19	18	18	18	18	18	18
FALSE	High	Master Protein	A0A287BIL5	SUN domain-containing protein OS=Sus scrofa OX=9823 GN=SUN2 PE=1 SV=1	0	229.484	53	30	59	30	1	731	81.6	7.23	260.59	30	93.1003	101.638	97.8433	94.2214	104.139	101.379	98.2745	98.6195	110.693	100.229	94.1821	102.967	96.578	106.39	104.108	97.7189	101.028	96.8062	22	22	22	22	22	22	22	22	22	25	25	25	25	25	25
FALSE	High	Master Protein	F1S827	Plasminogen activator inhibitor 1 RNA-binding protein isoform 1 OS=Sus scrofa OX=9823 GN=SERBP1 PE=1 SV=2	0	229.171	52	22	116	22	1	407	44.8	8.54	432.71	22	95.9353	102.744	100.102	98.7807	98.984	100.712	97.9677	101.626	102.947	96.0468	106.825	96.945	97.6636	97.5738	102.334	103.232	97.5738	101.795	21	21	21	21	21	21	21	21	21	20	20	20	20	20	20
FALSE	High	Master Protein	I3LNY6	IF rod domain-containing protein OS=Sus scrofa OX=9823 GN=NES PE=1 SV=2	0	228.944	33	43	75	43	1	1699	184.7	4.36	239.1	43	95.1037	94.5025	104.465	91.4106	104.723	92.4412	94.5884	113.569	109.103	102.419	100.116	107.139	95.0503	106.103	91.1359	104.491	101.382	92.1721	28	28	28	28	28	28	28	28	28	34	34	34	34	34	34
FALSE	High	Master Protein	A0A4X1TDF5	Pyruvate carboxylase OS=Sus scrofa OX=9823 PE=4 SV=1	0	228.785	32	28	63	4	1	1179	129.4	6.87	237.82	28	91.4418	81.4561	110.238	88.7565	89.7635	102.015	93.4557	119.553	123.413	102.314	92.3232	101.704	94.5162	92.445	113.157	89.0336	102.557	111.939	3	3	3	3	3	3	3	3	3	4	4	4	4	4	4
FALSE	High	Master Protein	A0A287ASQ2	Adenosine kinase OS=Sus scrofa OX=9823 GN=ADK PE=1 SV=1	0	228.093	70	20	77	20	1	345	38.5	6.39	335.06	20	91.9819	108.756	92.5349	127.374	88.9404	118.434	93.8252	90.1386	88.0187	81.7984	110.516	80.5849	113.55	84.3264	120.224	99.3932	96.4607	113.247	17	17	17	17	17	17	17	17	17	19	19	19	19	19	19
FALSE	High	Master Protein	F1SLI6	Uncharacterized protein OS=Sus scrofa OX=9823 GN=SMARCC1 PE=4 SV=3	0	228.033	35	33	71	25	1	1091	121.7	6.2	257.58	33	103.116	110.152	95.0749	98.0903	93.5672	100.101	100.402	99.8995	99.598	97.7292	98.0017	94.3693	100.181	91.5542	104.086	95.5498	116.073	102.361	18	18	18	18	18	18	18	18	18	19	19	19	19	19	19
FALSE	High	Master Protein	I3LPB8	Uncharacterized protein OS=Sus scrofa OX=9823 GN=SRM PE=1 SV=2	0	227.809	57	15	69	15	1	323	36.3	6.67	356.49	15	91.5822	92.7222	113.505	93.1607	106.051	93.4237	98.6853	105.35	105.613	94.931	108.153	107.712	99.6689	107.272	96.5837	99.5587	89.0912	97.0245	12	12	12	12	12	12	12	12	12	17	17	17	17	17	17
FALSE	High	Master Protein	A0A480TMC9	Proliferation marker protein Ki-67 isoform 1-like (Fragment) OS=Sus scrofa OX=9823 PE=4 SV=1	0	227.579	46	31	69	2	1	922	98.8	9.47	266.47	31	84.2623	84.0098	98.3176	86.1981	112.036	98.9068	96.2135	106.734	133.414	112.33	100.845	88.0306	89.7231	87.1844	110.637	107.978	101.691	101.57	1	1	1	1	1	1	1	1	1	1	1	1	1	1	1
FALSE	High	Master Protein	A0A287BQP2	Fatty acyl-CoA reductase OS=Sus scrofa OX=9823 GN=FAR1 PE=3 SV=2	0	227.357	46	21	72	2	1	509	58.4	9.41	290.53	21	87.2968	67.5906	121.905	75.8151	116.123	88.3554	103.257	117.182	122.556	103.33	91.6081	100.133	102.131	93.2066	103.596	98.5347	105.728	101.598	1	1	1	1	1	1	1	1	1	2	2	2	2	2	2
FALSE	High	Master Protein	A0A480MQZ9	Eukaryotic translation initiation factor 3 subunit L OS=Sus scrofa OX=9823 GN=EIF3L PE=3 SV=1	0	227.351	47	25	116	25	1	580	68.3	6.34	423.49	25	99.5459	107.338	99.999	101.539	102.264	96.6464	99.3647	98.6398	94.6529	92.8335	102.182	102.805	98.6501	102.389	100.104	102.286	96.0534	102.493	24	24	24	24	24	24	24	24	24	24	24	24	24	24	24
FALSE	High	Master Protein	A0A4X1T7H2	Receptor protein-tyrosine kinase OS=Sus scrofa OX=9823 GN=EGFR PE=4 SV=1	0	227.349	36	30	66	30	1	1208	133.3	7.17	284.51	30	99.7952	96.0081	101.228	98.0552	98.7716	96.1105	105.732	103.275	101.023	106.869	100.357	100.001	101.874	99.0194	92.1509	104.728	103.836	91.2589	26	26	26	26	26	26	26	26	26	24	24	24	24	24	24
FALSE	High	Master Protein	A0A4X1T7N5	Uncharacterized protein OS=Sus scrofa OX=9823 GN=BAZ1A PE=4 SV=1	0	227.347	30	37	63	37	1	1557	178.7	6.35	228.05	37	105.136	93.4875	102.384	84.7743	108.438	93.9461	100.366	101.1	110.272	106.418	95.7213	101.121	91.2388	112.836	88.59	98.472	109.78	95.8232	28	28	28	28	28	28	28	28	28	23	23	23	23	23	23
FALSE	High	Master Protein	A0A0B8RTI6	Leucyl/cystinyl aminopeptidase OS=Sus scrofa domesticus OX=9825 GN=LNPEP PE=3 SV=1	0	227.309	30	25	77	1	1	1026	117.3	5.62	290.29	25	93.2428	87.4515	95.7875	101.93	106.405	105.527	105.001	114.478	90.1717	103.302	90.3162	107.154	104.072	96.1488	104.403	86.0242	105.173	103.302	1	1	1	1	1	1	1	1	1	1	1	1	1	1	1
FALSE	High	Master Protein	A0A5G2R1G6	Uncharacterized protein OS=Sus scrofa OX=9823 GN=LOC100622780 PE=1 SV=1	0	227.282	53	17	70	4	1	454	50.5	9.32	328.22	17	94.1637	81.157	135.852	86.4097	100.417	86.3263	83.158	112.256	120.26	104.835	110.289	114.504	91.0743	93.0578	89.2148	111.529	95.0413	90.4545	4	4	4	4	4	4	4	4	4	3	3	3	3	3	3
FALSE	High	Master Protein	A0A5G2R2U1	AMP-binding domain-containing protein OS=Sus scrofa OX=9823 GN=ACSL1 PE=1 SV=1	0	227.169	64	20	67	1	1	388	43.4	6.14	283.84	20																			1	1	1	1	1	1	1	1	1
FALSE	High	Master Protein	F1SQW0	Non-specific serine/threonine protein kinase OS=Sus scrofa OX=9823 GN=PAK2 PE=1 SV=3	0	226.993	55	21	70	16	1	524	58	5.86	315.97	21	96.8748	104.335	101.512	102.621	100.605	95.7659	99.2944	98.7903	100.202	95.8348	105.069	98.0982	104.526	98.6414	104.164	100.543	93.0282	99.9995	14	14	14	14	14	14	14	14	14	15	15	15	15	15	15
FALSE	High	Master Protein	A0A4X1VJX5	WAPL domain-containing protein OS=Sus scrofa OX=9823 GN=WAPL PE=3 SV=1	0	226.878	40	37	60	37	1	1202	133.9	5.52	225.5	37	95.5651	94.6009	103.857	96.24	102.025	101.446	97.6862	103.278	105.399	96.4805	93.3413	105.898	96.0049	106.754	102.664	94.3877	102.664	101.808	25	25	25	25	25	25	25	25	25	26	26	26	26	26	26
FALSE	High	Master Protein	A0A5K1VQB2	Cleavage and polyadenylation specificity factor subunit 2 OS=Sus scrofa OX=9823 GN=CPSF2 PE=1 SV=1	0	226.638	40	24	58	24	1	782	88.4	5.11	259.63	24	104.138	105.019	96.1248	101.937	96.3009	103.346	93.3069	97.3576	102.553	94.6452	100.328	99.3448	97.2682	99.4541	102.077	100.656	107.76	98.2519	18	18	18	18	18	18	18	18	18	20	20	20	20	20	20
FALSE	High	Master Protein	A0A287ACW6	Putative ubiquitin carboxyl-terminal hydrolase FAF-X isoform 4 OS=Sus scrofa OX=9823 GN=USP9X PE=1 SV=2	0	226.524	18	38	62	38	1	2554	290.2	5.85	217.35	38	94.3863	91.9016	100.736	102.669	99.2638	106.626	100.092	103.313	101.012	97.8716	96.4527	100	97.8716	101.723	108.007	93.0067	99.0878	105.98	21	21	21	21	21	21	21	21	21	30	30	30	29	30	30
FALSE	High	Master Protein	A0A4X1TKK5	RNA helicase OS=Sus scrofa OX=9823 GN=DDX10 PE=4 SV=1	0	226.47	39	29	69	29	1	877	101	8.7	282.13	29	110.129	94.1302	107.762	84.1904	107.573	86.557	108.141	101.041	100.378	118.208	95.9101	114.605	89.4837	106.231	85.5888	102.337	96.4944	91.0416	25	25	25	25	25	25	25	25	25	23	23	23	23	23	23
FALSE	High	Master Protein	A0PFK6	F-actin-capping protein subunit alpha OS=Sus scrofa OX=9823 GN=CP alpha2 PE=2 SV=1	0	226.394	70	14	71	12	1	286	33	5.85	332.25	14	95.8424	96.6061	99.4909	103.139	97.9636	103.394	95.8424	101.527	106.279	100.118	100.355	102.014	103.909	95.8541	101.185	100.474	99.2893	96.6833	12	12	12	12	12	12	12	12	12	11	11	11	11	11	11
FALSE	High	Master Protein	A0A5G2QT97	Uncharacterized protein OS=Sus scrofa OX=9823 GN=RAB11FIP5 PE=1 SV=1	0	226.17	27	28	56	28	1	1391	146.4	5	225.84	28	94.8079	105.286	95.2716	110.016	92.4897	110.572	91.5624	97.3117	102.783	89.9789	95.4905	98.8977	102.605	92.6846	114.53	94.1878	105.812	105.912	21	21	21	21	21	21	21	21	21	23	23	23	23	23	23
FALSE	High	Master Protein	A0A5K1VTT2	AP-1 complex subunit gamma OS=Sus scrofa OX=9823 GN=AP1G1 PE=1 SV=1	0	226.004	43	29	82	28	1	822	91.3	6.8	314.35	29	104.147	107.556	91.3378	120.734	92.3515	106.727	97.9727	91.6143	87.6518	85.2326	106.575	85.9406	114.262	88.6716	112.744	103.237	98.0782	105.158	24	24	24	24	24	24	24	24	24	26	26	26	26	26	26
FALSE	High	Master Protein	A0A4X1USK2	Uncharacterized protein OS=Sus scrofa OX=9823 GN=EEF1D PE=3 SV=1	0	225.983	57	18	69	3	1	314	34.3	5.15	328.65	18	95.8493	106.951	96.0423	106.951	103.572	97.5869	103.668	94.2082	95.2701	98.8604	94.681	116.433	101.9	97.4356	98.2905	97.5306	95.0609	99.8103	3	3	3	3	3	3	3	3	3	3	3	3	3	3	3
FALSE	High	Master Protein	Q2TJA5	Aldo-keto reductase OS=Sus scrofa OX=9823 GN=akr PE=2 SV=1	0	225.55	70	19	93	16	1	322	36.7	7.77	379.75	19	95.1382	97.615	93.9457	118.713	88.0748	113.943	100	101.193	91.4689	89.713	107.944	89	107.944	89	114.565	97.5556	92.8704	111.306	15	15	15	15	15	15	15	15	15	16	16	16	16	16	16
FALSE	High	Master Protein	A0A4X1V6U3	Alanine--tRNA ligase OS=Sus scrofa OX=9823 GN=AARS PE=3 SV=1	0	225.461	34	27	55	2	1	1013	110	6.6	225.7	27	136.517	146.014	92.8768	120.387	100.983	76.9111	97.1344	57.9978	71.1798	97.7755	96.4671	105.365	86.3917	121.59	97.7755	91.2331	101.308	102.094	1	1	1	1	1	1	1	1	1	2	2	2	2	2	2
FALSE	High	Master Protein	I3LVP6	LEM domain-containing protein OS=Sus scrofa OX=9823 GN=ANKLE2 PE=3 SV=3	0	224.631	41	29	58	29	1	966	105.6	6.77	246.18	29	105.741	100.448	103.947	89.595	107.445	90.492	102.781	98.0266	101.525	101.902	101.479	105.072	99.8943	101.162	90.9131	108.453	100.528	90.5961	24	24	24	24	24	24	24	24	24	23	23	23	23	23	23
FALSE	High	Master Protein	F1RP05	Uncharacterized protein OS=Sus scrofa OX=9823 GN=DNAJA2 PE=1 SV=1	0	224.578	62	19	98	19	1	412	45.7	6.48	401.26	19	100.587	90.6055	110.667	94.8135	100.196	97.5536	101.468	104.502	99.7065	105.796	93.2703	112.152	97.2896	108.132	89.9988	95.7941	102.991	94.5789	19	19	19	19	19	19	19	19	19	18	18	18	18	18	18
FALSE	High	Master Protein	A0A480NGT9	Transportin-3 isoform 1 OS=Sus scrofa OX=9823 PE=4 SV=1	0	224.222	36	26	61	26	1	923	104.2	5.57	263.45	26	93.0043	98.229	102.391	100.177	102.568	99.6458	96.9007	101.594	105.49	93.8362	100.973	98.7023	102.271	103.569	102.595	97.621	97.8373	102.595	20	20	20	20	20	20	20	20	20	22	22	22	22	22	22
FALSE	High	Master Protein	A0A4X1W550	Ubiquitin carboxyl-terminal hydrolase OS=Sus scrofa OX=9823 GN=USP15 PE=3 SV=1	0	223.716	46	32	68	1	1	831	95.4	5.2	271.48	32																			1	1	1	1	1	1	1	1	1
FALSE	High	Master Protein	A0A4X1V9N4	Protein-synthesizing GTPase OS=Sus scrofa OX=9823 GN=EIF2S3 PE=4 SV=1	0	223.562	58	21	85	21	1	472	51	8.4	328.95	21	96.6914	106.351	98.1224	102.863	101.432	98.8379	95.9759	100.537	99.1957	94.902	102.867	97.7694	101.274	103.292	101.699	96.6012	102.124	99.5748	20	20	20	20	20	20	20	20	20	18	18	18	18	18	18
FALSE	High	Master Protein	A0A480XN55	CAP-Gly domain-containing linker protein 2 isoform 1 OS=Sus scrofa OX=9823 PE=4 SV=1	0	223.496	37	35	65	27	1	1048	115.9	6.98	236.73	35	93.0364	101.191	97.5258	103.664	105.405	104.672	97.709	99.9995	96.7012	95.9184	100.102	98.6735	103.266	96.9388	107.041	94.2856	99.1838	104.592	15	15	15	15	15	15	15	15	15	22	22	22	22	22	22
FALSE	High	Master Protein	A0A4X1SN99	Voltage-dependent anion-selective channel protein 2 OS=Sus scrofa OX=9823 GN=SAMD8 PE=3 SV=1	0	223.232	33	15	285	13	1	629	69.7	7.08	1528.93	15	102.254	94.8054	106.959	89.7087	103.529	93.1391	102.548	104.509	102.548	109.891	93.0957	112.97	92.3492	105.226	91.6961	97.9476	101.867	95.0551	12	12	12	12	12	12	12	12	12	13	13	13	13	13	13
FALSE	High	Master Protein	A0A480PNA9	ADP/ATP translocase 2 OS=Sus scrofa OX=9823 PE=3 SV=1	0	223.221	62	20	181	4	1	298	32.9	9.77	690.61	20	101.601	87.5728	106.026	88.4201	102.449	101.319	104.896	106.12	101.601	114.124	89.1128	109.122	93.1343	102.648	94.5075	94.8017	101.668	101.079	6	6	6	6	6	6	6	6	6	5	5	5	5	5	5
FALSE	High	Master Protein	A0A286ZNA8	Spectrin beta chain OS=Sus scrofa OX=9823 GN=SPTBN2 PE=3 SV=1	0	223.175	16	34	62	25	1	2390	270.3	6.07	238.01	34	98.7048	90.7512	102.312	93.4332	100.185	101.479	96.3002	107.583	109.248	97.485	96.5795	90.3422	104.93	95.3723	108.752	94.9699	107.545	103.924	15	15	15	15	15	15	15	15	15	18	18	18	18	18	18
FALSE	High	Master Protein	A0A287BJ42	Protein phosphatase 1G OS=Sus scrofa OX=9823 GN=PPM1G PE=1 SV=1	0	222.996	49	18	70	18	1	545	58.9	4.36	303.37	18	94.2808	104.847	99.3216	98.3522	109.015	94.8625	99.8063	99.0308	100.485	93.857	106.711	101.512	101.04	109.64	95.9363	102.647	92.2503	96.5034	16	16	16	16	16	16	16	16	16	15	15	15	15	15	15
FALSE	High	Master Protein	I3LUM8	Phenylalanyl-tRNA synthetase beta subunit OS=Sus scrofa OX=9823 GN=FARSB PE=1 SV=2	0	222.939	53	27	103	27	1	589	66.3	7.43	383.87	27	97.1053	103.918	101.193	100.682	102.981	99.1492	103.407	96.1685	95.4872	98.5902	103.169	102.817	98.0031	101.29	99.1772	97.5335	98.0031	101.408	23	23	23	23	23	23	23	23	23	27	27	27	27	27	27
FALSE	High	Master Protein	A0A4X1SWJ9	PCI domain-containing protein OS=Sus scrofa OX=9823 GN=PSMD12 PE=3 SV=1	0	222.902	55	24	81	1	1	436	50.7	7.65	311.13	24	65.4666	58.8721	117.875	101.302	84.2955	121.867	68.8506	145.034	136.531	86.6009	76.0173	109.457	95.2704	90.3164	132.651	63.2945	105.404	140.982	1	1	1	1	1	1	1	1	1	1	1	1	1	1	1
FALSE	High	Master Protein	F1S543	Calponin OS=Sus scrofa OX=9823 GN=CNN3 PE=1 SV=2	0	222.741	71	15	75	1	1	288	31.6	6.15	331.6	15																												1	1	1	1	1	1
FALSE	High	Master Protein	A0A4X1TLN7	Fatty acyl-CoA reductase OS=Sus scrofa OX=9823 GN=FAR1 PE=3 SV=1	0	222.568	45	20	69	1	1	515	59.1	9.38	283.66	20																												1	1	1	1	1	1
FALSE	High	Master Protein	A0A4X1VM09	Uncharacterized protein OS=Sus scrofa OX=9823 GN=MTA2 PE=4 SV=1	0	222.455	51	30	87	29	1	666	74.8	9.66	308.91	30	100.207	100	93.4745	102.693	97.9286	107.458	96.1677	97.3071	104.661	91.0013	98.5879	89.8545	98.6761	96.2061	109.968	96.9118	110.321	108.468	23	23	23	23	23	23	23	23	23	28	28	28	28	28	28
FALSE	High	Master Protein	A0A5G2R941	60S ribosomal protein L5 OS=Sus scrofa OX=9823 GN=RPL5 PE=1 SV=1	0	222.124	53	14	140	14	1	299	34.5	9.73	564.93	14	102.399	108.303	96.9555	107.381	96.4019	96.9555	100.923	94.8336	95.9407	99.7981	109.895	93.235	104.241	96.567	97.3748	104.948	97.8796	95.9612	17	17	17	17	17	17	17	17	17	17	17	17	17	17	17
FALSE	High	Master Protein	Q9TSX9	Peroxiredoxin-6 OS=Sus scrofa OX=9823 GN=PRDX6 PE=2 SV=3	0	222.111	83	17	91	17	1	224	25	6.01	367.27	17	93.1637	112.854	82.8629	132.726	94.6222	118.688	91.8875	87.512	85.6888	75.8273	108.023	80.1475	113.578	90.4337	127.155	95.2682	93.5195	116.149	18	18	18	18	18	18	18	18	18	19	19	19	19	19	19
FALSE	High	Master Protein	A0A4X1SPM3	Uncharacterized protein OS=Sus scrofa OX=9823 GN=LOC100622780 PE=3 SV=1	0	222.091	43	20	60	12	1	693	75.2	8.1	287.28	20	99.2361	98.3625	98.9085	98.9085	100.11	104.587	102.731	99.6729	97.3797	97.8033	96.452	91.6381	99.3235	96.0298	109.965	91.9759	109.711	107.093	9	9	9	9	9	9	9	9	9	9	9	9	9	9	9
FALSE	High	Master Protein	A0A5G2QLH6	Uncharacterized protein OS=Sus scrofa OX=9823 GN=TOMM40 PE=1 SV=1	0	221.802	47	12	82	12	1	400	41.8	7.03	420.3	12	102.448	94.6966	106.732	90.3109	102.346	94.1866	105.1	101.53	102.55	114.051	97.7618	113.604	92.7497	103.669	88.901	97.9408	99.8204	91.4966	13	13	13	13	13	13	13	13	13	16	16	16	16	16	16
FALSE	High	Master Protein	F1SGZ8	Uncharacterized protein OS=Sus scrofa OX=9823 GN=TWF1 PE=1 SV=1	0	221.739	56	23	85	19	1	350	40.2	7.14	322.7	23	92.7546	110.723	94.2037	113.621	90.5327	102.898	93.624	103.381	98.2611	86.7137	112.717	88.1373	113.951	88.9914	103.986	106.643	100.38	98.4816	15	15	15	15	15	15	15	15	15	18	18	18	18	18	18
FALSE	High	Master Protein	I3LRN0	RING-type E3 ubiquitin transferase OS=Sus scrofa OX=9823 GN=DTX3L PE=3 SV=3	0	221.104	46	31	65	31	1	737	82.4	8.1	228.44	31	107.83	66.2503	110.44	72.5503	118.54	98.56	103.06	108.55	114.22	113.447	79.4093	118.385	83.8216	127.839	96.218	83.9267	89.5996	107.354	25	25	25	25	25	25	25	25	25	25	25	25	25	25	25
FALSE	High	Master Protein	A0A4X1SYV7	Aspartate--tRNA ligase, cytoplasmic OS=Sus scrofa OX=9823 GN=DARS1 PE=3 SV=1	0	220.841	67	28	114	1	1	468	53.5	6.48	425.38	28																			1	1	1	1	1	1	1	1	1
FALSE	High	Master Protein	K9IVP8	Obg-like ATPase 1 OS=Sus scrofa OX=9823 GN=OLA1 PE=2 SV=1	0	219.993	61	23	83	23	1	396	44.7	7.81	309.21	23	89.8159	107.616	88.6647	120.457	98.6717	112.841	93.4468	98.0518	90.4358	83.3484	106.92	89.5117	110.164	94.5936	110.705	101.189	95.0261	108.542	20	20	20	20	20	20	20	20	20	21	21	21	21	21	21
FALSE	High	Master Protein	A0A287AT82	TPR_REGION domain-containing protein OS=Sus scrofa OX=9823 GN=ASPH PE=1 SV=2	0	219.589	41	27	80	27	1	788	88.6	5.07	316.07	27	97.6172	86.528	101.191	96.7007	99.0835	110.814	97.7088	105.957	104.491	97.858	90.1061	99.796	95.92	100.714	109.588	92.044	103.468	110.404	21	21	21	21	21	21	21	21	21	23	23	23	23	23	23
FALSE	High	Master Protein	F1SJ69	Paired amphipathic helix protein Sin3a OS=Sus scrofa OX=9823 GN=SIN3A PE=1 SV=3	0	219.54	31	33	59	32	1	1274	145.1	7.33	245.96	33	98.541	98.6383	93.1915	101.654	98.9301	113.617	88.9119	99.1246	107.295	89.8332	95.1049	90.1156	100.188	96.3287	113.085	93.4104	109.602	112.426	25	25	25	25	25	25	25	25	25	23	23	23	23	23	23
FALSE	High	Master Protein	A0A4X1W7V1	AAA domain-containing protein OS=Sus scrofa OX=9823 GN=PSMC6 PE=3 SV=1	0	219.527	60	20	81	20	1	403	45.8	7.49	324.86	20	101.383	97.4316	99.0123	100.198	100.791	101.778	101.581	101.778	96.1473	96.0244	99.1689	101.481	99.8163	102.683	103.701	96.5793	97.7816	102.961	20	20	20	20	20	20	20	20	20	21	21	21	21	21	21
FALSE	High	Master Protein	A0A287B8R2	Nuclear distribution protein C homolog OS=Sus scrofa OX=9823 GN=NUDC PE=1 SV=1	0	219.411	52	23	97	23	1	409	46.7	6.58	381.16	23	91.8025	108.934	94.842	114.737	101.197	101.382	94.2894	96.8684	96.0394	84.9182	108.098	92.9146	109.211	102.733	103.441	102.632	94.1292	101.822	21	21	21	21	21	21	21	21	21	23	23	23	23	23	23
FALSE	High	Master Protein	A0A480PLY3	14-3-3 protein zeta/delta OS=Sus scrofa OX=9823 GN=YWHAZ PE=1 SV=1	0	219.314	57	16	188	10	1	245	27.7	4.79	721.08	16	91.1103	109.676	89.0185	124.406	94.5096	112.116	95.1197	92.0691	92.0691	86.5028	104.126	88.9567	105.576	91.8568	114.946	97.5454	98.6608	111.823	7	7	7	7	7	7	7	7	7	11	11	11	11	11	11
FALSE	High	Master Protein	A0A4X1SGU8	NADPH:adrenodoxin oxidoreductase, mitochondrial OS=Sus scrofa OX=9823 PE=3 SV=1	0	219.257	58	22	86	22	1	482	52.8	8.43	354.84	22	104.557	104.746	108.164	85.0025	107.025	86.0467	107.309	97.6272	99.6206	116.3	103.008	107.762	93.4026	105.627	83.9914	107.083	94.2758	88.5515	22	22	22	22	22	22	22	22	22	21	21	21	21	21	21
FALSE	High	Master Protein	A0A5G2QMA3	Uncharacterized protein OS=Sus scrofa OX=9823 GN=LNPEP PE=1 SV=1	0	219.163	27	25	76	1	1	1120	128.1	6.1	285.68	25	96.145	89.855	104.16	102.029	103.044	105.58	97.9711	105.884	95.3334	99.0092	83.9848	105.757	103.058	99.3691	111.335	89.9226	99.1892	108.186	1	1	1	1	1	1	1	1	1	1	1	1	1	1	1
FALSE	High	Master Protein	P54613	Serine/threonine-protein phosphatase 2A 65 kDa regulatory subunit A beta isoform (Fragment) OS=Sus scrofa OX=9823 GN=PPP2R1B PE=2 SV=1	0	219.111	49	22	71	17	1	602	66.2	5.01	316.9	22	101.381	112.031	98.718	108.777	96.3512	90.8286	103.945	94.8719	93.0968	94.5326	119.738	92.1233	107.784	91.6599	92.2159	108.989	97.498	95.4593	13	13	13	13	13	13	13	13	13	15	15	15	15	15	15
FALSE	High	Master Protein	A0A287BHM4	Uncharacterized protein OS=Sus scrofa OX=9823 GN=API5 PE=1 SV=2	0	219.101	53	23	75	23	1	504	56.8	5.92	306.89	23	96.3399	98.7799	96.9499	104.982	99.4916	102.643	90.8498	103.152	106.812	85.7256	102.155	92.3693	99.9108	93.8955	108.889	102.784	108.979	105.387	22	22	22	22	22	22	22	22	22	20	20	20	20	20	20
FALSE	High	Master Protein	A0A287B2P1	Chloride intracellular channel protein OS=Sus scrofa OX=9823 GN=CLIC1 PE=3 SV=1	0	218.961	77	14	74	14	1	241	27	5.27	401.19	14	88.9446	93.2333	99.6188	103.526	106.576	113.343	90.2788	99.9047	104.479	85.3294	100.772	93.1473	99.807	110.906	111.003	97.8766	89.9622	111.293	14	14	14	14	14	14	14	14	14	12	12	12	12	12	12
FALSE	High	Master Protein	A0A5K1VMZ0	CD2-associated protein OS=Sus scrofa OX=9823 GN=CD2AP PE=1 SV=1	0	218.931	57	31	82	31	1	641	71.4	6.24	295.31	31	91.5712	94.568	101.873	97.9394	104.869	101.779	95.1299	107.492	104.588	91.5025	101.778	97.6285	104.249	110.572	101.284	100.099	91.206	101.778	30	30	30	30	30	30	30	30	30	25	25	25	25	25	25
FALSE	High	Master Protein	A0A4X1UQ84	60S ribosomal protein L8 OS=Sus scrofa OX=9823 GN=RPL8 PE=3 SV=1	0	218.899	62	17	98	17	1	257	28	11.03	427.1	17	100.899	100.719	100.989	97.2124	96.2233	98.7411	113.129	100.899	91.1877	111.257	105.681	93.1614	98.6323	94.3187	100	100.21	99.0531	97.6854	15	15	15	15	15	15	15	15	15	18	18	18	18	18	18
FALSE	High	Master Protein	F2Z5U4	Ras-related protein Rab-1A OS=Sus scrofa OX=9823 GN=RAB1A PE=1 SV=2	0	218.609	75	14	129	6	1	205	22.7	6.21	578.99	14	102.757	99.5916	99.8979	100.102	94.4867	101.838	101.838	99.1832	100.306	104.918	97.6753	99.5529	100	93.2046	99.0165	97.7647	106.08	101.788	8	8	8	8	8	8	8	8	8	9	9	9	9	9	9
FALSE	High	Master Protein	A0A5G2R6N4	RanGAP1_C domain-containing protein OS=Sus scrofa OX=9823 GN=RANGAP1 PE=1 SV=1	0	218.51	48	21	65	1	1	585	63	4.73	265.08	21	74.5063	48.3457	139.532	56.2022	81.0255	81.0255	63.223	156.749	199.291	102.835	84.8563	160.71	64.9077	122.783	75.9903	78.0836	101.357	108.376	1	1	1	1	1	1	1	1	1	1	1	1	1	1	1
FALSE	High	Master Protein	A0A480VMB4	Formyltetrahydrofolate synthetase OS=Sus scrofa OX=9823 PE=3 SV=1	0	218.385	47	24	75	2	1	626	67.8	6.58	288.58	24	89.9344	86.4028	114.302	87.4623	99.1165	88.4335	95.1435	110.506	128.605	114.464	93.9107	115.551	89.4521	117.835	85.211	96.5206	99.2393	87.8209	2	2	2	2	2	2	2	2	2	2	2	2	2	2	2
FALSE	High	Master Protein	Q56P20	ADP-ribosylation factor 4 OS=Sus scrofa OX=9823 GN=ARF4 PE=2 SV=1	0	218.338	79	9	69	5	1	180	20.5	5.67	366.25	9	100.173	100.346	93.5928	116.278	98.8744	109.091	105.715	89.6099	86.3197	90.047	102.714	91.4042	109.274	95.0235	104.75	98.9821	97.3986	110.405	5	5	5	5	5	5	5	5	5	7	7	7	7	7	7
FALSE	High	Master Protein	A0A480IZZ5	Transcription activator BRG1 isoform X6 OS=Sus scrofa OX=9823 PE=3 SV=1	0	218.282	24	32	66	22	1	1617	181.6	8.07	265.66	32	106.609	96.3776	105.704	94.3855	96.7398	98.9129	90.0393	106.428	104.708	104.264	94.0729	101.976	96.0487	98.7524	102.184	90.7452	110.607	101.352	19	19	19	19	19	19	19	19	19	16	16	16	16	16	16
FALSE	High	Master Protein	A0A287B3D7	Core histone macro-H2A OS=Sus scrofa OX=9823 GN=MACROH2A1 PE=1 SV=2	0	218.215	62	19	93	1	1	369	39.2	9.83	417.83	19																												1	1	1	1	1	1
FALSE	High	Master Protein	F1SAY0	Uncharacterized protein OS=Sus scrofa OX=9823 GN=PTGFRN PE=1 SV=4	0	218.11	37	28	86	6	1	878	98.4	6.24	347.6	28	95.4734	93.9067	105.657	94.4289	102.871	95.3863	96.953	106.527	108.703	101.119	89.1493	104.028	97.3158	101.902	103.469	98.5463	104.14	100.336	6	6	6	6	6	6	6	6	6	6	6	6	6	6	6
FALSE	High	Master Protein	A0A4X1U4D4	Eukaryotic translation initiation factor 2 subunit 1 OS=Sus scrofa OX=9823 GN=EIF2S1 PE=3 SV=1	0	218.015	58	19	105	19	1	315	36.1	5.08	411.17	19	95.7029	100.467	101.681	99.9066	107.567	96.2634	99.7198	100.467	98.2251	95.4388	105.652	99.1076	101.091	106.346	97.6203	100.397	97.5211	96.827	20	20	20	20	20	20	20	20	20	21	21	21	21	21	21
FALSE	High	Master Protein	A0A4X1UI30	Procollagen-lysine 5-dioxygenase OS=Sus scrofa OX=9823 PE=4 SV=1	0	217.816	48	31	97	31	1	740	84.6	6.38	336.47	31	102.239	102.629	101.363	93.1846	103.31	96.0081	101.85	99.0264	100.389	106.394	98.9657	103.761	97.7434	102.821	92.666	103.197	99.0597	95.3927	28	28	28	28	28	28	28	28	28	30	30	30	30	30	30
FALSE	High	Master Protein	F1S1A8	Complex I-49kD OS=Sus scrofa OX=9823 GN=NDUFS2 PE=1 SV=2	0	217.73	56	19	83	19	1	473	53.6	7.15	338.39	19	107.256	110.175	99.8244	94.9586	102.478	89.2082	106.725	97.1703	92.3046	107.474	100.216	106.174	97.6158	97.6158	90.3576	105.416	103.899	91.3326	18	18	18	18	18	18	18	18	18	20	20	20	20	20	20
FALSE	High	Master Protein	F1RXA7	26S proteasome non-ATPase regulatory subunit 3 OS=Sus scrofa OX=9823 GN=PSMD3 PE=1 SV=3	0	217.658	48	23	106	23	1	534	60.9	8.44	407.97	23	100.486	104.272	95.4369	105.826	101.359	103.592	102.039	93.9806	93.0097	91.7931	106.51	90.944	105.094	99.1513	106.415	101.321	95.4722	103.396	21	21	21	21	21	21	21	21	21	24	24	24	24	24	24
FALSE	High	Master Protein	A0A5G2RF91	Nucleobindin-1 OS=Sus scrofa OX=9823 GN=NUCB1 PE=1 SV=1	0	217.599	60	26	68	26	1	450	52.4	5.27	254.55	26	93.7337	101.777	94.4819	110.848	98.3163	109.819	88.9641	101.122	100.935	91.9811	96.931	93.3671	106.633	89.9022	111.286	95.743	107.029	107.029	20	20	20	20	20	20	20	20	20	21	21	21	21	21	21
FALSE	High	Master Protein	A0A5G2QXV8	Catechol O-methyltransferase OS=Sus scrofa OX=9823 GN=COMT PE=1 SV=1	0	217.572	63	11	53	11	1	270	30	5.63	284.51	11	97.7512	101.405	101.499	101.967	104.122	96.908	99.6249	95.4091	101.218	97.0373	97.4323	100.395	100.494	101.382	105.826	96.5435	97.8273	103.061	12	12	12	12	12	12	12	12	12	13	13	13	13	13	13
FALSE	High	Master Protein	A0A480SEB2	A-kinase anchor protein 1, mitochondrial OS=Sus scrofa OX=9823 PE=4 SV=1	0	217.515	33	23	58	1	1	873	92.9	5.01	236.81	23	104.62	100.301	90.2576	104.52	89.7554	100.402	109.441	106.428	94.2751	114.177	94.2745	94.8198	99.4547	79.9155	110.36	98.8185	111.269	96.9101	1	1	1	1	1	1	1	1	1	1	1	1	1	1	1
FALSE	High	Master Protein	I3LRU1	Uncharacterized protein OS=Sus scrofa OX=9823 GN=RHPN2 PE=1 SV=3	0	217.373	47	26	74	26	1	686	76.7	6.96	303.25	26	96.5365	90.119	106.01	98.0645	102.139	99.2868	101.019	105.297	101.63	99.911	91.3083	113.621	96.2369	112.098	94.8031	94.1759	98.5668	99.2837	24	24	24	24	24	24	24	24	24	26	26	26	26	26	26
FALSE	High	Master Protein	A0A4X1W6J2	Uncharacterized protein OS=Sus scrofa OX=9823 GN=DCTN2 PE=3 SV=1	0	216.894	58	17	61	17	1	405	44.6	5.21	284.92	17	95.3112	98.7562	100.096	105.933	106.412	99.139	97.5122	98.9476	97.9907	91.5506	101.729	98.848	103.649	106.818	103.265	99.8082	96.0635	98.2719	15	15	15	15	15	15	15	15	15	15	15	15	15	15	15
FALSE	High	Master Protein	A0A5G2QCA3	Atlastin-3 isoform X2 OS=Sus scrofa OX=9823 GN=ATL3 PE=1 SV=1	0	216.739	54	20	60	20	1	541	60.4	5.73	272.35	20	102.937	99.4755	100.734	97.6923	97.7972	100.629	102.622	97.3777	100.734	105.67	94.853	105.06	97.2957	101.047	94.4168	101.483	101.657	98.517	18	18	18	18	18	18	18	18	18	19	19	19	19	19	19
FALSE	High	Master Protein	A0A4X1W958	Peptidase_M24 domain-containing protein OS=Sus scrofa OX=9823 GN=PA2G4 PE=3 SV=1	0	216.638	61	20	138	3	1	394	43.8	6.55	554.38	20	91.0433	99.0367	100.77	102.6	105.104	102.985	91.6212	105.489	101.252	97.5229	96.094	106.763	92.7599	103.62	106.954	91.4263	95.9988	108.859	4	4	4	4	4	4	4	4	4	4	4	4	4	4	4
FALSE	High	Master Protein	F1SBB3	Uncharacterized protein OS=Sus scrofa OX=9823 GN=LAMA3 PE=1 SV=3	0	216.636	12	34	62	33	1	3345	367.8	6.96	214.74	34	107.85	80.4741	113.05	77.138	111.382	85.7726	106.28	104.906	113.148	121.714	86.0211	128.33	84.996	124.789	76.7951	97.0178	94.3153	86.0211	28	28	28	28	28	28	28	28	28	19	19	19	19	19	19
FALSE	High	Master Protein	B2ZF47	Mitochondrial aldehyde dehydrogenase 2 OS=Sus scrofa OX=9823 GN=ALDH2 PE=2 SV=1	0	216.56	62	23	85	20	1	521	56.9	6.87	342.07	23	106.548	112.6	92.621	108.372	97.6779	101.325	106.963	85.3259	88.4761	111.593	100.379	97.7335	100.883	98.3635	98.7415	98.9935	97.9855	95.3396	17	17	17	17	17	17	17	17	17	20	20	20	20	20	20
FALSE	High	Master Protein	A0A480S6V6	Scaffold attachment factor B2 OS=Sus scrofa OX=9823 PE=4 SV=1	0	216.406	33	27	93	17	1	954	107.9	6.11	338.87	27	105.826	107.796	93.4052	108.138	93.9191	103.598	90.7498	96.1462	100.515	96.5243	92.9337	101.042	95.1344	101.389	105.096	98.4934	107.991	101.389	12	12	12	12	12	12	12	12	12	15	15	15	15	15	15
FALSE	High	Master Protein	A0A480L956	GRB10-interacting GYF protein 2 isoform b OS=Sus scrofa OX=9823 PE=4 SV=1	0	216.381	28	29	54	28	1	1291	149.1	5.49	239.32	29	93.5505	115.598	93.202	113.943	95.8163	102.178	93.4634	95.4677	96.7749	85.1602	107.811	97.0995	106.696	93.9752	103.683	102.902	103.125	99.4427	24	24	24	24	24	24	24	24	24	18	18	18	18	18	18
FALSE	High	Master Protein	A0A481D4T2	Guanine nucleotide-binding protein G(I)/G(S)/G(T) subunit beta-2 OS=Sus scrofa OX=9823 PE=3 SV=1	0	216.251	56	13	79	6	1	337	37	6.18	404.25	13	111.792	125.81	90.3535	109.649	96.6202	95.3009	108.659	79.0568	82.8498	105.631	102.046	99.9984	97.4384	106.911	93.4703	108.447	97.1824	88.8623	6	6	6	6	6	6	6	6	6	7	7	7	7	7	7
FALSE	High	Master Protein	A0A4X1USF9	Uncharacterized protein OS=Sus scrofa OX=9823 GN=FUBP1 PE=4 SV=1	0	216.215	51	26	97	1	1	643	67.4	7.61	328.8	26	88.0857	76.1729	107.54	91.3424	103.769	99.5699	92.7137	116.796	123.995	90.8625	99.3076	118.049	96.2998	107.868	99.4233	80.7978	99.3076	107.868	1	1	1	1	1	1	1	1	1	1	1	1	1	1	1
FALSE	High	Master Protein	A0A4X1TDZ9	Uncharacterized protein OS=Sus scrofa OX=9823 GN=MYO1D PE=3 SV=1	0	216.132	43	35	72	35	1	1006	115.9	9.35	264.23	35	100.969	94.9627	100.291	93.4127	101.356	101.26	103.681	102.81	101.26	110.31	96.879	98.1086	98.4869	99.9057	97.7303	95.3656	102.743	100.568	32	32	32	32	32	32	32	32	32	27	27	27	27	27	27
FALSE	High	Master Protein	A0A5G2QSU5	Pyruvate dehydrogenase E1 component subunit beta OS=Sus scrofa OX=9823 GN=PDHB PE=1 SV=1	0	216.01	46	12	74	12	1	361	39.6	7.47	310.79	12	110.834	115.269	94.7976	108.445	98.2096	94.7123	108.531	86.4384	82.8559	110.76	107.017	88.4196	104.912	88.6536	99.8821	104.912	99.8821	95.5544	14	14	14	14	14	14	14	14	14	14	14	14	14	14	14
FALSE	High	Master Protein	A0A4X1TWX8	PKS_ER domain-containing protein OS=Sus scrofa OX=9823 GN=VAT1 PE=4 SV=1	0	216.006	58	15	64	15	1	399	42.6	6.19	312.02	15	100.723	105.057	98.014	111.197	102.168	98.3752	103.612	93.3187	87.6301	91.9554	102.507	92.7912	108.044	93.9404	103.238	104.179	108.253	95.0896	13	13	13	13	13	13	13	13	13	13	13	13	13	13	13
FALSE	High	Master Protein	A0A4X1T3A7	Uncharacterized protein OS=Sus scrofa OX=9823 GN=TMOD3 PE=4 SV=1	0	215.842	63	20	79	18	1	347	38.8	4.98	327.42	20	93.843	99.5332	94.5892	109.235	94.4027	113.059	94.2161	99.4399	101.679	96.2245	92.7471	97.8142	99.4038	96.3238	112.916	92.1509	99.8012	112.519	18	18	18	18	18	18	18	18	18	17	17	17	17	17	17
FALSE	High	Master Protein	A0A480JRE1	Enoyl-CoA hydratase, mitochondrial OS=Sus scrofa OX=9823 PE=3 SV=1	0	215.619	74	16	75	16	1	290	31.2	8.57	311.61	16	99.4193	100.484	100.484	94.9675	104.162	103.871	101.645	95.4514	99.5161	105.777	96.4962	96.6856	99.053	99.6212	105.019	95.5492	97.1591	104.64	17	17	17	17	17	17	17	17	17	17	17	17	17	17	17
FALSE	High	Master Protein	A0A287AHQ0	Acetyl-CoA acetyltransferase, cytosolic OS=Sus scrofa OX=9823 GN=ACAT2 PE=1 SV=1	0	215.564	65	17	71	17	1	397	41.3	7.43	314.59	17	84.3376	96.7968	96.6188	123.495	101.514	110.146	88.9653	100.446	97.7758	81.141	102.464	93.3562	114.144	103.428	109.643	93.4634	94.3206	108.036	17	17	17	17	17	17	17	17	17	19	19	19	19	19	19
FALSE	High	Master Protein	A0A287AZR8	Cohesin subunit SA-2 isoform a OS=Sus scrofa OX=9823 GN=STAG2 PE=1 SV=1	0	215.439	30	33	70	26	1	1237	141.9	5.43	255.98	33	95.5142	95.4295	101.355	95.4295	98.4771	101.609	91.5354	106.435	114.307	93.5662	95.9487	100.356	100.714	100.595	103.096	94.8766	107.504	103.334	17	17	17	17	17	17	17	17	17	24	24	24	24	24	24
FALSE	High	Master Protein	A0A5G2QGQ5	Uncharacterized protein OS=Sus scrofa OX=9823 GN=ACSF2 PE=1 SV=1	0	215.193	41	19	81	1	1	619	68.3	8.24	364.58	19	118.74	118.16	85.7031	117.677	90.8228	106.955	98.5507	86.1861	77.0093	94.3048	116.419	63.4588	122.873	76.7463	122.588	106.264	97.5317	99.8096	1	1	1	1	1	1	1	1	1	1	1	1	1	1	1
FALSE	High	Master Protein	Q06AS8	GBAK OS=Sus scrofa OX=9823 GN=GNAI3 PE=1 SV=1	0	215.193	67	18	91	8	1	354	40.5	5.69	377.99	18	102.658	99.2402	109.399	93.8284	102.278	91.7397	102.943	101.614	96.202	112.027	94.2771	103.007	97.8659	89.8153	98.3509	98.4479	104.365	101.843	7	7	7	7	7	7	7	7	7	7	7	7	7	7	7
FALSE	High	Master Protein	A0A480W0D4	Heterogeneous nuclear ribonucleoprotein A3 isoform a OS=Sus scrofa OX=9823 PE=4 SV=1	0	215.116	48	19	110	9	1	378	39.6	9.01	392.06	19	111.98	112.873	100.894	103.487	95.4406	96.3346	86.6795	90.2555	102.056	94.7921	106.59	90.4346	92.0288	92.1351	102.338	106.59	114.029	101.063	9	9	9	9	9	9	9	9	9	5	5	5	5	5	5
FALSE	High	Master Protein	A0A480VBW5	DNA ligase OS=Sus scrofa OX=9823 PE=3 SV=1	0	215.101	38	27	57	27	1	921	101.4	6.29	216.58	27	93.0326	94.7115	103.19	98.7408	97.9853	98.573	102.266	106.296	105.121	98.4177	102.313	100.487	105.234	98.7828	100.122	97.3222	96.4702	100.974	22	22	22	22	22	22	22	22	22	22	22	22	22	22	22
FALSE	High	Master Protein	I3L829	Uncharacterized protein OS=Sus scrofa OX=9823 GN=NPLOC4 PE=1 SV=3	0	214.798	42	26	76	26	1	765	83.6	8.16	290.37	26	90.3139	91.0588	105.13	99.0876	102.398	101.736	92.5487	111.42	106.289	92.6621	102.787	100.762	104.686	100.383	102.155	97.8513	98.4841	100.003	22	22	22	22	22	22	22	22	22	24	24	24	24	24	24
FALSE	High	Master Protein	F1S6V3	TPR_REGION domain-containing protein OS=Sus scrofa OX=9823 GN=CTR9 PE=1 SV=4	0	214.783	29	33	68	33	1	1169	132.9	6.98	273.44	33	99.5263	98.579	99.4316	99.3369	97.2527	101.326	94.5054	101.042	109	93.5798	98.8327	94.7471	99.3191	99.3191	99.4163	102.335	108.949	103.502	26	26	26	26	26	26	26	26	26	27	27	27	27	27	27
FALSE	High	Master Protein	F1SCY2	Interferon-stimulated protein 60 OS=Sus scrofa OX=9823 GN=IFIT3 PE=1 SV=3	0	214.537	41	14	70	14	1	509	57.8	5.01	350.4	14	101.286	35.7896	121.766	37.9662	126.12	117.611	101.088	136.409	122.063	116.252	50.7847	157.066	53.2778	193.447	73.6845	60.5725	60.1108	134.905	16	16	16	16	16	16	16	16	16	14	14	14	14	14	14
FALSE	High	Master Protein	F1SI55	W2 domain-containing protein OS=Sus scrofa OX=9823 GN=BZW1 PE=1 SV=3	0	213.867	54	22	95	21	1	448	51	6.95	369.02	22	103.011	111.497	96.2584	102.554	98.5396	94.5248	108.485	92.5174	92.6086	95.7893	111.297	94.865	104.622	97.7407	94.3515	110.373	95.5839	95.2758	19	19	19	19	19	19	19	19	19	22	22	22	22	22	22
FALSE	High	Master Protein	A0A480YGG5	NADH dehydrogenase [ubiquinone] flavoprotein 1, mitochondrial (Fragment) OS=Sus scrofa OX=9823 PE=3 SV=1	0	213.766	63	20	71	20	1	460	49.9	7.78	304.89	20	106.144	97.7076	101.375	97.5242	102.659	98.4411	108.069	95.5985	92.5725	108.051	101.529	93.6815	103.261	92.3567	98.9809	101.936	103.873	96.2293	18	18	18	18	18	18	18	18	18	19	19	19	19	19	19
FALSE	High	Master Protein	A0A480XJD7	GRIP and coiled-coil domain-containing protein 2 OS=Sus scrofa OX=9823 PE=4 SV=1	0	213.685	30	47	70	47	1	1684	195	5.08	212.09	47	108.362	94.7964	99.7449	103.158	93.1753	101.195	93.3459	101.451	104.779	98.2456	94.3881	101.051	99.4146	96.9598	101.519	99.0639	107.48	101.986	26	26	26	26	26	26	26	26	26	36	36	36	36	36	36
FALSE	High	Master Protein	Q6W4V3	Envelope protein OS=Sus scrofa OX=9823 GN=env PE=4 SV=1	0	213.666	38	19	87	4	1	660	73.9	8.54	377.69	19	120.148	166.101	79.674	119.264	93.6367	68.5393	109.809	66.4183	76.4043	108.142	141.468	81.9804	116.718	86.8653	66.7827	133.652	103.149	61.1378	4	4	4	4	4	4	4	4	4	3	3	3	3	3	3
FALSE	High	Master Protein	F1RR06	Glycylpeptide N-tetradecanoyltransferase OS=Sus scrofa OX=9823 GN=NMT1 PE=1 SV=3	0	213.651	45	17	59	3	1	496	56.8	7.99	243.85	17	83.2871	104.498	95.4997	110.008	96.1425	109.824	84.5727	103.764	112.212	90.4408	88.5086	108.543	88.4069	113.627	110.475	86.8815	104.882	108.237	3	3	3	3	3	3	3	3	3	2	2	2	2	2	2
FALSE	High	Master Protein	A0A481C2P3	THO complex subunit 2 OS=Sus scrofa OX=9823 PE=3 SV=1	0	213.61	24	35	84	35	1	1592	182.7	8.44	282.6	35	104.669	112.12	95.7804	93.9848	102.424	97.7555	96.4088	92.8176	103.95	101.688	101.793	93.0373	92.9318	100.844	98.8395	97.6791	112.765	100.527	32	32	32	32	32	32	32	32	32	28	28	28	28	28	28
FALSE	High	Master Protein	I3LU51	Uncharacterized protein OS=Sus scrofa OX=9823 GN=HNRNPUL1 PE=1 SV=3	0	213.412	37	22	67	1	1	821	91.8	6.52	272.68	22	94.1223	89.3594	101.013	109.121	94.5277	113.681	86.4205	106.688	105.067	92.4345	92.3444	88.9219	93.3351	88.5616	126.93	89.4623	107.295	120.715	1	1	1	1	1	1	1	1	1	1	1	1	1	1	1
FALSE	High	Master Protein	F6Q3L0	APC-binding protein EB1 OS=Sus scrofa OX=9823 GN=MAPRE1 PE=1 SV=1	0	213.337	57	14	73	12	1	329	36.8	8.59	329.24	14	98.7694	132.56	87.5938	122.44	96.3935	94.6336	101.585	82.0501	84.074	83.8017	121.887	83.9112	115.868	91.2437	99.2329	116.634	95.5119	92.0098	11	11	11	11	11	11	11	11	11	12	12	12	12	12	12
FALSE	High	Master Protein	P41367	Medium-chain specific acyl-CoA dehydrogenase, mitochondrial OS=Sus scrofa OX=9823 GN=ACADM PE=1 SV=3	0	213.234	54	19	88	19	1	421	46.5	8.28	394.06	19	105.18	100.384	103.55	95.2034	99.1366	99.5203	106.523	93.6685	96.7383	113.784	97.2241	100	97.1284	98.1813	99.1385	95.8841	97.4156	101.34	18	18	18	18	18	18	18	18	18	19	19	19	19	19	19
FALSE	High	Master Protein	A0A5G2QTF3	Uncharacterized protein OS=Sus scrofa OX=9823 GN=G3BP1 PE=1 SV=1	0	212.939	50	15	99	14	1	403	45.4	4.96	375.61	15	107.839	124.676	96.1695	103.652	93.8534	85.836	99.3764	94.8333	93.7643	96.1494	115.616	98.6095	105.562	94.438	87.4856	112.621	102.674	86.8439	14	14	14	14	14	14	14	14	14	13	13	13	13	13	13
FALSE	High	Master Protein	A0A480JV64	RNA helicase OS=Sus scrofa OX=9823 PE=4 SV=1	0	212.841	38	36	66	36	1	1222	136	8.75	250.25	36	107.187	99.9999	103.741	90.3519	100.689	89.1706	108.86	101.575	98.4247	110.027	96.193	112.905	94.2433	110.305	86.5373	100.092	97.4928	92.1079	27	27	27	27	27	27	27	27	27	25	25	25	25	25	25
FALSE	High	Master Protein	F1SAJ5	RNA helicase OS=Sus scrofa OX=9823 GN=DDX6 PE=1 SV=1	0	212.783	56	20	68	20	1	483	54.3	8.66	290.49	20	97.3263	114.374	94.1932	110.504	94.7461	99.9065	97.6949	94.7461	96.4048	86.5476	94.9428	94.9428	95.5497	105.664	105.664	109.407	98.9887	108.092	20	20	20	20	20	20	20	20	20	18	18	18	18	18	18
FALSE	High	Master Protein	A0A4X1TF27	Protein transport protein SEC23 OS=Sus scrofa OX=9823 GN=SEC23A PE=3 SV=1	0	212.767	42	23	70	19	1	765	86.1	7.08	281.23	23	90.7817	96.1432	94.5442	111.757	90.8758	109.876	95.6729	105.737	104.703	90.7679	100.982	88.4108	107.66	91.3572	114.437	95.0893	102.161	108.937	17	17	17	17	17	17	17	17	17	16	16	16	16	16	16
FALSE	High	Master Protein	A0A480XDX5	Laminin subunit alpha-1 (Fragment) OS=Sus scrofa OX=9823 PE=4 SV=1	0	212.721	17	40	74	1	1	2839	309.5	5.94	249.07	40	110.797	81.3318	91.855	90.5739	112.993	79.8677	95.4238	110.156	126.902	111.758	84.1525	114.519	77.2	121.471	96.2172	81.0852	112.372	101.125	1	1	1	1	1	1	1	1	1	1	1	1	1	1	1
FALSE	High	Master Protein	A0A287BKF1	Uncharacterized protein OS=Sus scrofa OX=9823 GN=EIF2AK2 PE=1 SV=2	0	212.506	42	24	81	24	1	546	61.8	8.94	310.62	24	94.5145	62.0743	116.551	67.2761	119.483	97.3518	108.796	118.916	115.038	115.403	71.2406	128.174	76.0176	140.653	93.6632	74.7502	85.669	114.428	22	22	22	22	22	22	22	22	22	21	21	21	21	21	21
FALSE	High	Master Protein	B3GMU8	Nicotinamide phosphoribosyltransferase OS=Sus scrofa OX=9823 PE=2 SV=1	0	212.328	54	23	60	23	1	491	55.3	7.59	241.56	23	94.0601	88.4122	96.8841	94.1575	111.978	112.367	97.4683	105.356	99.3185	94.0778	94.0778	102.069	95.7699	119.554	103.855	89.2833	88.0612	113.35	19	19	19	19	19	19	19	19	19	21	21	21	21	21	21
FALSE	High	Master Protein	A9JPD4	Carnitine acetyl transferase OS=Sus scrofa OX=9823 GN=CRAT PE=2 SV=1	0	212.29	48	26	84	26	1	626	70.8	8.35	338.83	26	106.916	101.42	99.0261	96.278	101.508	98.7602	109.132	94.9482	92.2001	111.654	97.3012	103.021	96.9775	98.7041	96.5458	100.323	98.0566	97.4091	24	24	24	24	24	24	24	24	24	23	23	23	23	23	23
FALSE	High	Master Protein	A4Z6H1	Adenylosuccinate synthetase isozyme 2 OS=Sus scrofa OX=9823 GN=ADSS2 PE=2 SV=1	0	212.287	46	17	79	16	1	456	50.1	6.55	331.32	17	95.6785	99.2796	104.424	95.8843	108.848	98.3536	96.7074	100.309	100.617	93.521	104.794	101.332	100.089	114.291	96.0063	101.598	88.0177	100.356	14	14	14	14	14	14	14	14	14	15	15	15	15	15	15
FALSE	High	Master Protein	F1SM28	UDP-glucuronosyltransferase OS=Sus scrofa OX=9823 GN=UGT1A6 PE=1 SV=3	0	212.113	51	17	92	11	1	432	49.1	6.64	369.58	17	126.768	148.464	76.89	125.188	89.692	87.8631	114.049	65.8338	65.335	105	121.625	86.9999	110.125	89.9999	85.8749	122.375	92.8749	84.9999	11	11	11	11	11	11	11	11	11	11	11	11	11	11	11
FALSE	High	Master Protein	A0A480W191	1-phosphatidylinositol 4,5-bisphosphate phosphodiesterase OS=Sus scrofa OX=9823 PE=4 SV=1	0	211.991	32	29	63	29	1	1227	138.4	5.99	253.45	29	102.937	93.2617	97.7539	95.5078	111.922	101.209	102.246	98.7042	96.4581	97.8406	96.8177	99.659	98.0679	110.229	99.659	97.045	98.2952	102.387	24	24	24	24	24	24	24	24	24	23	23	23	23	23	23
FALSE	High	Master Protein	F1SD97	Phenylalanine--tRNA ligase OS=Sus scrofa OX=9823 GN=FARSA PE=1 SV=3	0	211.673	51	20	67	20	1	508	57.5	8.12	282.88	20	95.2456	101.322	101.762	101.233	101.762	99.2082	103.347	99.8246	96.2142	99.0158	103.388	95.1905	100.546	101.202	101.53	98.4694	100.327	100.546	18	18	18	18	18	18	18	18	18	17	17	17	17	17	17
FALSE	High	Master Protein	A0A287BNG8	PDZ domain-containing protein OS=Sus scrofa OX=9823 GN=AHNAK2 PE=1 SV=1	0	211.621	42	23	64	11	1	3722	382.1	5.27	235.43	23	83.5224	87.361	94.7574	91.9486	123.032	112.733	90.7315	92.4168	123.594	94.7613	83.2954	101.977	85.6676	121.647	125.7	81.7139	88.8306	116.408	8	8	8	8	8	8	8	8	8	8	8	8	8	8	8
FALSE	High	Master Protein	A0A4X1VZI2	26S proteasome non-ATPase regulatory subunit 13 OS=Sus scrofa OX=9823 GN=PSMD13 PE=3 SV=1	0	211.59	71	23	84	23	1	376	42.8	5.69	347.29	23	102.461	111.168	92.8073	104.543	101.987	99.4322	105.395	91.6717	90.536	92.4025	112.468	91.9155	105.552	98.7337	97.5649	112.37	93.3765	95.6168	22	22	22	22	22	22	22	22	22	21	21	21	21	21	21
FALSE	High	Master Protein	A0A286ZKW2	Paraspeckle component 1 OS=Sus scrofa OX=9823 GN=PSPC1 PE=1 SV=1	0	211.302	50	22	71	20	1	521	58.4	6.99	255.71	22	105.41	118.302	90.6234	105.5	101.443	98.7378	97.2051	90.6234	92.2463	92.1447	101.152	91.8305	94.9726	102.199	105.342	96.2295	119.272	96.7532	17	17	17	17	17	17	17	17	17	17	17	17	17	17	17
FALSE	High	Master Protein	B8Y7D3	Nucleolar complex protein 3 homolog OS=Sus scrofa OX=9823 GN=NOC3L PE=2 SV=1	0	211.195	47	28	53	28	1	799	92.4	9.14	220.24	28	105.559	94.9992	103.984	89.6266	104.725	91.7571	101.205	104.17	104.17	109.635	99.4981	104.015	92.6731	101.606	91.5691	106.524	102.509	92.0709	23	23	23	23	23	23	23	23	23	21	21	21	21	21	21
FALSE	High	Master Protein	I3LNX4	Nuclear RNA export factor 1 isoform 1 OS=Sus scrofa OX=9823 GN=NXF1 PE=1 SV=2	0	211.064	41	22	55	22	1	716	80.6	9.66	238.09	22	102.486	102.581	101.817	95.1265	105.162	94.9354	105.735	96.1778	96.1778	108.849	97.5001	104.905	99.8083	101.251	91.7297	97.5963	103.655	94.8073	18	18	18	18	18	18	18	18	18	19	19	19	19	19	19
FALSE	High	Master Protein	A0A4X1TN87	Uncharacterized protein OS=Sus scrofa OX=9823 GN=LOC110255332 PE=3 SV=1	0	211.062	53	22	71	1	1	575	62.6	7.58	293.27	22																												1	1	1	1	1	1
FALSE	High	Master Protein	A0A4X1UXG9	Uncharacterized protein OS=Sus scrofa OX=9823 GN=MCCC1 PE=4 SV=1	0	210.842	44	20	47	2	1	695	77.2	7.61	229.18	20	82.4537	83.0588	100.864	85.1332	90.4057	112.014	92.9123	125.239	127.832	102.157	90.237	109.763	92.394	96.2537	111.466	72.9816	108.287	116.574	2	2	2	2	2	2	2	2	2	2	2	2	2	2	2
FALSE	High	Master Protein	F2Z5M9	Signal recognition particle 54 kDa protein OS=Sus scrofa OX=9823 GN=SRP54 PE=1 SV=1	0	210.641	50	23	67	23	1	504	55.7	8.75	255.25	23	95.2548	102.059	101.433	102.596	104.387	97.3141	96.6873	100.627	99.6419	95.8658	101.272	99.894	99.682	104.558	96.8198	99.788	103.392	98.7279	19	19	19	19	19	19	19	19	19	22	22	22	22	22	22
FALSE	High	Master Protein	A0A287A9H4	Heterogeneous nuclear ribonucleoprotein H2 OS=Sus scrofa OX=9823 GN=HNRNPH2 PE=1 SV=2	0	210.632	44	15	88	6	1	449	49.2	6.3	385.47	15	102.07	98.0242	90.2152	107.527	94.0726	109.973	94.3549	108.185	95.578	90.9676	100.491	88.415	103.24	90.9676	111.094	101.276	108.738	104.811	7	7	7	7	7	7	7	7	7	8	8	8	8	8	8
FALSE	High	Master Protein	A0A4X1T2E0	ANK_REP_REGION domain-containing protein OS=Sus scrofa OX=9823 GN=TRPV4 PE=4 SV=1	0	210.601	33	22	53	22	1	871	98.3	7.5	228.49	22	108.504	112.402	92.8244	109.302	95.2163	100.354	106.91	88.6608	85.7374	100.108	100.324	91.4635	108.645	84.0076	100.432	104.43	112.859	97.8389	17	17	17	17	17	17	17	17	17	19	19	19	19	19	19
FALSE	High	Master Protein	A0A286ZIV9	Uncharacterized protein OS=Sus scrofa OX=9823 GN=PRPF40A PE=1 SV=2	0	210.541	26	25	85	1	1	962	109	8.29	306.13	25	94.8471	97.4237	99.714	95.8968	95.1334	109.257	85.8769	109.257	112.692	98.6512	92.8697	99.422	92.3879	96.6277	102.024	93.2551	126.402	98.3621	1	1	1	1	1	1	1	1	1	1	1	1	1	1	1
FALSE	High	Master Protein	A0A480TXZ6	Eukaryotic translation initiation factor 3 subunit I OS=Sus scrofa OX=9823 GN=EIF3I PE=3 SV=1	0	210.516	82	19	89	19	1	325	36.4	5.64	383.45	19	101.978	108.385	102.638	96.6084	106.689	90.579	103.674	95.3837	94.0648	98.824	107.938	105.586	97.942	109.604	92.2579	103.43	92.3559	92.0619	18	18	18	18	18	18	18	18	18	20	20	20	20	20	20
FALSE	High	Master Protein	B6VAP9	DNA-(apurinic or apyrimidinic site) endonuclease OS=Sus scrofa OX=9823 GN=APEX1 PE=2 SV=1	0	210.474	50	13	60	13	1	318	35.4	7.93	305.8	13	91.6159	106.029	98.1159	108.29	99.2464	107.159	95.2898	96.0435	98.1159	93.2373	104.312	91.3752	100.196	96.7657	110.389	94.7075	100.882	108.233	13	13	13	13	13	13	13	13	13	10	10	10	10	10	10
FALSE	High	Master Protein	A0A287AG36	Uncharacterized protein OS=Sus scrofa OX=9823 GN=LAMA1 PE=4 SV=2	0	210.304	16	42	76	3	1	3079	336.4	6.07	244.3	42	92.4499	90.141	94.226	89.253	85.5233	102.929	103.817	119.624	121.932	105.057	95.6983	84.2956	95.6983	84.941	109.36	106.348	120.978	97.4195	3	3	3	3	3	3	3	3	3	1	1	1	1	1	1
FALSE	High	Master Protein	A0A4X1T4S6	eIF2B_5 domain-containing protein OS=Sus scrofa OX=9823 GN=EIF2S2 PE=3 SV=1	0	210.216	62	22	92	22	1	333	38.2	5.8	327.46	22	94.5387	99.1192	99.7357	98.6787	99.6477	102.29	96.4766	104.669	104.845	97.9247	102.512	100.765	97.4877	102.403	104.041	97.1601	95.7401	101.966	20	20	20	20	20	20	20	20	20	19	19	19	19	19	19
FALSE	High	Master Protein	A0A4X1WC51	S-methyl-5'-thioadenosine phosphorylase OS=Sus scrofa OX=9823 GN=MTAP PE=3 SV=1	0	210.214	78	15	66	15	1	283	31.2	7.43	291.22	15	86.4776	99.5396	108.554	102.943	110.946	95.5842	90.709	99.2637	105.887	95.639	93.3063	111.055	95.9432	117.343	97.6674	93.5091	99.3915	96.1461	14	14	14	14	14	14	14	14	14	18	18	18	18	18	18
FALSE	High	Master Protein	F1SBH2	Protein transport protein SEC23 OS=Sus scrofa OX=9823 GN=SEC23B PE=1 SV=1	0	209.98	37	21	68	17	1	767	86.4	6.99	294.93	21	95.5431	96.3788	97.7718	107.801	96.8431	109.379	96.8431	100.093	99.3504	94.6997	96.0998	102.7	100.3	104.4	102.5	92.6996	96.6998	110	15	15	15	15	15	15	15	15	15	16	16	16	16	16	16
FALSE	High	Master Protein	F1RS44	N-glycanase 1 OS=Sus scrofa OX=9823 GN=NGLY1 PE=1 SV=4	0	209.921	45	27	68	27	1	688	78.2	6.54	272.28	27	93.8527	91.3418	96.7965	116.277	91.4284	110.736	95.5843	103.81	100.26	93.1003	96.8329	97.8509	106.334	96.7198	107.918	90.6119	100.452	110.067	22	22	22	22	22	22	22	22	22	22	22	22	22	22	22
FALSE	High	Master Protein	Q8HZV3	Transferrin receptor protein 1 OS=Sus scrofa OX=9823 GN=TFRC PE=2 SV=1	0	209.784	36	24	94	24	1	768	86.1	6.3	333.52	24	109.303	107.149	98.6218	110.767	91.9894	100.172	105.427	94.4873	82.17	99.3137	101.029	101.144	110.524	85.7016	97.1403	105.719	103.546	95.7677	23	23	23	23	23	23	23	23	23	26	26	26	26	26	26
FALSE	High	Master Protein	A0A4X1TH11	Uncharacterized protein OS=Sus scrofa OX=9823 PE=4 SV=1	0	209.753	26	31	57	31	1	1555	173.7	7.31	250.05	31	93.9566	93.3345	101.155	100.267	98.4892	104.088	100.089	106.754	101.866	98.0665	98.1739	99.3555	104.404	99.4629	105.801	94.7365	96.0255	103.974	21	21	21	21	21	21	21	21	21	23	23	23	23	23	23
FALSE	High	Master Protein	A0A287ARU7	14_3_3 domain-containing protein OS=Sus scrofa OX=9823 GN=CRK PE=1 SV=2	0	209.735	62	15	180	1	1	241	27.2	5.14	703.71	15																			1	1	1	1	1	1	1	1	1
FALSE	High	Master Protein	F1RSG6	V-type proton ATPase subunit H OS=Sus scrofa OX=9823 GN=ATP6V1H PE=3 SV=3	0	209.463	58	20	57	20	1	483	55.8	6.61	257.95	20	105.589	97.0059	102.595	99.002	100.699	95.4091	102.695	100.1	96.9061	99.1757	105.671	95.7909	106.586	95.1506	97.3461	105.671	99.4502	94.9676	18	18	18	18	18	18	18	18	18	20	20	20	20	20	20
FALSE	High	Master Protein	A0A286ZKG5	SH3 domain-containing protein OS=Sus scrofa OX=9823 GN=BCAR1 PE=3 SV=2	0	209.257	41	24	47	24	1	874	93.9	5.62	193.23	24	94.5193	83.9732	105.481	91.4468	106.394	96.4293	98.1731	111.543	111.958	97.7431	98.7462	107.648	97.6177	106.018	94.3578	98.7462	95.1101	104.138	17	17	17	17	17	17	17	17	17	20	20	20	20	20	20
FALSE	High	Master Protein	A0A287ASG1	Uncharacterized protein OS=Sus scrofa OX=9823 GN=FUBP1 PE=1 SV=2	0	209.083	50	26	92	1	1	663	69.9	7.61	299.48	26																			1	1	1	1	1	1	1	1	1
FALSE	High	Master Protein	F1S1G0	Eukaryotic translation initiation factor 3 subunit E OS=Sus scrofa OX=9823 GN=EIF3E PE=1 SV=3	0	208.753	60	23	84	23	1	445	52.2	6.04	348.64	23	105.439	128.748	89.2097	110.101	99.5691	92.9218	102.332	86.5335	85.2385	88.8443	115.935	92.0314	105.121	102.617	94.9909	116.049	93.0559	91.3485	23	23	23	23	23	23	23	23	23	26	26	26	26	26	26
FALSE	High	Master Protein	A0A286ZXY8	Squalene synthase OS=Sus scrofa OX=9823 GN=FDFT1 PE=1 SV=1	0	208.663	45	16	62	16	1	413	47.7	7.09	259.25	16	101.662	104.635	91.079	112.507	103.324	109.096	97.8135	88.5426	91.3414	94.7939	98.6708	90.9171	104.098	93.2432	112.517	97.5631	101.661	106.535	15	15	15	15	15	15	15	15	15	19	19	19	19	19	19
FALSE	High	Master Protein	A0A0B8RVZ5	Carnitine O-palmitoyltransferase OS=Sus scrofa domesticus OX=9825 GN=CPT1A PE=3 SV=1	0	208.656	42	27	81	1	1	772	88.1	8.5	294.84	27																												1	1	1	1	1	1
FALSE	High	Master Protein	Q64L94	Proteasome activator complex subunit 1 OS=Sus scrofa OX=9823 GN=PSME1 PE=2 SV=1	0	208.539	60	19	80	19	1	249	28.6	6.02	335.58	19	83.8455	76.8953	103.569	93.3316	116.155	113.243	87.9781	109.58	115.497	81.1049	89.1747	99.2127	94.1937	126.965	119.584	89.6667	83.9589	116.041	15	15	15	15	15	15	15	15	15	18	18	18	18	18	18
FALSE	High	Master Protein	I3LQN4	Prohibitin OS=Sus scrofa OX=9823 GN=PHB2 PE=1 SV=1	0	208.357	82	23	144	23	1	299	33.4	9.85	507.19	23	103.691	97.445	105.205	89.0228	104.069	91.4832	106.908	102.744	99.4322	111.398	98.831	107.306	96.2008	101.559	89.9661	105.163	99.1232	90.4532	24	24	24	24	24	24	24	24	24	23	23	23	23	23	23
FALSE	High	Master Protein	A0A481C6N8	Prosaposin isoform a preproprotein OS=Sus scrofa OX=9823 PE=4 SV=1	0	208.231	51	21	107	20	1	524	58	5	404.49	21	100.799	106.925	97.603	103.374	105.06	97.2479	100.089	87.7488	101.243	98.1703	105.597	92.5734	103.875	98.3855	99.5695	107.857	99.1389	94.7261	19	19	19	19	19	19	19	19	19	20	20	20	20	20	20
FALSE	High	Master Protein	A0A5K1VI30	tRNA-binding domain-containing protein OS=Sus scrofa OX=9823 GN=AIMP1 PE=1 SV=1	0	208.093	74	19	75	19	1	319	35.3	8.16	277.7	19	95.5233	105.689	96.7358	109.886	92.0725	103.451	102.238	98.8808	95.5233	93.8383	105.963	90.658	105.764	92.3475	107.156	100.298	100.795	103.18	18	18	18	18	18	18	18	18	18	17	17	17	17	17	17
FALSE	High	Master Protein	A0A5G2QQW2	Alpha-soluble NSF attachment protein OS=Sus scrofa OX=9823 GN=NAPA PE=1 SV=1	0	208.07	68	17	62	17	1	295	33.3	5.36	308.75	17	90.9662	101.239	98.4938	103.365	104.339	104.693	101.771	100.619	94.5086	101.73	100	101.19	105.19	105.731	96.5406	97.2975	93.0808	99.1355	17	17	17	17	17	17	17	17	17	16	16	16	16	16	16
FALSE	High	Master Protein	Q95JG9	Carnitine O-palmitoyltransferase OS=Sus scrofa OX=9823 GN=CPT1A PE=2 SV=1	0	207.823	42	27	82	1	1	772	88.1	8.5	300.61	27	90.2968	81.185	111.136	85.1503	92.5747	96.7931	93.1653	128.6	121.091	104.566	88.8281	109.012	101.563	100.362	94.1143	80.7787	109.732	110.934	1	1	1	1	1	1	1	1	1	1	1	1	1	1	1
FALSE	High	Master Protein	A0A480XF06	Anamorsin OS=Sus scrofa OX=9823 GN=CIAPIN1 PE=3 SV=1	0	207.706	83	20	73	20	1	313	33.4	5.38	283.03	20	89.0746	101.821	95.9747	115.717	97.5081	107.858	93.7705	99.7123	98.4664	86.3903	106.9	90.4156	108.721	91.2782	113.13	99.3289	95.5911	108.242	18	18	18	18	18	18	18	18	18	19	19	19	19	19	19
FALSE	High	Master Protein	A0A4X1W5J1	PH domain-containing protein OS=Sus scrofa OX=9823 GN=ANLN PE=4 SV=1	0	207.56	34	32	68	32	1	1144	126	7.24	234.24	32	94.4788	100.842	112.632	89.5193	96.1631	91.6715	93.2623	114.036	107.392	100.495	107.122	115.233	94.2626	104.55	83.4805	108.903	98.0216	87.8329	24	24	24	24	24	24	24	24	24	27	27	27	27	27	27
FALSE	High	Master Protein	I3LRU6	DUF3677 domain-containing protein OS=Sus scrofa OX=9823 GN=INTS1 PE=1 SV=3	0	207.327	21	33	47	33	1	2189	243.3	6.39	186.35	33	99.5426	95.3305	103.297	94.2317	100.916	96.3378	97.986	106.044	106.41	94.1781	99.6935	94.4845	101.532	95.4037	103.166	101.328	107.967	102.247	16	16	16	16	16	16	16	16	16	26	26	26	26	26	26
FALSE	High	Master Protein	M3TYI1	Phosphoglucomutase 2 OS=Sus scrofa OX=9823 GN=PGM2 PE=2 SV=1	0	206.747	46	29	84	29	1	615	68.7	6.54	283.45	29	92.1213	102.506	93.1956	113.249	95.3442	110.474	94.3594	101.879	96.7766	89.8222	109.118	91.4125	106.468	96.6076	105.938	102.333	94.4872	103.817	22	22	22	22	22	22	22	22	22	27	27	27	27	27	27
FALSE	High	Master Protein	A0A287BDA1	Nuclear fragile X mental retardation-interacting protein 2 OS=Sus scrofa OX=9823 GN=NUFIP2 PE=4 SV=1	0	206.643	43	20	54	20	1	701	76.6	8.72	225.45	20	101.789	103.668	103.4	95.883	104.832	94.3617	97.4937	99.2835	99.2835	97.8784	102.016	103.183	95.9687	99.1516	98.4089	102.971	104.881	95.4382	14	14	14	14	14	14	14	14	14	18	18	18	18	18	18
FALSE	High	Master Protein	A0A287ADV8	Uncharacterized protein OS=Sus scrofa OX=9823 GN=LMNB2 PE=1 SV=1	0	206.494	42	31	93	28	1	742	82	5.76	291.97	31	108.752	106.586	99.1343	94.7152	100.781	92.809	104.073	96.8814	96.2749	105.758	97.2891	104.516	97.402	96.9503	95.4823	103.726	103.613	95.3693	25	25	25	25	25	25	25	25	25	24	24	24	24	24	24
FALSE	High	Master Protein	A0A480JG52	Prostaglandin F2 receptor negative regulator OS=Sus scrofa OX=9823 PE=4 SV=1	0	206.108	40	24	72	2	1	743	83.1	6.32	318.1	24	101.899	87.2773	110.254	84.334	128.768	86.6127	107.975	94.6831	98.1961	104.559	83.8993	124.151	91.0767	129.389	83.8023	95.4414	99.806	87.876	2	2	2	2	2	2	2	2	2	2	2	2	2	2	2
FALSE	High	Master Protein	A0A287B544	Uncharacterized protein OS=Sus scrofa OX=9823 GN=PARP9 PE=4 SV=1	0	206.056	38	23	52	2	1	847	95.7	8.34	230.48	23	104.054	65.0288	131.861	69.3649	108.955	87.7461	89.3486	111.406	132.333	110.576	68.9575	133.687	71.0139	139.856	96.2789	69.7409	88.5427	121.348	2	2	2	2	2	2	2	2	2	2	2	2	2	2	2
FALSE	High	Master Protein	A0A4X1UAV2	TPR_REGION domain-containing protein OS=Sus scrofa OX=9823 GN=UNC45A PE=4 SV=1	0	205.996	31	30	69	30	1	1083	118.4	6.92	246.33	30	99.7046	105.023	94.6819	101.871	98.6212	100.098	103.348	101.28	95.3713	93.9675	106.868	93.8747	103.155	98.2366	99.9072	106.033	98.051	99.9072	23	23	23	23	23	23	23	23	23	23	23	23	23	23	23
FALSE	High	Master Protein	I3LFE8	Inorganic diphosphatase OS=Sus scrofa OX=9823 GN=PPA2 PE=1 SV=2	0	205.813	68	21	76	21	1	342	38.7	6.84	295.28	21	102.515	102.246	100.539	95.3284	100.449	100.18	104.043	95.7776	98.8321	103.267	102.002	94.9419	100.632	98.5247	101.265	102.213	96.6279	100.632	20	20	20	20	20	20	20	20	20	21	21	21	21	21	21
FALSE	High	Master Protein	A0A286ZWI1	Fructose-bisphosphate aldolase OS=Sus scrofa OX=9823 GN=ALDOC PE=1 SV=1	0	205.744	66	19	72	13	1	364	39.4	6.65	322.98	19	83.035	80.4392	95.3651	108.437	103.616	123.363	84.5183	109.457	111.96	85.364	84.0608	100.802	93.9852	118.044	122.154	81.3542	95.0879	119.047	10	10	10	10	10	10	10	10	10	11	11	11	11	11	11
FALSE	High	Master Protein	A0A4X1TP11	Uncharacterized protein OS=Sus scrofa OX=9823 GN=HNRNPH3 PE=4 SV=1	0	205.698	56	13	81	2	1	346	36.9	6.87	333.42	13																			2	2	2	2	2	2	2	2	2
FALSE	High	Master Protein	A0A5G2QQK9	Eukaryotic translation initiation factor 3 subunit M OS=Sus scrofa OX=9823 GN=EIF3M PE=1 SV=1	0	205.605	60	16	61	16	1	369	42	6.62	297.74	16	106.409	123.805	92.2592	116.813	99.1677	95.2556	98.585	82.8536	84.9345	91.7793	113.203	92.9003	104.858	104.11	96.8861	104.858	94.2704	97.0107	13	13	13	13	13	13	13	13	13	18	18	18	18	18	18
FALSE	High	Master Protein	A0A287BN36	Uncharacterized protein OS=Sus scrofa OX=9823 GN=RAB5C PE=1 SV=1	0	205.206	78	11	74	8	1	216	23.5	8.41	381.52	11	107.586	106.81	96.3793	105.172	95.7759	101.034	104.741	91.3793	91.1207	104.567	98.059	97.6023	101.028	90.0666	98.4015	104.795	105.937	99.5433	8	8	8	8	8	8	8	8	8	8	8	8	8	8	8
FALSE	High	Master Protein	A0A480JXS9	Heterogeneous nuclear ribonucleoprotein U-like protein 1 isoform a OS=Sus scrofa OX=9823 PE=4 SV=1	0	204.959	41	22	63	1	1	758	85	8.72	261.82	22																												1	1	1	1	1	1
FALSE	High	Master Protein	F1SHD6	Elongation factor 1-beta OS=Sus scrofa OX=9823 GN=EEF1B2 PE=1 SV=1	0	204.92	74	13	88	10	1	225	24.8	4.67	406.84	13	98.6557	109.986	99.7119	104.705	100	93.8545	102.881	97.5994	92.6062	95.602	111.186	101.339	103.633	100.669	94.0723	107.362	91.8733	94.2635	11	11	11	11	11	11	11	11	11	10	10	10	10	10	10
FALSE	High	Master Protein	A0A4X1SHM4	Uncharacterized protein OS=Sus scrofa OX=9823 PE=3 SV=1	0	204.738	47	26	76	26	1	642	71.9	8.22	304.66	26	95.7258	67.421	111.303	77.3942	110.828	104.749	96.6756	117.667	118.237	99.5153	73.6316	122.297	81.7748	131.409	106.301	77.994	88.9485	118.128	24	24	24	24	24	24	24	24	24	22	22	22	22	22	22
FALSE	High	Master Protein	I3LJ87	40S ribosomal protein S2 OS=Sus scrofa OX=9823 GN=RPS2 PE=1 SV=3	0	204.4	66	19	147	19	1	266	29.1	10.18	546.59	19	105.803	107.553	95.5767	103.499	93.3658	95.5767	109.948	97.8798	90.6942	104.959	111.334	92.8156	104.554	92.0061	97.3692	107.387	93.5239	95.8513	19	19	19	19	19	19	19	19	19	19	19	19	19	19	19
FALSE	High	Master Protein	A0A286ZQP1	Uncharacterized protein OS=Sus scrofa OX=9823 GN=FNDC3A PE=1 SV=1	0	204.366	29	21	50	21	1	1242	136.5	7.2	222.06	21	97.7323	85.9428	107.889	84.5825	105.441	99.9088	100.634	106.801	111.063	110.684	85.6864	111.513	89.0056	105.705	100	94.7103	97.096	105.498	16	16	16	16	16	16	16	16	16	19	19	19	19	19	19
FALSE	High	Master Protein	F1RU31	Uncharacterized protein OS=Sus scrofa OX=9823 GN=SART1 PE=1 SV=1	0	204.183	40	24	52	24	1	803	90.8	5.78	216.82	24	104.912	99.2728	95.9074	97.8175	102.002	103.821	94.7249	96.0893	105.549	94.942	96.6967	99.174	94.2194	104.954	103.716	99.174	104.335	102.787	17	17	17	17	17	17	17	17	17	20	20	20	20	20	20
FALSE	High	Master Protein	A0A4X1T4J0	Ubiquitin carboxyl-terminal hydrolase OS=Sus scrofa OX=9823 GN=USP10 PE=3 SV=1	0	204.031	43	23	50	23	1	805	86.7	5.29	228.96	23	92.0652	95.9018	106.452	98.7793	100.436	99.6512	97.6457	104.883	104.098	93.6473	104.904	95.2076	102.786	98.5511	100.111	101.449	100.111	103.344	19	19	19	19	19	19	19	19	19	18	18	18	18	18	18
FALSE	High	Master Protein	A0A4X1VPA1	Uncharacterized protein OS=Sus scrofa OX=9823 GN=TWF2 PE=3 SV=1	0	203.802	56	19	57	15	1	349	39.6	6.96	243.32	19	91.9314	104.599	94.6212	119.176	100.088	110.933	92.1917	96.3565	90.1094	83.6725	104.053	96.3961	108.557	109.683	100.562	101.463	96.9591	98.7607	11	11	11	11	11	11	11	11	11	14	14	14	14	14	14
FALSE	High	Master Protein	A0A5G2QS05	Spermatid perinuclear RNA-binding protein OS=Sus scrofa OX=9823 GN=STRBP PE=1 SV=1	0	203.791	41	26	87	21	1	647	70.8	8.51	299.48	26	104.681	107.226	97.0486	101.018	103.765	95.522	95.4202	93.2831	102.239	96.3232	95.3366	111.033	92.018	113.365	93.4531	100.987	103.229	94.1706	17	17	17	17	17	17	17	17	17	16	16	16	16	16	16
FALSE	High	Master Protein	A0A287BKR0	SH3 domain-containing protein OS=Sus scrofa OX=9823 GN=CTTN PE=1 SV=1	0	203.738	49	27	116	19	1	579	64.3	5.6	409.74	27	104.964	124.126	93.0312	105.661	95.8184	96.254	98.6928	91.4634	89.8956	98.7719	112.958	90.6179	102.458	87.1552	100.112	110.612	102.681	94.6391	18	18	18	18	18	18	18	18	18	15	15	15	15	15	15
FALSE	High	Master Protein	A0A0D5BWD2	Complement component 1 Q subcomponent-binding protein, mitochondrial OS=Sus scrofa OX=9823 GN=C1QBP PE=2 SV=1	0	203.613	52	9	97	9	1	281	31	4.77	561.42	9	108.192	103.013	107.062	89.9251	104.99	89.9251	111.299	90.3958	95.1979	121.38	101.471	104.904	94.2136	100.294	87.6427	103.334	94.9002	91.8599	9	9	9	9	9	9	9	9	9	9	9	9	9	9	9
FALSE	High	Master Protein	A0A4X1URS1	Uncharacterized protein OS=Sus scrofa OX=9823 PE=3 SV=1	0	203.499	42	19	81	1	1	613	67.9	8.34	357.1	19	90.333	53.7841	126.514	70.9998	91.9901	111.784	89.8727	134.799	129.92	122.994	62.319	136.668	65.4591	105.976	111.041	64.2435	103.444	127.754	1	1	1	1	1	1	1	1	1	1	1	1	1	1	1
FALSE	High	Master Protein	A0A4X1TCE7	Uncharacterized protein OS=Sus scrofa OX=9823 PE=4 SV=1	0	203.484	39	23	51	2	1	811	91.6	8.24	226.14	23																			2	2	2	2	2	2	2	2	2
FALSE	High	Master Protein	A0A480MWC3	Heterogeneous nuclear ribonucleoprotein A/B isoform b (Fragment) OS=Sus scrofa OX=9823 PE=4 SV=1	0	203.418	51	16	77	11	1	285	30.8	9.41	306.04	16	110.853	118.395	93.3785	108.462	95.2179	96.4136	93.7464	87.5843	95.9537	92.1886	117.449	92.0872	100.71	93.2031	95.6378	117.753	99.3912	91.6814	11	11	11	11	11	11	11	11	11	12	12	12	12	12	12
FALSE	High	Master Protein	A0A480K1F4	Gamma-ECS OS=Sus scrofa OX=9823 PE=3 SV=1	0	203.354	44	21	59	21	1	641	72.9	5.58	271.34	21	96.0094	101.615	87.743	115.963	99.3349	109.121	99.905	93.919	96.3894	87.2094	108.527	84.3024	107.655	97.2868	110.853	100.097	94.9613	109.108	15	15	15	15	15	15	15	15	15	20	20	20	20	20	20
FALSE	High	Master Protein	I3LK74	E3 ubiquitin-protein ligase TRIP12 OS=Sus scrofa OX=9823 GN=TRIP12 PE=1 SV=2	0	203.291	20	30	56	30	1	2007	222.1	8.4	214.61	30	95.8721	91.2063	100.448	96.4104	101.884	103.319	96.4104	106.998	107.447	102.746	97.2545	95.5649	97.0433	95.8817	103.802	95.8817	110.772	100.951	21	21	21	21	21	21	21	21	21	28	28	28	28	28	28
FALSE	High	Master Protein	F1S1K0	Double-strand-break repair protein rad21 homolog OS=Sus scrofa OX=9823 GN=RAD21 PE=1 SV=1	0	203.272	50	22	55	22	1	631	71.5	4.67	258.18	22	102.793	106.938	95.9402	103.216	100.762	99.4933	98.2243	97.8013	94.8404	95.9419	99.1636	98.8057	101.431	100.834	99.9989	101.55	104.533	97.8511	17	17	17	17	17	17	17	17	17	17	17	17	17	17	17
FALSE	High	Master Protein	A0A287AEI6	Importin subunit alpha OS=Sus scrofa OX=9823 GN=KPNA6 PE=1 SV=1	0	203.263	54	21	65	14	1	536	59.8	4.94	299.43	21	96.8094	103.191	100.431	103.104	94.0499	98.3616	98.6203	102.501	102.932	99.7718	104.792	99.3154	99.0872	97.9462	97.4898	103.423	99.0872	99.0872	11	11	11	11	11	11	11	11	11	13	13	13	13	13	13
FALSE	High	Master Protein	F1SHF6	HECT-type E3 ubiquitin transferase OS=Sus scrofa OX=9823 GN=HECTD1 PE=1 SV=3	0	203.206	20	31	50	1	1	2139	236	5.48	211.63	31	87.2146	82.1889	116.84	91.0941	104.496	93.2984	92.4167	116.928	115.341	94.7673	93.459	123.877	99.4554	115.7	94.9853	91.2785	90.1882	96.4027	1	1	1	1	1	1	1	1	1	1	1	1	1	1	1
FALSE	High	Master Protein	K9J4T1	DmX-like protein 1 OS=Sus scrofa OX=9823 GN=DMXL1 PE=2 SV=1	0	203.201	15	34	51	32	1	3025	337.7	6.44	180.06	34	88.2843	90.2064	98.6271	103.753	110.617	103.478	91.3048	106.773	106.956	90.9039	105.11	88.8598	108.585	89.3708	109.198	97.8537	106.132	103.986	21	21	21	21	21	21	21	21	21	20	20	20	20	20	20
FALSE	High	Master Protein	A0A4X1SRA1	Ribosome-releasing factor 2, mitochondrial OS=Sus scrofa OX=9823 GN=GFM2 PE=3 SV=1	0	203.201	32	29	60	21	1	1271	141.6	5.44	227.52	29	96.5522	87.7928	107.548	91.6134	97.9499	100.932	99.7205	108.573	109.319	109.154	91.2437	113.333	93.9303	107.662	92.2387	94.8258	101.791	95.8208	14	14	14	14	14	14	14	14	14	18	18	18	18	18	18
FALSE	High	Master Protein	I3LAE8	Coiled-coil domain-containing protein 47 OS=Sus scrofa OX=9823 GN=CCDC47 PE=1 SV=2	0	203.14	44	19	75	19	1	483	55.8	4.87	302.8	19	106.653	99.3249	101.832	94.2146	102.121	92.7683	108.292	99.9998	94.6967	111.319	94.1021	108.751	95.6241	101.141	90.6777	101.046	101.522	95.8143	15	15	15	15	15	15	15	15	15	20	20	20	20	20	20
FALSE	High	Master Protein	A0A5G2QFF4	Uncharacterized protein OS=Sus scrofa OX=9823 GN=PRC1 PE=4 SV=1	0	203.002	48	25	66	24	1	588	68.5	6.35	245.33	25	96.2763	96.969	106.32	91.5144	106.406	91.1681	101.038	101.731	108.484	101.811	98.7565	102.829	95.7024	105.091	92.422	98.7565	108.258	96.381	22	22	22	22	22	22	22	22	22	22	22	22	22	22	22
FALSE	High	Master Protein	A0A480YY65	Epidermal growth factor receptor substrate 15 isoform A OS=Sus scrofa OX=9823 PE=4 SV=1	0	202.983	42	30	62	30	1	900	98.5	4.61	234.25	30	93.5257	93.2559	96.3135	109.353	95.4142	107.734	93.1659	102.519	108.724	89.5855	98.1062	94.3192	102.945	98.7374	111.676	98.001	99.053	107.679	23	23	23	23	23	23	23	23	23	25	25	25	25	25	25
FALSE	High	Master Protein	B2CCY7	PRP19/PSO4 homolog OS=Sus scrofa OX=9823 GN=PRPF19 PE=1 SV=1	0	202.974	49	17	67	17	1	504	55.1	6.61	306.06	17	110.329	108.332	94.1847	99.566	106.423	96.0074	100.347	89.7581	95.0526	97.9747	106.751	94.8241	98.3122	106.639	92.6863	105.401	102.925	94.4866	16	16	16	16	16	16	16	16	16	18	18	18	18	18	18
FALSE	High	Master Protein	A0A287BKG3	Gem-associated protein 4 OS=Sus scrofa OX=9823 GN=GEMIN4 PE=4 SV=1	0	202.869	34	26	55	26	1	1059	119.1	5.72	263.73	26	102.696	90.5256	105.218	90.3518	104.87	94.2638	109.216	103.392	99.5668	109.531	98.9893	106.615	95.8493	103.587	94.9522	99.6622	96.0736	94.84	19	19	19	19	19	19	19	19	19	24	24	24	24	24	24
FALSE	High	Master Protein	A0A481D2Y6	ATP-dependent dihydroxyacetone kinase OS=Sus scrofa OX=9823 PE=4 SV=1	0	202.726	49	20	53	1	1	577	58.9	7.77	243.22	20	85.2535	78.9843	107.24	82.3396	90.728	109.712	86.1365	127.019	132.582	107.829	83.0396	128.051	76.5162	98.5871	93.5858	86.5188	104.458	121.31	1	1	1	1	1	1	1	1	1	1	1	1	1	1	1
FALSE	High	Master Protein	A0A287A2Y0	Uncharacterized protein OS=Sus scrofa OX=9823 GN=THRAP3 PE=1 SV=1	0	202.649	33	35	103	34	1	933	106	9.94	300.04	35	109.074	110.142	92.5282	101.246	95.1079	96.1754	89.5925	95.1079	110.942	91.3139	106.862	89.9199	100.107	94.8525	101.823	107.72	110.401	97.2116	28	28	28	28	28	28	28	28	28	27	27	27	27	27	27
FALSE	High	Master Protein	A0A4X1SPG7	N-myc downstream-regulated gene 1 protein OS=Sus scrofa OX=9823 GN=NDRG1 PE=3 SV=1	0	202.639	53	12	61	12	1	384	41.7	5.81	270.26	12	89.6719	94.4779	89.6719	105.419	104.704	126.586	94.7847	99.4885	95.296	85.4484	87.9482	92.948	93.5729	104.376	137.856	83.9306	89.6446	124.375	13	13	13	13	13	13	13	13	13	12	12	12	12	12	12
FALSE	High	Master Protein	A0A4X1UGF0	14-3-3 protein theta OS=Sus scrofa OX=9823 GN=YWHAQ PE=3 SV=1	0	202.408	54	15	122	9	1	246	27.8	4.82	471.02	15	93.48	108.46	85.0208	130.401	91.6296	118.77	94.5374	90.9246	86.7831	80.6795	105.675	85.5913	110.151	90.6124	119.429	97.5981	95.0876	115.281	8	8	8	8	8	8	8	8	8	9	9	9	9	9	9
FALSE	High	Master Protein	A0A286ZPF5	Mitogen-activated protein kinase OS=Sus scrofa OX=9823 GN=MAPK1 PE=1 SV=2	0	202.319	62	19	68	14	1	387	43.8	7.17	283.33	19	93.7155	108.081	92.9074	112.571	100.809	105.298	97.9355	96.858	91.83	88.1857	105.907	93.0379	110.97	98.8394	103.375	102.637	97.1517	99.9997	12	12	12	12	12	12	12	12	12	14	14	14	14	14	14
FALSE	High	Master Protein	A0A287AD37	PH domain-containing protein OS=Sus scrofa OX=9823 GN=PLEKHA7 PE=1 SV=2	0	202.035	28	25	56	25	1	1248	141.3	9.31	232.84	25	99.2727	92.9086	100.727	99.4545	101.273	100.636	92.1813	106	107.546	102.169	90.9094	103.306	101.55	105.785	100	92.2523	102.686	101.343	19	19	19	19	19	19	19	19	19	23	23	23	23	23	23
FALSE	High	Master Protein	A0A4X1V4W0	Eukaryotic peptide chain release factor subunit 1 OS=Sus scrofa OX=9823 GN=ETF1 PE=3 SV=1	0	201.972	55	20	74	20	1	422	47.3	5.68	284.68	20	91.0954	100.465	101.485	108.164	102.413	98.4238	95.0843	102.969	100.001	92.5885	105.709	99.7997	106.41	102.504	98.2973	104.707	92.8889	97.1956	18	18	18	18	18	18	18	18	18	18	18	18	18	18	18
FALSE	High	Master Protein	A0A4X1TXF2	Aminotran_1_2 domain-containing protein OS=Sus scrofa OX=9823 GN=GPT2 PE=4 SV=1	0	201.95	58	23	57	20	1	523	58	8.27	238.44	23	100.883	98.7877	101.544	98.1262	103.308	98.6775	100.111	100.001	98.5672	110.733	100.335	108.469	99.0767	101.928	90.7749	99.9152	98.4058	90.2717	18	18	18	18	18	18	18	18	18	19	19	19	19	19	19
FALSE	High	Master Protein	F1S564	RNA 3'-terminal phosphate cyclase OS=Sus scrofa OX=9823 GN=RTCA PE=1 SV=3	0	201.899	59	17	56	17	1	366	39.2	8.09	258.04	17	91.2856	88.3502	101.009	100.917	98.8075	108.531	101.926	105.963	103.211	95.0091	97.5555	94.6017	101.426	98.9814	110.797	93.7869	96.6388	111.204	16	16	16	16	16	16	16	16	16	16	16	16	16	16	16
FALSE	High	Master Protein	P00889	Citrate synthase, mitochondrial OS=Sus scrofa OX=9823 GN=CS PE=1 SV=2	0	201.85	60	20	117	20	1	464	51.6	8.06	433.08	20	110.183	105.819	100.428	95.0367	101.883	96.4059	109.413	89.7311	91.0147	113.814	100.116	99.5356	96.9818	96.9818	98.2587	99.3035	95.937	99.1874	20	20	20	20	20	20	20	20	20	22	22	22	22	22	22
FALSE	High	Master Protein	A0A4X1T8P3	Thioredoxin-disulfide reductase OS=Sus scrofa OX=9823 GN=TXNRD1 PE=3 SV=1	0	201.653	48	19	43	19	1	606	66.6	6.83	183.08	19	95.0089	105.258	95.0089	111.943	97.5045	103.565	97.861	94.7416	99.1087	92.947	105.557	100.321	102.351	105.878	96.4735	106.305	96.046	94.1225	13	13	13	13	13	13	13	13	13	19	19	19	19	19	19
FALSE	High	Master Protein	A0A287B5T6	Peptidylprolyl isomerase OS=Sus scrofa OX=9823 GN=FKBP11 PE=1 SV=2	0	201.551	43	11	90	4	1	335	37.5	8.87	414.9	11	109.65	94.886	111.194	80.4117	108.202	85.4294	108.588	101.93	99.7107	119.007	93.3479	120.147	88.6913	110.359	82.4191	104.087	93.9181	88.1211	5	5	5	5	5	5	5	5	5	4	4	4	4	4	4
FALSE	High	Master Protein	A0A4X1UGQ7	Brain-specific angiogenesis inhibitor 1-associated protein 2 OS=Sus scrofa OX=9823 GN=BAIAP2 PE=4 SV=1	0	201.492	56	26	85	1	1	502	54.5	9.06	319.85	26	69.2455	61.3003	120.932	75.1403	72.4919	102.649	67.1097	161.341	169.884	94.8715	65.5044	133.911	77.0415	81.5864	125.404	67.9517	110.138	143.583	1	1	1	1	1	1	1	1	1	1	1	1	1	1	1
FALSE	High	Master Protein	A0A480W5D0	A-kinase anchor protein 1, mitochondrial isoform X1 OS=Sus scrofa OX=9823 PE=4 SV=1	0	201.253	33	23	54	2	1	874	93	5	215.03	23																			2	2	2	2	2	2	2	2	2
FALSE	High	Master Protein	A0A287AD53	PH domain-containing protein OS=Sus scrofa OX=9823 GN=FERMT2 PE=1 SV=1	0	201.134	41	27	69	26	1	769	87.2	7.37	258.39	27	90.6724	99.9112	105.685	101.333	108.706	95.8248	92.7156	101.244	103.998	91.2922	108.17	96.5599	106.988	98.0649	101.075	102.58	97.5274	97.6349	20	20	20	20	20	20	20	20	20	21	21	21	21	21	21
FALSE	High	Master Protein	A0A480YW67	WD repeat-containing protein 43 (Fragment) OS=Sus scrofa OX=9823 PE=4 SV=1	0	201.005	39	21	59	21	1	658	73	5.96	250.46	21	110.607	117.707	95.6871	94.1592	103.866	89.8451	105.753	89.5755	92.9009	106.739	106.423	99.9994	98.6305	99.9994	87.1528	116.426	97.7881	86.9422	17	17	17	17	17	17	17	17	17	22	22	22	22	22	22
FALSE	High	Master Protein	A0A4X1UQP3	Peptidase_M3 domain-containing protein OS=Sus scrofa OX=9823 PE=3 SV=1	0	200.829	37	27	70	27	1	744	84.9	6.21	252.94	27	101.345	109.17	97.2227	105.889	99.326	100.083	100.84	93.6891	92.427	99.2752	105.204	99.3962	102.421	101.332	98.9122	100.606	93.2252	99.5172	23	23	23	23	23	23	23	23	23	23	23	23	23	23	23
FALSE	High	Master Protein	A0A287A480	Coatomer subunit delta OS=Sus scrofa OX=9823 GN=ARCN1 PE=1 SV=2	0	200.71	54	25	79	1	1	423	47.2	5.59	277.03	25	79.1901	62.388	116.547	89.5102	108.871	112.88	85.0751	128.744	116.888	100.35	83.2695	118.249	93.7986	102.573	109.592	72.6234	101.403	118.132	1	1	1	1	1	1	1	1	1	1	1	1	1	1	1
FALSE	High	Master Protein	A0A480PQZ4	Epiplakin isoform X1-like (Fragment) OS=Sus scrofa OX=9823 PE=4 SV=1	0	200.576	30	21	69	14	1	949	103.4	6.1	256.25	21	96.2741	81.1751	107.157	81.6653	117.452	102.353	99.9017	105.981	107.941	111.192	81.1581	123.877	87.4074	121.918	97.0145	81.9976	92.1643	103.171	12	12	12	12	12	12	12	12	12	8	8	8	8	8	8
FALSE	High	Master Protein	A0A4X1UYH2	RRM domain-containing protein OS=Sus scrofa OX=9823 GN=HNRNPC PE=3 SV=1	0	200.367	55	18	119	1	1	306	33.6	5.08	414.15	18	101.533	108.12	94.7664	121.383	98.7363	101.263	107.398	86.1949	80.6009	108.473	119.353	109.206	97.1759	93.0962	78.4512	100.314	99.0588	94.7699	1	1	1	1	1	1	1	1	1	1	1	1	1	1	1
FALSE	High	Master Protein	A0A0B8S047	Methylmalonyl-CoA isomerase OS=Sus scrofa domesticus OX=9825 GN=MUT PE=3 SV=1	0	200.137	38	22	52	22	1	750	83.2	8.06	208.98	22	105.567	107.28	94.9467	102.569	104.796	100.771	105.653	88.1804	90.236	113.323	98.1463	97.9146	99.4207	100.232	96.7561	99.0732	97.7988	97.3354	17	17	17	17	17	17	17	17	17	18	18	18	18	18	18
FALSE	High	Master Protein	A0A4X1V7S6	TMF_TATA_bd domain-containing protein OS=Sus scrofa OX=9823 PE=4 SV=1	0	200.073	38	37	61	37	1	1093	122.8	4.94	198.04	37	101.34	97.2163	101.443	96.0823	102.887	102.99	94.4327	99.5876	104.021	100.089	90.1659	105.847	96.1904	107.619	99.557	93.4439	104.784	102.303	21	21	21	21	21	21	21	21	21	30	30	30	30	30	30
FALSE	High	Master Protein	A0A287A6K7	Adipocyte plasma membrane-associated protein OS=Sus scrofa OX=9823 GN=APMAP PE=1 SV=1	0	199.979	39	22	86	22	1	622	69.3	9.8	334.15	22	105.515	98.9879	103.492	92.0013	108.457	91.082	105.883	98.804	95.6785	107.005	100	103.858	98.8835	102.437	89.3408	107.106	101.218	90.0514	22	22	22	22	22	22	22	22	22	21	21	21	21	21	21
FALSE	High	Master Protein	F1SAP4	T1-TrpRS OS=Sus scrofa OX=9823 GN=WARS1 PE=1 SV=1	0	199.972	48	18	70	18	1	482	54.4	6.11	289.87	18	90.1225	90.5798	98.4448	96.4328	104.023	109.602	95.8841	111.065	103.749	93.3483	100.614	106.652	97.1347	110.131	97.6464	94.8834	88.7432	110.848	18	18	18	18	18	18	18	18	18	19	19	19	19	19	19
FALSE	High	Master Protein	A0A4X1UYH7	RRM domain-containing protein OS=Sus scrofa OX=9823 GN=HNRNPC PE=3 SV=1	0	199.97	49	18	127	1	1	317	34.9	5.08	457.35	18	118.347	126.21	87.9967	113.867	97.0427	99.9172	97.55	78.2743	80.8951	103.583	108.245	96.4123	102.747	101.073	89.1217	117.925	99.9978	80.9945	1	1	1	1	1	1	1	1	1	1	1	1	1	1	1
FALSE	High	Master Protein	A0A287BCS4	Pitrilysin metalloproteinase 1 OS=Sus scrofa OX=9823 GN=PITRM1 PE=1 SV=2	0	199.96	35	29	64	2	1	1029	114.9	6.9	239.49	29	92.1486	68.0281	126.898	65.5752	82.0098	84.7898	77.5945	133.93	168.844	119.191	95.5351	98.0321	98.0321	88.964	83.7071	97.9007	108.414	110.254	1	1	1	1	1	1	1	1	1	2	2	2	2	2	2
FALSE	High	Master Protein	A0A480TAI8	Caldesmon isoform X1 OS=Sus scrofa OX=9823 PE=4 SV=1	0	199.876	40	19	62	19	1	537	62.4	6.19	226.48	19	91.7645	103.448	86.1144	129.4	79.1236	132.847	91.7645	96.1697	89.3704	83.692	91.1746	80.2385	101.919	74.2909	133.96	83.5002	131.657	119.666	17	17	17	17	17	17	17	17	17	16	16	16	16	16	16
FALSE	High	Master Protein	A0A480K0C1	Dihydrolipoamide acetyltransferase component of pyruvate dehydrogenase complex (Fragment) OS=Sus scrofa OX=9823 PE=3 SV=1	0	199.735	45	17	55	17	1	480	52.9	7.31	252.75	17	103.552	92.3782	108.663	89.2599	103.552	93.4176	109.616	102.08	97.5754	112.204	97.1742	102.711	99.4343	92.541	96.0441	100.225	102.711	96.9482	15	15	15	15	15	15	15	15	15	14	14	14	14	14	14
FALSE	High	Master Protein	A0A480Y3P5	Integrin alpha-2 OS=Sus scrofa OX=9823 PE=3 SV=1	0	199.461	23	20	53	20	1	1179	129.3	5.31	203.41	20	104.072	97.463	107.693	87.5949	108.327	91.1257	102.352	98.1872	102.985	105.306	96.9844	110.506	91.8876	107.49	93.6559	103.849	96.7764	93.3439	16	16	16	16	16	16	16	16	16	19	19	19	19	19	19
FALSE	High	Master Protein	F1SDC7	Aldehyde dehydrogenase OS=Sus scrofa OX=9823 GN=ALDH3A2 PE=1 SV=4	0	199.394	37	16	114	14	1	533	58.7	8.35	459.78	16	105.239	100.935	95.602	103.461	93.3566	107.11	104.864	96.0698	93.263	105.639	93.8656	96.1412	100.89	88.8196	102.276	100.989	108.311	102.968	13	13	13	13	13	13	13	13	13	14	14	14	14	14	14
FALSE	High	Master Protein	A0A4X1UA41	Aspartyl aminopeptidase OS=Sus scrofa OX=9823 PE=3 SV=1	0	199.276	55	17	62	17	1	471	51.9	7.01	254.03	17	84.3203	91.4387	95.4789	109.331	100.962	112.505	92.6892	105.579	107.696	83.3055	99.8092	87.8846	104.77	96.8519	112.02	95.8979	97.3289	122.132	16	16	16	16	16	16	16	16	16	14	14	14	14	14	14
FALSE	High	Master Protein	A0A287AX30	Uncharacterized protein OS=Sus scrofa OX=9823 GN=PRPF40A PE=1 SV=2	0	199.268	25	25	83	1	1	976	110.4	7.66	287.55	25	101.141	88.8571	107.02	103.774	103.861	118.076	86.8389	86.5757	103.949	102.421	89.3242	100.55	90.4247	107.813	110.785	86.903	105.502	106.273	1	1	1	1	1	1	1	1	1	1	1	1	1	1	1
FALSE	High	Master Protein	A0A4X1VPC9	Uncharacterized protein OS=Sus scrofa OX=9823 PE=4 SV=1	0	199.14	31	30	50	8	1	1561	162.1	4.87	186.6	30	86.3333	94.7315	99.4246	96.5429	92.7555	100.083	85.6746	117.95	126.513	92.1551	103.984	90.2264	99.7412	99.6127	106.942	99.3555	103.727	104.37	5	5	5	5	5	5	5	5	5	6	6	6	6	6	6
FALSE	High	Master Protein	A0A4X1V9D0	Heat shock 70 kDa protein 1-like OS=Sus scrofa OX=9823 GN=HSPA1L PE=3 SV=1	0	199.134	29	15	133	1	1	641	70.4	6.2	574.1	15	82.3562	91.2693	101.82	93.2702	98.5453	104.275	101.547	116.008	110.915	101.652	88.0242	120.647	92.8764	97.7286	92.8764	99.3804	111.046	95.8703	1	1	1	1	1	1	1	1	1	1	1	1	1	1	1
FALSE	High	Master Protein	A0A4X1V4V6	14_3_3 domain-containing protein OS=Sus scrofa OX=9823 GN=YWHAH PE=3 SV=1	0	199.111	68	16	120	11	1	246	28.2	4.89	406.22	16	95.9265	114.352	93.1489	117.685	101.945	100.556	97.2228	90.186	89.075	85.2361	114.764	88.0482	112.856	96.7861	102.511	110.043	93.3713	96.3843	11	11	11	11	11	11	11	11	11	10	10	10	10	10	10
FALSE	High	Master Protein	A0A480V2R5	26S proteasome non-ATPase regulatory subunit 6 OS=Sus scrofa OX=9823 PE=3 SV=1	0	198.999	55	21	78	21	1	389	45.5	5.62	298.15	21	92.6223	94.0977	101.383	104.795	97.8786	105.164	96.2187	105.625	102.213	90.9065	104.85	95.0491	102.223	101.516	104.85	100.909	94.645	104.951	20	20	20	20	20	20	20	20	20	21	21	21	21	21	21
FALSE	High	Master Protein	A0A481BQ78	182 kDa tankyrase-1-binding protein OS=Sus scrofa OX=9823 PE=4 SV=1	0	198.794	44	27	40	1	1	1033	109.6	4.96	155.23	27																			1	1	1	1	1	1	1	1	1
FALSE	High	Master Protein	A0A480ZA55	Kinesin-like protein OS=Sus scrofa OX=9823 PE=3 SV=1	0	198.694	42	28	52	28	1	868	98	6.96	199.54	28	103.022	100.504	107.655	88.6184	95.669	91.7408	100.101	108.36	104.23	112.957	107.339	107.701	99.274	98.9115	82.3285	106.433	99.9083	85.0471	24	24	24	24	24	24	24	24	24	23	23	23	23	23	23
FALSE	High	Master Protein	A0A5G2RGB0	Low-density lipoprotein receptor OS=Sus scrofa OX=9823 GN=LDLR PE=4 SV=1	0	198.618	32	26	71	1	1	878	97.7	4.96	261.5	26	111.328	127.986	87.5296	101.428	93.2411	98.7622	105.521	83.5315	90.5757	88.4	116.046	76.0268	97.7765	86.66	128.129	111.213	92.8466	102.9	1	1	1	1	1	1	1	1	1	1	1	1	1	1	1
FALSE	High	Master Protein	A0A287B458	FAM83 domain-containing protein OS=Sus scrofa OX=9823 GN=FAM83H PE=3 SV=1	0	198.568	26	26	48	26	1	1378	148.3	6.92	203.02	26	96.9791	100.095	101.039	95.0909	94.6188	97.8288	105.099	105.476	103.777	109.479	103.713	99.6092	102.248	96.9709	96.1891	96.58	101.368	93.9416	20	20	20	20	20	20	20	20	20	22	22	22	22	22	22
FALSE	High	Master Protein	A0A480PH82	HIV Tat-specific factor 1 OS=Sus scrofa OX=9823 PE=3 SV=1	0	198.556	38	23	64	23	1	788	87.2	4.45	238.92	23	92.3357	96.3933	97.0245	102.705	88.6388	111.451	96.5736	103.517	111.271	94.6593	97.4867	97.2773	99.4764	91.3082	110.053	92.2507	105.55	112.043	20	20	20	20	20	20	20	20	20	18	18	18	18	18	18
FALSE	High	Master Protein	A0A481C7A2	Collagen alpha-1(XVIII) chain isoform 2 preproprotein OS=Sus scrofa OX=9823 PE=4 SV=1	0	198.137	20	19	58	19	1	1330	134.9	6.1	268.1	19	115.18	94.7352	96.1391	108.336	85.9604	107.108	97.7186	102.632	92.1905	103.632	91.4162	98.2392	98.4593	89.1052	105.723	95.378	113.316	104.732	14	14	14	14	14	14	14	14	14	18	18	18	18	18	18
FALSE	High	Master Protein	M3V7Z1	Cytoplasmic FMR1-interacting protein OS=Sus scrofa OX=9823 GN=CYFIP1 tv1 PE=2 SV=1	0	197.954	27	30	58	18	1	1253	145.2	6.9	225.65	30	93.1555	92.488	106.507	99.1637	100.916	99.1637	93.3224	107.675	107.508	98.5185	98.8895	105.939	100.745	103.837	95.7975	96.2923	98.2711	101.61	12	12	12	12	12	12	12	12	12	15	15	15	15	15	15
FALSE	High	Master Protein	A0A287BKD5	Tyrosine-protein phosphatase non-receptor type 12 OS=Sus scrofa OX=9823 GN=PTPN12 PE=3 SV=1	0	197.743	54	31	59	31	1	757	85.4	6.28	226.53	31	92.8773	88.8207	103.424	97.2945	107.301	99.2777	96.9339	106.85	107.12	99.8958	95.7053	108.277	95.7053	112.886	97.9053	96.0195	94.4481	99.0577	28	28	28	28	28	28	28	28	28	19	19	19	19	19	19
FALSE	High	Master Protein	F1SR85	Uncharacterized protein OS=Sus scrofa OX=9823 GN=ABCB6 PE=4 SV=2	0	197.712	30	17	50	17	1	843	93.6	7.84	232.34	17	98.3033	98.2141	92.5029	117.489	88.398	115.883	97.1432	97.8571	94.1092	95.9489	90.191	98.4013	107.358	88.485	111.197	90.9374	110.344	107.038	16	16	16	16	16	16	16	16	16	18	18	18	18	18	18
FALSE	High	Master Protein	A0A480ICC6	ELKS/Rab6-interacting/CAST family member 1 isoform X7 OS=Sus scrofa OX=9823 PE=4 SV=1	0	197.69	32	31	56	1	1	1116	128	5.86	204.29	31																			1	1	1	1	1	1	1	1	1
FALSE	High	Master Protein	F1RHL9	Alpha-actinin-2 isoform 1 OS=Sus scrofa OX=9823 GN=ACTN2 PE=1 SV=1	0	197.566	18	16	90	2	1	894	103.7	5.45	356.03	16	125.887	92.2763	96.3503	96.7747	96.0108	97.1991	93.6343	104.244	97.6235	101.657	97.5144	92.3066	106.865	88.9925	102.841	95.3839	106.51	107.93	2	2	2	2	2	2	2	2	2	2	2	2	2	2	2
FALSE	High	Master Protein	F1RSR8	Uncharacterized protein OS=Sus scrofa OX=9823 GN=PDS5B PE=1 SV=4	0	197.49	22	37	95	34	1	1575	178.1	9.06	316.87	37	99.3891	102.85	97.7604	99.4909	97.1496	102.036	99.7963	98.1676	103.359	102.242	97.4001	95.9654	99.1935	97.4898	101.525	97.2208	107.623	101.435	29	29	29	29	29	29	29	29	29	30	30	30	30	30	30
FALSE	High	Master Protein	A0A287AZF9	Cytochrome c1, heme protein, mitochondrial OS=Sus scrofa OX=9823 GN=CYC1 PE=1 SV=1	0	197.204	52	10	71	10	1	326	35.4	8.98	321.63	10	102.472	98.4546	102.472	92.2736	101.133	94.849	106.078	100.309	102.06	108.955	95.9222	113.832	92.0211	101.153	94.149	101.951	97.2521	94.7696	12	12	12	12	12	12	12	12	12	10	10	10	10	10	10
FALSE	High	Master Protein	A0A4X1U454	V-type proton ATPase subunit a OS=Sus scrofa OX=9823 GN=ATP6V0A1 PE=3 SV=1	0	197.118	31	20	58	19	1	813	93.3	6.3	249.67	20	100.941	101.282	95.4731	111.619	91.8851	111.192	102.051	94.1063	91.5434	103.379	94.9876	96.153	103.146	90.3257	104.078	98.3674	106.642	102.913	18	18	18	18	18	18	18	18	18	16	16	16	16	16	16
FALSE	High	Master Protein	A5PEZ4	Helicase SKI2W OS=Sus scrofa OX=9823 GN=SKIV2L PE=4 SV=1	0	197.016	33	27	49	27	1	1246	137.5	6.21	205.58	27	95.8576	95.5687	100.096	103.66	103.178	103.853	96.7246	101.059	99.9033	96.8566	96.7613	101.142	102.38	102.952	104.285	94.9518	95.047	105.523	17	17	17	17	17	17	17	17	17	22	22	22	22	22	22
FALSE	High	Master Protein	A0A287AXS7	ADP/ATP translocase 3 OS=Sus scrofa OX=9823 GN=SLC25A6 PE=3 SV=1	0	196.959	65	21	177	7	1	298	32.9	9.76	634.87	21	105.289	91.2773	114.939	78.8434	102.691	84.2253	111.134	108.165	103.34	117.72	87.4856	121.024	86.2842	107.809	85.3832	96.0955	103.003	95.1945	9	9	9	9	9	9	9	9	9	7	7	7	7	7	7
FALSE	High	Master Protein	F1RQG8	Protein MTO1 homolog, mitochondrial OS=Sus scrofa OX=9823 GN=MTO1 PE=1 SV=1	0	196.202	46	24	49	24	1	691	77	8.31	200.65	24	105.99	99.3453	110.762	88.6768	100.562	89.8934	102.621	101.311	100.936	113.946	100.099	108.407	97.5274	93.8679	92.4832	102.374	101.78	89.516	20	20	20	20	20	20	20	20	20	20	20	20	20	20	20
FALSE	High	Master Protein	A0A4X1UYL8	Uncharacterized protein OS=Sus scrofa OX=9823 GN=ACAT1 PE=3 SV=1	0	195.58	53	18	70	18	1	409	43.4	7.96	249.54	18	102.553	95.0973	101.634	95.608	96.1187	107.762	101.43	96.9357	102.86	103.576	94.3701	94.5488	100.091	93.4762	111.442	91.778	102.236	108.671	17	17	17	17	17	17	17	17	17	17	17	17	17	17	17
FALSE	High	Master Protein	A0A4X1UDM9	FIP-RBD domain-containing protein OS=Sus scrofa OX=9823 GN=ERC1 PE=4 SV=1	0	195.552	32	31	58	1	1	1138	130.5	5.94	204.09	31	79.1026	43.7829	152.391	53.1034	176.232	65.8577	95.5852	112.656	121.29	123.301	55.3561	194.135	53.5853	204.294	58.8978	56.4746	85.2743	68.7774	1	1	1	1	1	1	1	1	1	1	1	1	1	1	1
FALSE	High	Master Protein	A0A287AUH4	Eukaryotic translation initiation factor 2A OS=Sus scrofa OX=9823 GN=EIF2A PE=1 SV=1	0	195.389	55	25	71	25	1	585	65.1	8.84	282.31	25	92.5067	104.307	93.4541	107.666	98.4497	105.34	97.2438	101.034	100.086	92.4495	103.203	95.1951	101.373	98.7416	101.144	100.801	103.089	103.89	19	19	19	19	19	19	19	19	19	24	24	24	24	24	24
FALSE	High	Master Protein	A0A173G6H5	Septin-7 OS=Sus scrofa OX=9823 PE=2 SV=1	0	195.366	60	26	76	2	1	437	50.6	8.63	280.12	26	86.2493	100.488	98.6347	101.755	103.901	101.365	92.4907	112.19	102.828	103.754	85.5477	108.071	89.8646	104.786	106.006	87.4247	104.692	109.948	1	1	1	1	1	1	1	1	1	2	2	2	2	2	2
FALSE	High	Master Protein	A0A287AIW3	Dynein light intermediate chain OS=Sus scrofa OX=9823 GN=DYNC1LI1 PE=1 SV=1	0	195.283	58	22	62	21	1	524	56.6	6.2	239.86	22	99.0195	97.8426	98.9214	102.55	105.394	101.373	102.844	97.4503	94.8024	100.56	97.2967	103.917	99.4413	109.698	96.9237	96.271	96.271	99.6278	19	19	19	19	19	19	19	19	19	16	16	16	16	16	16
FALSE	High	Master Protein	F1SMS8	Protein ERGIC-53 OS=Sus scrofa OX=9823 GN=LMAN1 PE=1 SV=2	0	195.211	51	22	91	21	1	518	58.3	6.54	398.53	22	93.4025	89.4774	104.677	93.6531	102.839	101.086	100.919	106.848	107.015	100.37	93.3358	102.221	97.2849	102.715	99.8766	97.2849	104.319	102.715	17	17	17	17	17	17	17	17	17	19	19	19	19	19	19
FALSE	High	Master Protein	A0A4X1TTH9	Uncharacterized protein OS=Sus scrofa OX=9823 GN=PEBP1 PE=3 SV=1	0	194.981	82	12	75	12	1	187	21	7.49	370.67	12	90.4853	107.202	81.8603	133.432	90.3963	125.519	93.5974	92.0858	85.3281	79.8242	102.898	81.9706	110.518	87.9805	128.118	94.0978	97.3174	117.279	11	11	11	11	11	11	11	11	11	12	12	12	12	12	12
FALSE	High	Master Protein	A0A287B0K6	Dynamin GTPase OS=Sus scrofa OX=9823 GN=DNM2 PE=1 SV=2	0	194.817	46	34	82	1	1	872	98.2	7.77	298.19	34																												1	1	1	1	1	1
FALSE	High	Master Protein	A0A4X1W0Z1	FAD synthase OS=Sus scrofa OX=9823 GN=CKS1B PE=3 SV=1	0	194.788	69	23	56	23	1	505	56	6.1	271.06	23	101.368	106.242	97.1771	105.216	97.4336	101.881	103.249	94.0984	93.2432	98.9546	103.024	94.7693	104.535	96.1644	102.907	100.233	97.792	101.629	21	21	21	21	21	21	21	21	21	22	22	22	22	22	22
FALSE	High	Master Protein	F2Z594	High mobility group protein B1 OS=Sus scrofa OX=9823 GN=HMGB1 PE=1 SV=3	0	194.616	43	14	94	13	1	220	25.3	9.95	331.78	14	83.5283	99.8145	96.1131	115.268	94.7251	110.641	90.3759	104.626	104.811	83.5147	99.8995	90.4506	105.328	94.6725	115.581	93.9688	102.614	113.972	10	10	10	10	10	10	10	10	10	16	16	16	16	16	16
FALSE	High	Master Protein	A7L861	Squalene monooxygenase OS=Sus scrofa OX=9823 GN=SQLE PE=2 SV=1	0	194.534	40	16	48	16	1	574	63.7	8.41	263.54	16	94.7926	97.5336	100.366	89.2192	106.488	100.183	95.889	105.574	109.959	102.152	97.7451	103.484	90.161	105.842	91.0834	109.531	103.382	96.7202	14	14	14	14	14	14	14	14	14	17	17	17	17	17	17
FALSE	High	Master Protein	A0A4X1T3K6	Pitrilysin metalloproteinase 1 OS=Sus scrofa OX=9823 PE=3 SV=1	0	194.281	32	28	62	1	1	1054	117.7	7.14	235.31	28																												1	1	1	1	1	1
FALSE	High	Master Protein	A0A287BE52	PWWP domain-containing protein OS=Sus scrofa OX=9823 GN=PSIP1 PE=1 SV=2	0	194.058	51	26	82	25	1	530	60.1	9.13	271.3	26	95.9463	102.837	94.4262	99.6959	101.013	107.398	94.3249	96.9597	107.398	96.0377	95.6774	94.4165	95.8576	96.2178	106.665	92.6152	116.753	105.855	23	23	23	23	23	23	23	23	23	22	22	22	22	22	22
FALSE	High	Master Protein	A0A480L5Q2	Methionine aminopeptidase OS=Sus scrofa OX=9823 GN=METAP1 PE=1 SV=1	0	193.953	71	18	50	18	1	386	43.2	7.17	263.43	18	104.964	111.894	99.0596	101.969	98.8029	92.2143	108.13	93.5834	89.4762	99.7669	107.663	95.8191	102.786	97.9091	92.684	106.385	103.018	93.9613	16	16	16	16	16	16	16	16	16	17	17	17	17	17	17
FALSE	High	Master Protein	A0A480W4L0	DnaJ homolog subfamily C member 7 OS=Sus scrofa OX=9823 PE=4 SV=1	0	193.93	53	27	73	1	1	478	54.9	8.29	270.2	27	99.2949	85.3063	99.6468	76.8604	129.911	77.3003	133.782	97.8872	99.8227	107.665	125.511	87.0818	107.008	99.5631	77.2282	123.321	89.6	83.0309	1	1	1	1	1	1	1	1	1	1	1	1	1	1	1
FALSE	High	Master Protein	C8C420	Phosphate carrier protein, mitochondrial isoform b OS=Sus scrofa OX=9823 GN=SLC25A3 PE=2 SV=1	0	193.745	50	16	132	16	1	361	40	9.32	458.78	16	114.029	112.207	102.004	94.7158	101.366	86.2437	112.571	89.6143	87.2458	114.313	104.737	106.899	99.2794	98.4556	81.9806	111.533	98.6616	84.04	17	17	17	17	17	17	17	17	17	18	18	18	18	18	18
FALSE	High	Master Protein	A0A4X1T7T9	Uncharacterized protein OS=Sus scrofa OX=9823 GN=MYO5A PE=3 SV=1	0	193.697	23	37	68	30	1	1855	215.3	8.41	248.07	37	95.9439	98.9188	97.4764	103.787	98.9188	108.294	105.59	100.001	91.166	103.876	98.9521	96.3332	104.085	92.1428	106.076	94.7618	98.8474	104.923	21	21	21	21	21	21	21	21	21	25	25	25	25	25	25
FALSE	High	Master Protein	I3LDA5	EH domain-containing protein 4 OS=Sus scrofa OX=9823 GN=EHD4 PE=1 SV=2	0	193.682	67	29	66	23	1	541	61.2	6.76	238.33	29	102.812	88.6604	99.8129	86.4112	104.218	102.999	103.937	108.435	102.812	98.1246	91.9061	107.403	96.1505	115.991	99.2104	91.8074	92.9919	106.416	21	21	21	21	21	21	21	21	21	16	16	16	16	16	16
FALSE	High	Master Protein	A0A286ZVE3	Pinin OS=Sus scrofa OX=9823 GN=PNN PE=1 SV=2	0	193.642	35	25	83	25	1	736	83.7	7.09	313.94	25	108.196	104.413	105.134	90.0043	107.835	90.1844	99.2801	94.5071	100.451	106.716	97.2713	109.759	91.4996	103.987	91.0798	103.463	101.889	94.4379	23	23	23	23	23	23	23	23	23	20	20	20	20	20	20
FALSE	High	Master Protein	Q52NJ6	Ras-related protein Rab-14 OS=Sus scrofa OX=9823 GN=RAB14 PE=2 SV=3	0	193.518	86	16	91	15	1	215	23.9	6.21	384.99	16	106.38	103.055	99.3703	103.594	93.349	98.8311	104.313	97.3033	93.7085	107.899	100.527	98.4206	101.791	94.9454	94.3135	103.686	101.791	96.6303	16	16	16	16	16	16	16	16	16	15	15	15	15	15	15
FALSE	High	Master Protein	A0A4X1SXD2	Zinc finger CCCH domain-containing protein 14 OS=Sus scrofa OX=9823 GN=ZC3H14 PE=3 SV=1	0	193.474	50	22	53	1	1	604	68.1	8.02	240.22	22	95.6035	106.195	101.099	103.297	100.3	97.0024	92.0064	99.8002	104.896	96.2549	97.1686	98.3563	98.7218	89.4024	102.468	114.346	101.828	101.463	1	1	1	1	1	1	1	1	1	1	1	1	1	1	1
FALSE	High	Master Protein	A0A480KS67	FACT complex subunit SSRP1 OS=Sus scrofa OX=9823 PE=3 SV=1	0	193.271	37	18	70	18	1	655	75.2	7.53	310.43	18	98.2849	88.0797	102.744	96.7412	106.775	99.8285	105.145	101.201	101.201	100.231	94.9172	105.776	96.9965	104.736	94.6861	102.079	101.155	99.4224	17	17	17	17	17	17	17	17	17	15	15	15	15	15	15
FALSE	High	Master Protein	A0A287A178	Uncharacterized protein OS=Sus scrofa OX=9823 GN=PACSIN2 PE=1 SV=1	0	193.262	53	21	61	21	1	538	61.1	6.04	260.05	21	93.6203	98.8038	100.498	112.361	100.199	105.782	92.9225	100.399	95.3149	86.2605	107.969	88.7336	109.709	95.695	110.35	99.8168	97.0689	104.488	19	19	19	19	19	19	19	19	19	19	19	19	19	19	19
FALSE	High	Master Protein	F1RUC1	CULLIN_2 domain-containing protein OS=Sus scrofa OX=9823 GN=CUL4B PE=1 SV=4	0	193.179	33	35	72	28	1	1056	119.5	8.62	242.91	35	97.7961	101.412	96.5615	111.641	94.9742	105.733	93.0341	99.9125	98.9425	92.261	106.103	99.8905	108.283	98.8006	99.4545	101.961	96.5117	96.8387	16	16	16	16	16	16	16	16	16	26	26	26	26	26	26
FALSE	High	Master Protein	A0A5G2QE08	SAP domain-containing protein OS=Sus scrofa OX=9823 GN=CCAR1 PE=1 SV=1	0	193.065	31	30	71	2	1	1135	130.9	5.72	258.61	30																			2	2	2	2	2	2	2	2	2
FALSE	High	Master Protein	A0A287B771	40S ribosomal protein S4 OS=Sus scrofa OX=9823 GN=RPS4X PE=1 SV=2	0	192.911	59	17	128	17	1	263	29.6	10.15	478.09	17	107.964	103.85	98.0739	95.8859	101.575	92.2101	112.777	98.6865	88.9719	110.952	104.315	103.983	98.2307	99.7793	91.7041	102.766	94.9121	93.2528	17	17	17	17	17	17	17	17	17	18	18	18	18	18	18
FALSE	High	Master Protein	A0A5G2R0F8	Mitochondrial Rho GTPase OS=Sus scrofa OX=9823 GN=RHOT1 PE=1 SV=1	0	192.558	45	26	71	25	1	704	80.9	7.17	290.29	26	101.63	94.1518	103.068	93.5765	100	97.4114	103.835	103.739	102.589	105.269	96.1682	106.801	96.264	100.862	93.8692	103.065	103.353	94.3481	23	23	23	23	23	23	23	23	23	21	21	21	21	21	21
FALSE	High	Master Protein	A0A4X1V406	Uncharacterized protein OS=Sus scrofa OX=9823 GN=TAP1 PE=3 SV=1	0	192.541	37	20	61	20	1	745	80.4	8.31	269.43	20	107.642	61.6027	109.647	65.7099	121.014	110.221	100.478	110.125	113.564	117.613	69.7791	124.447	73.1477	138.98	96.2466	77.19	83.061	119.634	15	15	15	15	15	15	15	15	15	20	20	20	20	20	20
FALSE	High	Master Protein	A0A480ZG32	Amyloid-like protein 2 isoform 1 OS=Sus scrofa OX=9823 PE=4 SV=1	0	192.508	42	25	65	25	1	762	86.5	4.89	254.26	25	99.6984	107.742	96.6819	100.101	103.218	95.8776	96.6819	98.2907	101.508	92.1023	102.451	99.5461	105.537	98.1844	98.5475	110.167	100.817	92.8285	21	21	21	21	21	21	21	21	21	26	26	26	26	26	26
FALSE	High	Master Protein	A0A5G2R4K6	Uncharacterized protein OS=Sus scrofa OX=9823 GN=DNAJC7 PE=1 SV=1	0	192.476	52	27	72	1	1	493	56.2	7.01	267.08	27																			1	1	1	1	1	1	1	1	1
FALSE	High	Master Protein	F1RZL4	Disintegrin and metalloproteinase domain-containing protein 9 OS=Sus scrofa OX=9823 GN=ADAM9 PE=1 SV=1	0	192.278	36	22	56	22	1	819	90.5	7.02	224.93	22	98.4973	93.7279	101.942	91.4316	99.9104	98.6739	101.5	105.74	108.389	105.652	93.1546	103.913	93.698	105	96.9581	100.653	101.088	99.8923	18	18	18	18	18	18	18	18	18	21	21	21	21	21	21
FALSE	High	Master Protein	A0A0B8RVQ8	Tyrosine-protein kinase OS=Sus scrofa domesticus OX=9825 GN=LYN PE=3 SV=1	0	192.03	52	21	56	18	1	513	58.8	7.34	238.53	21	106.735	114.368	90.3906	118.139	89.2232	102.694	102.694	87.7864	87.8762	97.0477	105.484	83.0227	111.6	81.441	105.273	105.906	109.913	100.317	17	17	17	17	17	17	17	17	17	16	16	16	16	16	16
FALSE	High	Master Protein	A0A4X1TT60	Tropomyosin alpha-1 chain OS=Sus scrofa OX=9823 GN=TPM1 PE=3 SV=1	0	191.823	48	24	134	1	1	368	41.6	5.17	380.33	24	107.466	148.035	73.9135	141.019	72.2044	116.012	107.736	68.966	64.6483	83.5973	113.143	52.8949	123.447	53.9463	122.501	111.776	134.172	104.521	1	1	1	1	1	1	1	1	1	1	1	1	1	1	1
FALSE	High	Master Protein	A0A287AT40	Protein arginine N-methyltransferase 5 OS=Sus scrofa OX=9823 GN=PRMT5 PE=1 SV=2	0	191.584	43	23	57	1	1	596	68.5	6.37	225.32	23																			1	1	1	1	1	1	1	1	1
FALSE	High	Master Protein	F1RFK7	Uncharacterized protein OS=Sus scrofa OX=9823 GN=BAIAP2L1 PE=1 SV=3	0	191.46	58	26	67	25	1	509	56.2	8.37	252.87	26	107.966	91.0148	106.483	86.1055	102.686	92.1263	97.5913	109.355	106.576	100.502	97.7918	113.651	91.669	115.257	88.156	98.394	100	94.5799	23	23	23	23	23	23	23	23	23	23	23	23	23	23	23
FALSE	High	Master Protein	A0A480SNJ0	Threonyl-tRNA synthetase OS=Sus scrofa OX=9823 PE=3 SV=1	0	190.964	45	25	65	24	1	718	80.9	7.31	254.45	25	100.569	101.043	100.189	95.2595	99.3361	96.966	103.602	102.085	100.948	106.802	98.7365	98.0562	100.486	97.7647	97.8619	100.389	102.041	97.7647	21	21	21	21	21	21	21	21	21	23	23	23	23	23	23
FALSE	High	Master Protein	A0A4X1TAH5	Uncharacterized protein OS=Sus scrofa OX=9823 GN=RAP1A PE=3 SV=1	0	190.954	73	10	59	4	1	184	21	6.67	289.03	10	101.742	114.426	92.7057	107.628	99.5036	107.296	106.799	83.9183	85.9908	109.952	98.3607	98.1087	99.3686	91.8091	96.5968	102.518	103.904	99.4946	5	5	5	5	5	5	5	5	5	6	6	6	6	6	6
FALSE	High	Master Protein	P67776	Serine/threonine-protein phosphatase 2A catalytic subunit alpha isoform OS=Sus scrofa OX=9823 GN=PPP2CA PE=2 SV=1	0	190.814	54	11	64	1	1	309	35.6	5.54	324.1	11	94.0178	110	91.3391	125	92.3213	111.697	95.2678	92.857	87.4998	83.9156	111.398	84.8743	109.267	92.4371	113.208	98.1892	96.5914	110.119	1	1	1	1	1	1	1	1	1	1	1	1	1	1	1
FALSE	High	Master Protein	Q29214	60S acidic ribosomal protein P0 OS=Sus scrofa OX=9823 GN=RPLP0 PE=1 SV=2	0	190.722	50	12	99	12	1	318	34.3	5.97	420.53	12	100.781	105.642	97.0488	107.291	101.389	100.781	107.725	92.0143	87.327	100.675	108.663	89.6496	104.275	98.1999	99.8875	103.713	95.9499	98.9875	13	13	13	13	13	13	13	13	13	12	12	12	12	12	12
FALSE	High	Master Protein	A0A480J4T8	Cytoplasmic dynein 1 intermediate chain 2 OS=Sus scrofa OX=9823 PE=3 SV=1	0	190.597	41	16	43	16	1	632	70.7	5.24	199.03	16	93.2584	96.8477	95.7972	109.892	91.8577	109.367	93.2584	104.464	105.252	92.0405	103.317	92.8144	107.74	95.91	105.971	98.4528	97.4578	106.192	13	13	13	13	13	13	13	13	13	12	12	12	12	12	12
FALSE	High	Master Protein	Q2QLE3	Testin OS=Sus scrofa OX=9823 GN=TES PE=3 SV=1	0	190.542	65	22	69	22	1	421	47.9	7.68	273.52	22	94.2064	104.392	92.8047	111.4	95.5146	109.438	95.5146	98.4114	98.318	89.5934	106.64	89.3951	108.028	98.5133	106.64	101.685	93.756	105.748	18	18	18	18	18	18	18	18	18	20	20	20	20	20	20
FALSE	High	Master Protein	A0A0B8S0B9	Rho GTPase activating protein 18 OS=Sus scrofa domesticus OX=9825 GN=ARHGAP18 PE=4 SV=1	0	190.384	44	25	58	25	1	665	74.7	6.46	219.27	25	89.1452	95.6581	92.5432	120.199	97.6403	114.63	94.5254	97.6403	98.0178	84.1646	101.368	87.5858	111.73	90.3228	120.039	94.8193	101.955	108.015	22	22	22	22	22	22	22	22	22	23	23	23	23	23	23
FALSE	High	Master Protein	F1RTH6	Uncharacterized protein OS=Sus scrofa OX=9823 GN=UTP14A PE=3 SV=1	0	190.252	34	24	51	24	1	773	87.6	8.91	189.3	24	104.969	97.5157	107.196	86.5506	101.199	85.0087	99.0577	100.171	118.332	111.233	104.285	101.505	98.3787	94.4414	92.5885	107.296	101.853	88.4196	20	20	20	20	20	20	20	20	20	18	18	18	18	18	18
FALSE	High	Master Protein	K9IVV3	Transmembrane 9 superfamily member OS=Sus scrofa OX=9823 GN=TM9SF2 PE=1 SV=1	0	189.946	33	17	85	17	1	663	75.8	7.58	357.95	17	101.755	97.137	105.818	95.5669	104.341	96.0287	103.325	98.8917	97.137	104.032	95.1611	104.133	102.419	98.8911	93.8506	101.512	103.831	96.1692	16	16	16	16	16	16	16	16	16	17	17	17	17	17	17
FALSE	High	Master Protein	I3L8I5	Eukaryotic translation initiation factor 6 OS=Sus scrofa OX=9823 GN=EIF6 PE=1 SV=2	0	189.689	60	10	58	10	1	245	26.6	4.68	320.7	10	101.69	96.4431	101.867	99.8222	99.4665	99.5554	91.997	105.513	103.646	99.0342	104.507	105.902	99.0342	98.9269	95.2784	102.468	96.3515	98.4977	8	8	8	8	8	8	8	8	8	11	11	11	10	10	11
FALSE	High	Master Protein	A0A286ZRK0	Uncharacterized protein OS=Sus scrofa OX=9823 GN=LOC100622780 PE=1 SV=2	0	189.557	48	14	64	1	1	380	42.6	9.35	286.32	14	114.409	104.244	89.2167	124.132	84.9738	107.956	97.0837	87.5372	90.4542	100.434	98.1549	84.7005	96.3104	83.2899	105.533	98.589	116.058	117.035	1	1	1	1	1	1	1	1	1	1	1	1	1	1	1
FALSE	High	Master Protein	A0A5G2R9A1	Purine nucleoside phosphorylase OS=Sus scrofa OX=9823 GN=PNP PE=1 SV=1	0	189.453	74	17	50	17	1	288	32	8.03	222.03	17	93.4669	97.7913	96.5032	113.617	111.869	105.152	89.6945	93.0989	98.8034	88.5438	98.7835	96.8572	98.6821	113.18	111.659	95.5392	90.1659	106.489	15	15	15	15	15	15	15	15	15	17	17	17	17	17	17
FALSE	High	Master Protein	A0A5G2RJ17	Aminotran_1_2 domain-containing protein OS=Sus scrofa OX=9823 GN=SPTLC1 PE=1 SV=1	0	189.413	52	19	77	19	1	470	52.2	6.14	318.45	19	104.061	98.2053	102.927	93.2944	101.416	92.9166	107.649	101.227	98.2053	109.963	97.9486	103.614	98.144	97.9486	91.8926	102.246	104.298	93.9438	18	18	18	18	18	18	18	18	18	17	17	17	17	17	17
FALSE	High	Master Protein	A0A4X1SK65	40S ribosomal protein S3a OS=Sus scrofa OX=9823 GN=RPS3A PE=3 SV=1	0	189.396	68	21	154	19	1	264	29.9	9.73	541.47	21	109.653	113.045	97.6494	101.042	98.8671	91.3868	111.131	90.43	86.6028	108.179	109.748	101.906	101.01	102.018	89.9202	105.379	91.7125	90.0322	20	20	20	20	20	20	20	20	20	20	20	20	20	20	20
FALSE	High	Master Protein	A0A4X1U3J0	Electron transfer flavoprotein-ubiquinone oxidoreductase OS=Sus scrofa OX=9823 GN=ETFDH PE=4 SV=1	0	189.381	48	24	63	4	1	615	68.5	7.44	263.66	24	112.797	116.406	86.4691	104.267	104.349	101.314	113.453	84.0086	77.0371	106.894	100.517	95.7023	103.901	96.8735	98.5652	107.024	98.6953	91.9285	4	4	4	4	4	4	4	4	4	4	4	4	4	4	4
FALSE	High	Master Protein	A0A480HHK8	Ataxin-2-like protein isoform A OS=Sus scrofa OX=9823 PE=3 SV=1	0	189.36	30	28	63	27	1	1076	113.2	8.59	217.85	28	95.699	101.012	103.12	96.7953	101.096	96.205	91.4824	104.723	109.867	95.9109	107.938	99.8797	99.6392	99.5189	100.962	99.8797	100.12	96.1514	22	22	22	22	22	22	22	22	22	21	21	21	21	21	21
FALSE	High	Master Protein	A0A4X1TWD6	Uncharacterized protein OS=Sus scrofa OX=9823 GN=PPID PE=4 SV=1	0	189.307	61	23	71	2	1	371	41	6.93	263.14	23	86.4125	94.2587	102.392	103.253	96.1724	102.583	95.5026	111.386	108.037	85.9793	109.027	88.188	102.881	96.0625	111.331	104.129	94.0459	108.258	2	2	2	2	2	2	2	2	2	2	2	2	2	2	2
FALSE	High	Master Protein	A0A480UBM5	Tubulin alpha-1C chain isoform b OS=Sus scrofa OX=9823 PE=3 SV=1	0	188.74	53	12	153	1	1	298	33.3	4.98	683.78	12																												2	2	2	2	2	2
FALSE	High	Master Protein	A0A4X1UEY2	DBB domain-containing protein OS=Sus scrofa OX=9823 GN=PIK3AP1 PE=4 SV=1	0	188.607	39	25	69	25	1	812	91.5	5.25	279.51	25	94.8072	79.0377	104.711	89.0378	112.404	104.423	100.865	106.73	107.788	97.8043	85.3965	112.694	88.8325	121.57	108.208	87.2099	90.2642	108.017	20	20	20	20	20	20	20	20	20	22	22	22	22	22	22
FALSE	High	Master Protein	Q9GM99	Huntingtin OS=Sus scrofa OX=9823 PE=2 SV=1	0	188.59	11	22	38	22	1	3139	344.6	6.39	157.12	22	99.4636	93.1167	99.3742	98.2121	112.694	98.2121	100.715	99.0167	99.1955	97.7678	94.8979	107.441	96.9175	105.421	102.02	92.8783	101.488	101.169	11	11	11	11	11	11	11	11	11	18	18	18	18	18	18
FALSE	High	Master Protein	A0A5G2R2Q4	AIR carboxylase OS=Sus scrofa OX=9823 GN=PAICS PE=1 SV=1	0	188.477	62	22	68	15	1	423	47	7.72	260.83	22	91.2744	102.414	100.001	112.255	95.1734	103.714	91.6457	105.2	98.5155	90.7958	108.704	92.3965	106.303	90.8958	106.403	102.601	96.6985	105.202	12	12	12	12	12	12	12	12	12	14	14	14	14	14	14
FALSE	High	Master Protein	A0A480JMJ7	Heterogeneous nuclear ribonucleoprotein D-like isoform b OS=Sus scrofa OX=9823 PE=4 SV=1	0	188.421	37	16	92	14	1	363	40	9.96	346.11	16	118.538	122.445	94.1848	107.361	91.3679	91.4587	93.0035	86.8244	94.9118	93.2798	115.714	92.8662	103.308	85.836	92.1425	122.538	105.996	88.3173	14	14	14	14	14	14	14	14	14	14	14	14	14	14	14
FALSE	High	Master Protein	A0A4X1TGX3	Uncharacterized protein OS=Sus scrofa OX=9823 GN=RBM4 PE=4 SV=1	0	188.412	68	20	74	5	1	365	40.4	7.08	291.49	20	106.806	103.771	93.285	102.207	97.6081	101.011	107.542	91.9053	95.7685	94.2185	94.9285	97.16	93.6099	98.7829	109.535	101.319	102.029	108.419	5	5	5	5	5	5	5	5	5	5	5	5	5	5	5
FALSE	High	Master Protein	P00795	Cathepsin D OS=Sus scrofa OX=9823 GN=CTSD PE=1 SV=2	0	188.366	38	11	91	1	1	345	37.3	6.77	363.9	11	96.6618	90.5258	97.6544	99.5494	97.0228	122.379	96.3009	101.354	98.5568	106.589	100.314	92.1556	105.229	87.6583	111.818	92.1556	95.5024	108.681	1	1	1	1	1	1	1	1	1	1	1	1	1	1	1
FALSE	High	Master Protein	A0A287B583	Annexin OS=Sus scrofa OX=9823 GN=ANXA4 PE=3 SV=2	0	188.364	67	20	72	20	1	320	35.8	5.71	268.6	20	84.3009	91.0291	100.187	98.5983	112.896	113.55	95.7949	102.71	100.934	91.1794	98.2161	95.5401	98.5134	113.082	113.875	90.0892	87.6115	111.893	18	18	18	18	18	18	18	18	18	19	19	19	19	19	19
FALSE	High	Master Protein	A0A4X1VTD3	Serine/threonine-protein phosphatase OS=Sus scrofa OX=9823 GN=PPP2CB PE=3 SV=1	0	188.305	56	12	61	2	1	309	35.6	5.43	305.79	12	105.427	121.799	93.5931	117.973	96.0844	105.16	98.0419	78.9119	83.0048	91.7468	114.149	84.3508	116.936	86.7089	113.935	106.646	90.5677	94.8553	2	2	2	2	2	2	2	2	2	2	2	2	2	2	2
FALSE	High	Master Protein	A0A480PFL9	Alcohol dehydrogenase NADP(+) OS=Sus scrofa OX=9823 PE=3 SV=1	0	188.277	73	20	81	20	1	325	36.6	7.24	307.13	20	92.809	97.6373	96.1991	111.301	97.3291	113.15	98.6647	99.281	93.6308	87.2881	99.1994	88.977	105.777	93.1548	121.955	91.8215	95.1104	116.622	18	18	18	18	18	18	18	18	18	17	17	17	17	17	17
FALSE	High	Master Protein	A0A287AMT7	Putative E3 ubiquitin-protein ligase HERC6 isoform 1 OS=Sus scrofa OX=9823 GN=HERC6 PE=4 SV=1	0	188.243	33	26	56	1	1	1021	114.3	7.28	212.83	26																			1	1	1	1	1	1	1	1	1
FALSE	High	Master Protein	A0A480TM94	Ladinin-1 OS=Sus scrofa OX=9823 PE=4 SV=1	0	188.189	46	21	78	1	1	470	51.5	9.31	278.99	21	94.4351	119.875	98.4984	107.508	94.3467	90.1068	98.145	93.1101	103.975	90.6565	107.822	91.9603	94.3505	90.9825	101.63	105.432	110.321	106.845	1	1	1	1	1	1	1	1	1	1	1	1	1	1	1
FALSE	High	Master Protein	A0A4X1UHV8	RRM domain-containing protein OS=Sus scrofa OX=9823 GN=IGF2BP2 PE=3 SV=1	0	188.18	43	22	63	20	1	594	65.3	8.44	242.1	22	105.923	102.829	94.5199	104.244	98.4979	101.945	103.537	95.0503	93.5475	95.1175	102.169	96.4194	101.301	105.424	104.448	101.084	93.7071	100.325	14	14	14	14	14	14	14	14	14	17	17	17	17	17	17
FALSE	High	Master Protein	A0A4X1SWT4	Zinc finger CCCH domain-containing protein 14 OS=Sus scrofa OX=9823 GN=ZC3H14 PE=3 SV=1	0	187.946	45	23	53	2	1	731	82.5	7.59	235.95	23	89.8351	102.71	103.485	95.1595	93.0298	105.905	91.4809	115.682	102.614	81.1614	103.692	91.6692	93.4678	102.556	114.578	94.6038	108.425	109.845	1	1	1	1	1	1	1	1	1	2	2	2	2	2	2
[truncated: 7,303 more rows]
[truncated: 22 more columns]
