# Supplementary material for: Comparative Proteomic Analysis Reveals Mx1 Inhibits Senecavirus A Replication in PK-15 Cells by Interacting with the Capsid Proteins VP1, VP2 and VP3
Source: Viruses. 2022 Apr 21;14(5):863. doi: 10.3390/v14050863 (PMC9147370; doi:10.3390/v14050863)
Supplement: Supplementary file 1 [file viruses-14-00863-s001.zip › Supplementary File S2.xlsx]

## Sheet: File S2
Supplementary File S2 The viral proteins identified in SVA-infected PK-15 cells
Checked	Protein FDR Confidence: Combined	Master	Accession	Description	Exp. q-value: Combined	Sum PEP Score	Coverage [%]	# Peptides	# PSMs	# Unique Peptides	# Protein Groups	# AAs	MW [kDa]	calc. pI	Score Sequest HT: Sequest HT	# Peptides (by Search Engine): Sequest HT	Abundances (Scaled): F1: 126, Control	Abundances (Scaled): F1: 127N, Sample	Abundances (Scaled): F1: 127C, Sample	Abundances (Scaled): F1: 128N, Sample	Abundances (Scaled): F1: 128C, Sample	Abundances (Scaled): F1: 129N, Sample	Abundances (Scaled): F1: 129C, Sample	Abundances (Scaled): F1: 130N, Sample	Abundances (Scaled): F1: 130C, Sample	Abundances (Scaled): F2: 126, Control	Abundances (Scaled): F2: 127N, Sample	Abundances (Scaled): F2: 127C, Sample	Abundances (Scaled): F2: 128N, Sample	Abundances (Scaled): F2: 128C, Sample	Abundances (Scaled): F2: 129N, Sample	Abundances (Scaled): F2: 129C, Sample	Abundances (Scaled): F2: 130N, Sample	Abundances (Scaled): F2: 130C, Sample	Abundances Count: F1: 126, Control	Abundances Count: F1: 127N, Sample	Abundances Count: F1: 127C, Sample	Abundances Count: F1: 128N, Sample	Abundances Count: F1: 128C, Sample	Abundances Count: F1: 129N, Sample	Abundances Count: F1: 129C, Sample	Abundances Count: F1: 130N, Sample	Abundances Count: F1: 130C, Sample	Abundances Count: F2: 126, Control	Abundances Count: F2: 127N, Sample	Abundances Count: F2: 127C, Sample	Abundances Count: F2: 128N, Sample	Abundances Count: F2: 128C, Sample	Abundances Count: F2: 129N, Sample
FALSE	High	Master Protein	A0A2K9YSP5	Genome polyprotein OS=Senecavirus A OX=390157 PE=4 SV=1	0	642.623	38	55	211	1	1	2181	240.3	6.42	939.9	55																			1	1	1	1	1	1	1	1	1
FALSE	High	Master Protein	A0A218L147	Genome polyprotein (Fragment) OS=Senecavirus A OX=390157 PE=4 SV=1	0	60.256	34	5	14	1	1	264	29.2	8.95	59.26	5																			1	1	1	1	1	1	1	1	1
FALSE	High	Master Protein	A0A5C2GZI4	Genome polyprotein OS=Senecavirus A OX=390157 PE=4 SV=1	0	724.168	39	56	232	1	1	2181	240.4	6.52	1098.6	56	158.627	30.8003	110.574	71.584	73.9441	68.2797	202.62	100	83.5736	211.017	37.2602	134.693	80.2595	95.7979	56.1212	40.9737	168.604	75.3732	1	1	1	1	1	1	1	1	1	1	1	1	1	1	1
FALSE	High	Master Protein	A0A649YC94	Genome polyprotein OS=Senecavirus A OX=390157 PE=4 SV=1	0	513.838	30	44	181	1	1	2181	240.3	6.42	810.46	44	128.294	60.9809	113.687	86.3125	91.5219	82.6354	151.174	104.188	81.2054	186.337	54.1518	138.79	71.6693	109.207	70.0605	53.0793	131.729	85.1649	1	1	1	1	1	1	1	1	1	1	1	1	1	1	1
FALSE	High	Master Protein	A0A240FRZ3	Genome polyprotein OS=Senecavirus A OX=390157 PE=4 SV=1	0	710.469	40	58	234	1	1	2181	240.1	6.48	1056.83	58																			1	1	1	1	1	1	1	1	1
FALSE	High	Master Protein	A0A649YCR0	Genome polyprotein OS=Senecavirus A OX=390157 PE=4 SV=1	0	637.226	36	53	215	1	1	2181	240.4	6.44	985.67	53																												1	1	1	1	1	1
FALSE	High	Master Protein	A0A649YCR7	Genome polyprotein OS=Senecavirus A OX=390157 PE=4 SV=1	0	535.138	32	48	191	1	1	2181	240.4	6.44	830.84	48																												1	1	1	1	1	1
FALSE	High	Master Protein	A0A6B9QIJ0	Genome polyprotein OS=Senecavirus A OX=390157 PE=4 SV=1	0	485.855	30	43	173	1	1	2181	240.3	6.47	752.61	43	130.196	58.7068	110.004	78.4436	91.6318	92.0866	136.29	103.183	99.5448	137.474	65.2107	114.143	88.4381	95.7676	85.2379	76.1534	125.912	111.459	1	1	1	1	1	1	1	1	1	1	1	1	1	1	1
[truncated: 22 more columns]
