# Supplementary material for: Comparative Proteomic Analysis Reveals Mx1 Inhibits Senecavirus A Replication in PK-15 Cells by Interacting with the Capsid Proteins VP1, VP2 and VP3
Source: Viruses. 2022 Apr 21;14(5):863. doi: 10.3390/v14050863 (PMC9147370; doi:10.3390/v14050863)
Supplement: Supplementary file 1 [file viruses-14-00863-s001.zip › Supplementary File S3.xlsx]

## Sheet: File S3
Supplementary File S3 Gene ontology (GO) functional annotation for the differentially expressed proteins identified in mock- and SVA-infected PK-15 cells at 12, 24 and 36 h post-infection
Term type	Term	GO	SVA 12 VS Mock 12 up number	SVA 12 VS Mock 12 up percent	SVA 12 VS Mock 12 up list	SVA 12 VS Mock 12 down number	SVA 12 VS Mock 12 down percent	SVA 12 VS Mock 12 down list
biological_process	immune system process	GO:0002376	33	0.157142857143(33/210)	Q8SQ34;A0A287AB58;A0A481BA72;Q56VQ1;A0A4X1TKB5;A0A287A1Y1;A0A287B6T9;Q06AU2;A0A4X1VG41;B6ICV1;Q29599;F1SCY2;A8CYB8;K9LRJ6;A0A5S6GDS9;A0A480HPX5;A0A481D5X2;Q2PYM7;X2KPB3;A1YM33;A0A4X1V406;F1RIV0;A0A287B916;A0A4X1SXM2;Q5MX78;A0A5G2Q7G7;A0A4X1THM1;A0A4X1ULA4;A0A4X1W8D9;A0A1Y1FJ11;P07200;A5D9J7;I3LB77	4	0.0190476190476(4/210)	Q45FY6;I3LDM3;Q8MIK9;A0A4X1W3B6
biological_process	biological regulation	GO:0065007	77	0.0453741897466(77/1697)	B7SLY2;F1RTR5;A0A287AB58;A0A287AMV5;A0A481BA72;F1S7A4;A0A480W2V1;A0A4X1TKB5;A0A287B916;A0A4X1SPG5;A0A287B6T9;A0A4X1THM1;P06867;J7FIC7;A0A4X1VG41;A0A287B5G3;A0A1Y1FJ11;A0A4X1VLW8;P14287;A0A481D288;A0A4X1V771;F1S3P6;F1RYT3;Q29599;F1RZG8;B5KJG2;F1S0P6;P79335;A8CYB8;A0A4X1WCJ0;I3LUA0;A0A5G2RDJ5;A0A4X1W8D9;F1SED4;F2Z5H2;Q8SQ34;A0A5S6GDS9;A0A480HPX5;A0A481D5X2;Q2PYM7;B0FSM7;X2KPB3;I3L6T4;A0A5G2RNJ4;A0A…	47	0.0276959340012(47/1697)	F2Z5C1;F2Z5N0;I3L893;F1SFG7;F1RK12;A0A4X1UC72;A0A287BGF4;F1SGZ8;Q53J08;A0A480ZBF9;I3LS09;A0A4X1UTE2;Q6DUB7;A0A481D4P9;F1SIE9;Q45FY6;A0A5G2QZV8;A0A4X1UW55;F1S1G0;A0A286ZKH8;Q684M6;A0A480PFQ0;F1RKI3;A0A4X1TCL6;A0A4X1TKV7;A0A5G2QDD3;A0A076KRX0;A0A5G2QLD8;A0A4X1UHL0;A0A480PQG3;A0A480K1E2;A0A4X1UE31;P82460;Q95274;Q5G6V9;A0A4X1W0Z6;A0A4X1TVR4;A0A4X1U210;A0A287AX70;A0A5G2RAJ8;B5APU8;A0A4X1V4V6;A0A5G2RAN…
biological_process	metabolic process	GO:0008152	51	0.0299471520846(51/1703)	A0A287BGN0;A0A480TNH7;F1RTR5;A0A287AB58;A0A287AMV5;A0A481BA72;A0A5G2Q988;A0A5S8MJ01;A0A480HPX5;A0A5G2Q9I0;F1SC14;I3LUA0;A0A4X1UJD8;A0A4X1VG41;A0A287B5G3;A0A4X1UCD6;A0A481D288;A0A4X1V771;F1S3P6;A0A287A9L8;Q29599;B5KJG2;F1RUH7;A0A4X1T9P1;I3LCJ7;A0A4X1TMR0;A0A5G2RDJ5;A0A4X1TKB5;A0A481D5X2;Q2PYM7;X2KPB3;I3L6T4;P14287;A1YM33;A0A4X1WBZ8;F1SUT8;A0A481D1L8;A0A286ZPJ7;P58780;A0A5G2QEV5;K9J4M6;A0A480N6U6;O…	39	0.0229007633588(39/1703)	A0A4X1V3C3;F1SFG7;B2D2K8;A0A287BGF4;Q53J08;A0A4X1U8F2;A0A4X1UTE2;F2Z5N0;F1SIE9;Q45FY6;A0A4X1UW55;A0A4X1TLP9;A0A481DB59;F1S1G0;A0A480PFQ0;F1RKI3;A0A4X1TCL6;A0A4X1TKV7;Q19QT0;A0A5G2QDD3;A0A480QK53;A0A4X1U010;A0A076KRX0;A0A480PQG3;A0A480K1E2;P82460;A0A4X1TVR4;A0A4X1U210;A0A4X1U602;A0A4X1SXE8;K9J6K4;A0A5G2QSQ7;A0A5G2RAJ8;A0A4X1V4V6;A0A4X1TBY4;F1SEX4;A0A4X1VYD0;F1RL37;A0A286ZQ31
biological_process	locomotion	GO:0040011	6	0.0618556701031(6/97)	A0A1Y1FJ11;A1YM33;A0A5G2Q7G7;A0A480KI92;F1SUT8;A0A5S6HZW1	2	0.020618556701(2/97)	A0A5G2QDD3;F6Q3L0
biological_process	cellular process	GO:0009987	94	0.0354315868828(94/2653)	A0A480TNH7;A0A287AB58;A0A481BA72;A0A480HPX5;F1SC14;A0A4X1SPG5;A0A287B6T9;A0A4X1THM1;J7FIC7;A0A4X1WCJ0;F1RYT3;A8CYB8;A0A5G2Q6W7;A0A4X1TMR0;A0A5G2RDJ5;A0A4X1TKB5;X2KPB3;A0A4X1SXM2;A0A5S6HZW1;F1RM98;A0A4X1ULA4;A0A5G2QEV5;K9J4M6;A5A772;K9J6I9;I3LB77;Q6QAS9;A0A480JPS8;A0A5G2RA88;B7SLY2;Q29599;Q06AU2;A0A4X1VG41;A0A4X1VQQ8;A0A4X1V771;F1SCY2;I3LCJ7;F1SED4;A0A481D5X2;A0A5G2QI85;A1YM33;A0A287B916;A0A4X1WBZ…	58	0.0218620429702(58/2653)	Q6DUB7;A0A4X1VC59;A0A4X1U9S0;I3L893;F1SFG7;A0A4X1V4V6;A0A4X1UC72;A0A287BGF4;F1SGZ8;Q53J08;A0A4X1U8F2;I3LS09;A0A4X1UTE2;F2Z5N0;A0A481D4P9;F1SIE9;Q45FY6;A0A4X1V3C3;A0A5G2QZV8;A0A287B3B5;A0A4X1TLP9;F1S1G0;I3LDM3;A0A286ZPG4;A0A4X1UW55;F1RKI3;A0A4X1TCL6;A0A4X1TKV7;Q19QT0;Q684M6;A0A5G2QDD3;A0A076KRX0;A0A4X1UHL0;A0A480PQG3;A0A480K1E2;P82460;Q95274;Q5G6V9;A0A4X1W0Z6;A0A4X1TVR4;A0A4X1U210;A0A4X1U602;A0A4X…
biological_process	developmental process	GO:0032502	22	0.0376068376068(22/585)	P14287;F1S7A4;A0A5S8MJ01;A0A287B6T9;A0A4X1THM1;A0A4X1V771;A0A4X1WCJ0;F1RZG8;P79335;A0A4X1VLW8;I3L6T4;A0A287B916;F1SUT8;A0A5S6GDS9;A0A1Y1FJ11;O97676;P07200;A0A4X1T995;A0A481ASU0;I3LJU2;I3LB77;A0A4X1UM84	16	0.0273504273504(16/585)	Q5G6V9;Q6DUB7;A0A4X1U210;A0A5G2QDD3;F1SFG7;F2Z5N0;P20112;Q45FY6;A0A4X1W3B6;A0A4X1UC72;I3LRD5;A0A4X1TVR4;A0A287BJ88;A0A286ZPG4;A0A5G2R7E8;A0A287B3B5
biological_process	multicellular organismal process	GO:0032501	19	0.0591900311526(19/321)	P06867;A0A481D288;A0A4X1VG41;A0A4X1VLW8;P14287;X2KPB3;F1RZG8;A0A4X1WCJ0;A0A4X1T995;B5KJG2;A0A480XA75;I3L6T4;F1SUT8;I3LB77;A0A286ZZX3;I3LUA0;A0A4X1THM1;A0A4X1ULA4;F2Z5H2	7	0.0218068535826(7/321)	A0A4X1U210;A0A5G2QER5;F1SFG7;A0A4X1UC72;A0A5G2QDD3;A0A4X1TVR4;A0A287BJ88
biological_process	interspecies interaction between organisms	GO:0044419	27	0.123287671233(27/219)	A0A287AB58;A0A481BA72;Q56VQ1;A0A4X1TKB5;F1S0P6;A0A287B6T9;A0A4X1THM1;J7FIC7;B6ICV1;Q29599;F1SCY2;A8CYB8;A0A287B5G3;Q8SQ34;A0A480HPX5;A0A481D5X2;X2KPB3;F1RIV0;A1YM33;F1SUT8;A0A4X1SXM2;Q5MX78;A0A5S6GDS9;A0A4X1W8D9;A0A4X1VHT0;Q6QAS9;A0A4X1UM84	5	0.0228310502283(5/219)	R4JTP7;I3LDM3;Q8MIK9;A0A4X1VVF5;A0A4X1UTE2
biological_process	localization	GO:0051179	26	0.0330788804071(26/786)	A0A4X1WCJ0;A0A287AB58;A0A481BA72;A0A480HPX5;Q06AU2;A0A480UT78;A0A4X1VQQ8;A0A480ZDQ8;F1RYT3;I3LUA0;A0A5G2RDJ5;F1SED4;A0A4X1TKB5;A0A4X1V406;A1YM33;R9WHX5;F1SUT8;A0A286ZZX3;A0A4X1ULA4;A0A1Y1FJ11;I3LHI3;A0A4X1T995;A0A480XA75;I3LB77;Q6QAS9;A0A5G2RA88	13	0.0165394402036(13/786)	A0A4X1VC59;A0A4X1U210;I3L893;A0A4X1V4V6;P82460;A0A4X1UHL0;A0A4X1UW55;F6Q3L0;Q95274;I3LDM3;A0A480PFQ0;A0A5G2R7E8;A0A4X1W3B6
biological_process	biological adhesion	GO:0022610	11	0.142857142857(11/77)	B7SLY2;F1S3P6;P14287;A1YM33;A0A5G2Q6W7;A0A4X1T995;A0A4X1SPG5;A0A1Y1FJ11;A0A5G2Q7G7;I3LB77;Q06AU2	1	0.012987012987(1/77)	A0A287B3B5
biological_process	behavior	GO:0007610	6	0.11320754717(6/53)	A0A4X1VG41;A0A4X1UCD6;A0A4X1T995;A0A480XA75;A0A4X1ULA4;F2Z5H2	2	0.0377358490566(2/53)	A0A4X1UC72;Q45FY6
biological_process	response to stimulus	GO:0050896	40	0.0582241630277(40/687)	Q8SQ34;A0A4X1WCJ0;A0A287AB58;P14287;A0A481BA72;Q56VQ1;A0A4X1TKB5;F1SCY2;A0A287B6T9;A0A5S6GDS9;J7FIC7;A0A4X1VG41;B6ICV1;Q29599;F1S0P6;A8CYB8;A0A287B5G3;K9LRJ6;A0A480HPX5;A0A481D5X2;X2KPB3;F1RIV0;A0A4X1V406;A1YM33;F1SUT8;A0A4X1SXM2;Q5MX78;A0A4X1THM1;A0A4X1W8D9;A0A1Y1FJ11;O97676;P07200;I3LHI3;A0A4X1VHT0;I3LJU2;K9J6I9;I3LB77;A0A4X1TR78;A0A286ZZX3;A0A4X1UM84	21	0.0305676855895(21/687)	F2Z5C1;A0A4X1VC59;A0A5G2RAJ8;A0A5G2QDD3;A0A287BGF4;Q684M6;F1SFG7;I3LNG8;A0A481D4P9;F1SIE9;Q45FY6;A0A4X1VYD0;A0A5G2QZV8;P82460;A0A4X1W3B6;A0A4X1UC72;A0A5G2QSQ7;I3LDM3;Q8MIK9;A0A4X1VVF5;A0A4X1TKV7
cellular_component	protein-containing complex	GO:0032991	31	0.0228613569322(31/1356)	A0A287BGN0;A0A481D1L8;A0A480HPX5;A1X898;A0A480W2V1;A0A4X1VG41;A0A480UT78;A0A4X1VQQ8;A0A480ZDQ8;A0A5G2Q9I0;A8CYB8;I3LCJ7;Q8SQ34;I3LB77;A0A4X1UQJ8;A0A4X1V406;F1SUT8;A1XQS6;A0A4X1SW44;A0A4X1TJ50;A0A287AUX2;A0A4X1T995;D5L7X1;A0A480XA75;A5D9J7;I3LJU2;A5A772;Q2PYM7;A0A4X1TR78;Q6QAS9;A0A5G2RA88	23	0.0169616519174(23/1356)	P0C8B5;A0A4X1V3C3;Q684M6;A0A5G2QDD3;A0A4X1UC72;A0A4X1U8F2;A0A4X1UTE2;F2Z5N0;A0A4X1UW55;A0A4X1TLP9;F1S1G0;I3LRD5;A0A480PFQ0;F1RKI3;A0A4X1TKV7;A0A076KRX0;A0A5G2QLD8;A0A4X1UHL0;A0A4X1W0Z6;A0A4X1TVR4;B5APU8;I3LNG8;A0A287BJ88
cellular_component	cellular anatomical entity	GO:0110165	110	0.0375298532924(110/2931)	A0A480TNH7;A0A287AB58;A0A481BA72;A0A480HPX5;A0A4X1VWB4;A1X898;F1SCY2;A0A480W2V1;F1RQY4;J7FIC7;F4ZS15;A0A480ZDQ8;F1RYT3;A8CYB8;A0A5G2Q6W7;A0A5G2RDJ5;K9LRJ6;A0A4X1TKB5;A0A4X1USN7;X2KPB3;R9WHX5;A0A4X1SXM2;A0A5S6HZW1;A0A5G2Q7G7;F1RM98;A0A4X1ULA4;A0A5G2QEV5;F1RW89;B5A8K5;A0A4X1TJ50;A5A772;A0A286ZTV2;I3LB77;Q6QAS9;A0A4X1UCR9;A0A0E3MY68;A0A5G2RA88;B7SLY2;A0A287B6T9;Q29599;Q06AU2;A0A4X1VG41;B6ICV1;A0A4X1…	66	0.0225179119754(66/2931)	P0C8B5;F2Z5C1;Q6DUB7;A0A4X1VC59;A0A4X1U9S0;O02772;I3L893;F1SFG7;B2D2K8;A0A4X1UC72;A0A4X1VVF5;A0A4X1UTE2;Q53J08;Q45FY6;A0A287BGF4;F2Z5N0;P20112;A0A481D4P9;A0A5G2R2L7;A0A287AX70;A0A480ZBF9;A0A4X1V3C3;A0A4X1UW55;F1S1G0;I3LDM3;A0A286ZKH8;Q684M6;A0A287B3B5;F1RKI3;A0A4X1TCL6;Q19QT0;A0A5G2QER5;A0A5G2QDD3;A0A480QK53;F1RK12;A0A076KRX0;A0A5G2QLD8;A0A4X1UHL0;A0A480PQG3;Q6W4V3;A0A480PFQ0;P82460;Q95274;Q5G6V9…
molecular_function	transcription regulator activity	GO:0140110	12	0.0685714285714(12/175)	A0A5S6GDS9;A0A4X1VLW8;O97676;X2KPB3;A0A480ZDQ8;A0A287B916;I3LJU2;A0A5G2RH09;A0A4X1THM1;F1RR15;A0A287APC5;A0A4X1W8D9	5	0.0285714285714(5/175)	A0A4X1UTE2;A0A4X1TCL6;A0A4X1U8F2;A0A4X1TKV7;A0A5G2QBZ0
molecular_function	transporter activity	GO:0005215	10	0.0564971751412(10/177)	A0A287BGN0;A0A287AXS7;A0A4X1V406;A0A0E3MY68;A0A4X1WCJ0;B5A8K5;A5D9J7;A0A5G2RDJ5;A0A4X1ULA4;I3LHI3	2	0.0112994350282(2/177)	A0A4X1UHL0;A0A4X1U210
molecular_function	molecular function regulator	GO:0098772	12	0.0555555555556(12/216)	A0A287BGN0;B0LXF7;P14287;P07200;A1YM33;F1SED4;P79335;A0A4X1SXM2;A0A480W2V1;A0A4X1SW44;A0A286ZZX3;A0A5G2QEV5	7	0.0324074074074(7/216)	I3L893;A0A4X1V4V6;A0A481D4P9;A0A4X1W3B6;A0A4X1W0Z6;Q8MIK9;Q684M6
molecular_function	binding	GO:0005488	102	0.0423588039867(102/2408)	A0A287AB58;A0A481BA72;A0A480HPX5;A1X898;A0A5G2Q7G7;A0A287B6T9;A0A4X1THM1;A0A287AKR1;A0A4X1UJD8;A0A480ZDQ8;F1RYT3;B2XWS2;A8CYB8;A0A5G2RDJ5;A0A4X1TKB5;A0A4X1USN7;F1RW89;X2KPB3;A0A4X1SXM2;F1RM98;A0A4X1ULA4;K9J4M6;I3LB77;Q6QAS9;A0A0E3MY68;A0A480Q2P1;Q29599;A0A287B916;Q06AU2;A0A4X1VG41;B6ICV1;A0A4X1VQQ8;A0A4X1V771;A0A4X1T9P1;F1SCY2;I3LCJ7;F1SED4;F2Z5H2;A0A286ZYZ8;A0A481D5X2;I3LMT5;A0A481D288;A1YM33;A0…	62	0.0257475083056(62/2408)	F2Z5C1;Q6DUB7;A0A4X1V3C3;O02772;I3L893;F1SFG7;A0A4X1V4V6;F1RK12;A0A480M1B4;A0A4X1UC72;A0A5G2R2L7;A0A4X1VVF5;F1SGZ8;Q53J08;A0A165DE67;A0A4X1U8F2;Q45FY6;I3LS09;A0A4X1UTE2;F2Z5N0;P20112;A0A481D4P9;F1SIE9;A0A480ZBF9;A0A4X1UW55;F1S1G0;I3LRD5;I3LDM3;A0A286ZKH8;A0A286ZPG4;A0A287B3B5;A0A4X1TCL6;Q19QT0;Q684M6;A0A5G2QER5;A0A5G2QDD3;A0A4X1U010;R4JTP7;A0A076KRX0;A0A5G2QLD8;A0A4X1UHL0;A0A480PQG3;A0A480K1E2;A0…
molecular_function	molecular transducer activity	GO:0060089	5	0.116279069767(5/43)	Q8SQ34;F1SUT8;A0A4X1UCR9;F1RY26;A0A4X1SPG5	1	0.0232558139535(1/43)	A0A287AX70
molecular_function	catalytic activity	GO:0003824	66	0.042471042471(66/1554)	A0A287BGN0;A0A4X1W7X4;F1RTR5;F1RXF7;A0A481BA72;A0A5G2Q988;Q56VQ1;A0A480HPX5;A0A4X1VWB4;A0A5G2Q9I0;F1SC14;A1X898;A0A5G2Q7G7;A0A287B6T9;Q06AU2;A0A287AKR1;A7KZR2;A0A4X1UJD8;B6ICV1;A0A4X1VHT0;A5D9J7;A0A4X1V771;A0A287AMV5;A0A4X1T9P1;A0A4X1V406;Q29599;B5KJG2;F1S0P6;A0A287A9L8;B2XWS2;A8CYB8;I3LCJ7;A0A287BSF6;A0A4X1TMR0;A0A5S8MJ01;F2Z5H2;P06867;A0A4X1TKB5;A0A481D5X2;A0A4X1UCD6;A0A4X1USN7;K9J4M6;F1RIV0;A0…	30	0.019305019305(30/1554)	A0A286ZQ23;F1SFG7;B2D2K8;I3LS09;F2Z5N0;F1SIE9;Q45FY6;P82460;A0A4X1UW55;A0A481DB59;A0A480PFQ0;F1RKI3;A0A4X1TCL6;A0A5G2QDD3;A0A480QK53;A0A4X1U010;A0A076KRX0;A0A480PQG3;A0A480K1E2;A0A286ZQ31;A0A4X1W0Z6;A0A4X1U602;K9J6K4;A0A5G2RAJ8;I3LR51;A0A4X1V4V6;A0A4X1TBY4;F1SEX4;A0A4X1VYD0;F1RL37
Term type	Term	GO	SVA 24 VS Mock 24 up number	SVA 24 VS Mock 24 up percent	SVA 24 VS Mock 24 up list	SVA 24 VS Mock 24 down number	SVA 24 VS Mock 24 down percent	SVA 24 VS Mock 24 down list
biological_process	immune system process	GO:0002376	52	0.247619047619(52/210)	P01315;A0A480NCW3;A0A287AB58;A0A481BA72;Q56VQ1;A0A4X1TKB5;P32394;Q8SQ34;A0A287A1Y1;A0A287B6T9;Q06AU2;A0A286ZW86;A0A4X1VG41;A0A4P8ETX9;B6ICV1;A0A287AKG6;A5D9J7;A0A3G5MTB4;P48819;A0A4X1V406;Q29599;E9LK28;F1SCY2;Q29101;A0A5G2QGA7;Q3ZDR4;A8CYB8;A0A4X1WAK2;K9LRJ6;V9PR55;A0A480HPX5;A0A287B4G6;P80310;X2KPB3;F1RIV0;A0A4X1UTM8;A1YM33;A0A287B916;A0A4X1SXM2;Q5MX78;Q2PYM7;A0A4X1ST59;F1S091;A0A4X1W8D9;I3LTB8;…	6	0.0285714285714(6/210)	A0A4X1TWY1;A0A4X1TXP6;A0A4X1TWS7;A0A4X1VJV5;Q6QAP7;I3LDM3
biological_process	biological regulation	GO:0065007	159	0.0936947554508(159/1697)	A0A4X1VR14;A0A287AB58;A0A481BA72;A0A4X1TDI0;A0A480HPX5;A0A4X1W4U5;A0A4X1U128;A0A4X1SPG5;A0A287B6T9;F2Z552;A0A286ZW86;J7FIC7;A0A4P8ETX9;F1S0P6;A0A4X1TG55;A0A4X1UEH1;F1RYT3;A8CYB8;A0A5S8LD81;A0A287AZV2;F1SC89;A0A4X1TKB5;A0A4X1V1W7;X2KPB3;A0A480QFR5;R9WHX5;Q27HS3;A0A4X1SXM2;P49666;F1RM98;P32394;A0A4X1VV86;A0A4X1WAK2;A0A4X1V6Z8;D7RA25;Q4JHS0;I3LB77;Q6QAS9;A0A480V981;A0A287BRT1;F1SFV3;P01315;A0A480NCW…	78	0.0459634649381(78/1697)	A0A5G2R8F7;A0A287A699;A0A4X1TFJ2;Q58K79;I3LP11;K7GKY0;A0A4X1TWY1;F1SFG7;Q9G1G3;A0A5G2R920;A0A4X1VJV5;A0A5G2QJ53;A0A287BLS0;A0A4X1THY8;A0A287AUY1;A0A4X1VNZ3;I3LI15;A0A4X1T4U0;A0A097P5T5;A0A5G2R4Z1;A0A4X1VYM5;A0A480L9D2;A0A4X1U1K8;A0A4X1VZ02;A0A4X1W3K6;A0A5K1VTT2;A0A5G2RAN0;A0A4X1U6J4;Q9N119;A0A4X1VJC1;A0A480KD87;A0A4X1TWS7;I3L9J4;A0A480ZBF9;Q6QAP7;A0A4X1SQG1;A0A286ZYV1;A0A4X1SD79;A0A4X1VYE4;A0A4X1…
biological_process	metabolic process	GO:0008152	114	0.0669406928949(114/1703)	A0A287AB58;A0A481BA72;A0A480HPX5;A0A4X1W4U5;P32394;A0A481BZ18;A0A480V6V6;A0A286ZPJ7;F2Z552;A0A5G2QHJ4;A0A4X1UJD8;A0A4X1UG85;A0A4X1SI54;A0A4X1TG55;A0A5S8LD81;B3VHV3;A0A4X1UGZ8;A0A480JKQ6;A0A4X1TKB5;A0A5G2QE37;A0A4X1V1W7;K9J4M6;X2KPB3;A0A4X1SVG4;P49666;F1SC14;A0A4X1VJF1;F1SHF6;D7RA25;A0A4X1VQX6;A0A4X1TB13;Q4JHS0;I3LB77;F1S5Q1;A0A5G2Q8U4;Q6QAS9;A7J0A9;A0A480JPS8;P01315;A0A480NCW3;A0A4X1U068;Q29599;A…	72	0.0422783323547(72/1703)	D2XT13;A0A4X1T4U0;A0A4X1VNZ3;I3LP11;T1P3V6;A0A480TSQ7;Q9G1G3;A0A4X1V1E4;A0A5G2QZY6;A0A5G2QJ53;A0A4X1THY8;A0A287AUY1;Q2EN79;I3LI15;Q2EN77;A0A287A699;A0A097P5T5;A0A480P2R0;A0A5G2R4Z1;A0A4X1VYM5;A0A4X1U1K8;A0A4X1U498;A0A4X1W3K6;Q1EG61;A0A4X1U2M7;A0A480QR88;A0A4X1U6J4;A0A480MDH4;A0A480ZCU6;Q1HBH9;Q9GJT2;Q6QAP7;A0A4X1SQG1;F2Z5F7;A0A4X1TLP9;A0A4X1VYE4;A0A4X1VD17;Q71K49;A0A4X1TCL6;A0A4X1SD79;P62901;F1SN…
biological_process	locomotion	GO:0040011	10	0.103092783505(10/97)	A0A4X1V6Z8;A0A480NUA5;Q2QLE0;A1YM33;B6E314;Q29101;F1SUT8;A0A480X7T0;A0A480M929;I3LM60	3	0.0309278350515(3/97)	A0A4X1VJV5;F6Q3L0;A0A287AUY1
biological_process	reproductive process	GO:0022414	10	0.0694444444444(10/144)	A0A4X1WAK2;A0A286ZNF5;I3L6T4;A0A287B916;Q29101;A0A480W1S2;A0A480ZFS4;I3LB77;A4UTN8;A0A287A634	8	0.0555555555556(8/144)	A0A287A699;I3LP11;A0A4X1TWY1;A6YQV5;Q19PY3;B2CNZ7;D3Y268;A0A480UPA5
biological_process	cellular process	GO:0009987	217	0.0817941952507(217/2653)	A0A4X1VR14;A0A5G2QNR3;A0A287AB58;A0A481BA72;A0A4X1TDI0;A0A480HPX5;A0A4X1W4U5;A0A480TUW8;A0A4X1U128;F1SC14;A0A4X1SPG5;A0A287B6T9;A0A286ZPJ7;F2Z552;A0A286ZW86;J7FIC7;A0A4P8ETX9;A0A287BRT1;A0A4X1UG85;A0A4X1SI54;A0A4X1TG55;A0A4X1UEH1;F1RYT3;A8CYB8;A0A5S8LD81;B3VHV3;A0A287AZV2;F1S8U4;A0A4X1SD40;A0A4X1UGZ8;F1SKI6;A0A4X1TKB5;A0A5G2QE37;A0A4X1V1W7;K9J4M6;X2KPB3;F1S1I0;A0A480QFR5;A0A4X1SVG4;A0A4X1TA22;F1S…	113	0.0425932906144(113/2653)	A0A287A699;A0A4X1TFJ2;Q58K79;T1P3V6;A0A4X1VJV5;A0A5G2QJ53;A0A4X1THY8;Q2EN79;Q2EN77;A0A097P5T5;A0A5G2R4Z1;A0A4X1W3K6;A0A5K1VTT2;A0A480KI69;A0A4X1U6J4;Q9GJT2;Q6QAP7;A0A4X1SQG1;F2Z5F7;A0A4X1VD17;I3LDM3;P62901;A0A480HSJ4;A0A287BBX3;A0A4X1T382;B2CNZ7;A0A4X1TWZ8;I3LB32;F2Z546;A0A5G2QYA7;F1RU38;A0A287BLS0;A0A4X1U2L8;B5APU8;A0A287BG27;A0A4X1T8J5;A0A4X1SQ46;A0A4X1T4U0;F1SFG7;A0A4X1T901;I3LI15;A0A4X1U1K8;A…
biological_process	developmental process	GO:0032502	42	0.0717948717949(42/585)	A0A480V1E4;A0A5K1TWC1;F1SHF6;D2IE28;A0A287BGU5;A0A4X1T995;A0A287B6T9;A0A480M929;A0A480YTQ3;A0A287A634;A0A4X1UL35;A0A480W1S2;A0A4X1TG55;E9LK28;A0A4X1UQ65;A0A286ZVK0;Q29101;A0A480W8D2;A0A286ZNF5;A0A287AZV2;A0A5G2QE37;I3L6T4;A0A4X1UTM8;A0A480QFR5;A0A287B916;F1SUT8;A0A286ZW86;A0A4X1VJF1;A0A5S8KLN1;A0A4X1V6Z8;A0A287A6X8;F1S7A4;P07200;A0A286ZK88;A0A287A480;A0A4X1TB13;A0A480X7T0;I3LB77;Q2QLE0;P34935;A0A…	23	0.0393162393162(23/585)	A0A5G2R8F7;A0A287A699;I3LP11;K7GKY0;A0A4X1TWY1;F1SFG7;A0A4X1VJV5;A0A5G2QJ53;B2CNZ7;A0A287AUY1;A0A4X1U6J4;Q9N119;F1RXE6;D0G7E3;A0A4X1TWZ8;F1SNE5;P50441;A0A286ZYV1;A0A4X1U2L8;Q19PY3;D3Y268;A0A4X1SQ46;A0A480UPA5
biological_process	multicellular organismal process	GO:0032501	29	0.0903426791277(29/321)	A0A4X1VC77;A0A286ZNF5;D2IE28;I3LUA0;A0A4X1T995;P06867;A0A480YTQ3;A0A4X1VG41;A0A481D288;A0A480W1S2;B5KJG2;Q29101;A0A480W8D2;A0A4X1WAK2;X2KPB3;I3L6T4;F1SUT8;F1SQ09;C3VML0;Q27HS3;A0A287A480;A0A4X1VLZ9;A0A480XA75;A0A4X1TB13;A0A480X7T0;I3LB77;Q2QLE0;A0A286ZZX3;A0A4X1U946	16	0.0498442367601(16/321)	A0A4X1U6J4;A0A480KD87;F1SFG7;A0A4X1TXP6;Q9G1G3;Q19PY3;A0A4X1T2E0;A0A480TAI8;A0A4X1UQ57;A0A4X1VNZ3;K7GKY0;D0G7E3;A0A097P5T5;F1SNE5;P50441;A0A480UPA5
biological_process	interspecies interaction between organisms	GO:0044419	38	0.173515981735(38/219)	A0A480NCW3;A0A287AB58;A0A481BA72;Q56VQ1;A0A480HPX5;P32394;A0A287BGU5;A0A480ZFS4;F1S0P6;A0A287B6T9;J7FIC7;A0A287A634;B6ICV1;A0A4X1T3F8;Q29599;F1SCY2;A8CYB8;A0A5S8LD81;A0A287B5G3;Q8SQ34;A0A4X1TKB5;P80310;X2KPB3;A1YM33;F1RIV0;F1SUT8;A0A4X1SXM2;Q5MX78;P49666;A0A4X1ST59;A0A4X1W8D9;A0A5S8KLN1;D7RA25;I3LTB8;A0A287B4G6;Q6QAS9;A0A4X1VHT0;F1SFV3	12	0.0547945205479(12/219)	A0A4X1U1K8;A0A287A699;P62901;A0A287AUY1;A0A4X1T568;A0A4X1TXP6;A0A4X1V977;R4JTP7;B2CNZ7;I3LDM3;A0A5G2R4Z1;A0A4X1VYM5
biological_process	localization	GO:0051179	69	0.087786259542(69/786)	F1SE73;A0A287AB58;A0A481BA72;A0A5K1TWC1;F1SJ20;F1SUT8;A0A480HPX5;D2IE28;D7RA25;I3LUA0;A0A4X1VJI6;A0A480ZFS4;A0A4X1T995;Q06AU2;F2Z552;A0A286ZW86;A0A287A634;A0A480UT78;I3LHI3;A0A4X1SPI0;A0A480JH88;A0A4X1T3F8;A0A286ZVK0;Q29101;F1RYT3;K9IVS1;A0A4X1WAK2;A0A286ZWM5;A0A287AZV2;A0A286ZYM2;A0A287AKG6;A0A4X1U4Q1;A0A480JKQ6;A0A4X1TKB5;I3LB77;A0A5G2QGA7;A0A4X1V406;A1YM33;R9WHX5;Q9XSA8;F1RUN3;A0A5G2Q8U4;P4966…	36	0.0458015267176(36/786)	A0A5G2R8F7;Q58K79;A0A5G2QZY6;A0A4X1T901;A0A4X1VNZ3;A0A097P5T5;A0A5G2R4Z1;A0A4X1VYM5;A0A4X1U1K8;A0A4X1VZ02;A0A5K1VTT2;A0A4X1U498;A0A4X1U6J4;A0A4X1TF33;A0A4X1TWS7;Q1HBH9;A0A4X1SQG1;F2Z5F7;A0A4X1TBD5;I3LDM3;A0A287A0S1;Q71K49;P62901;A0A480HSJ4;A0A4X1V977;A0A4X1T2E0;F1RPU8;A0A286ZYV1;A0A5G2QYA7;A0A4X1U2L8;A0A4X1T568;F1SS29;A0A287BJL3;A0A4X1UQ57;F6Q3L0;A0A480UPA5
biological_process	biological adhesion	GO:0022610	14	0.181818181818(14/77)	B7SLY2;A0A4X1V6Z8;P48819;A1YM33;A0A5G2Q6W7;A0A4X1T995;A0A4X1SPG5;A0A4X1VVJ0;A0A287BQR8;A0A480X7T0;A0A5G2QW86;Q06AU2;A0A287BPL8;I3LB77	2	0.025974025974(2/77)	A0A4X1VJV5;A0A480UPA5
biological_process	response to stimulus	GO:0050896	80	0.116448326055(80/687)	P01315;A0A480NCW3;A0A287AB58;A0A4X1SD40;A0A481BA72;A0A5K1TWC1;A0A286ZNF5;Q56VQ1;A0A4X1TKB5;B6E314;P32394;A0A287BGU5;A0A287AF07;A0A4X1TWF4;A0A480ZFS4;A0A5S8KLN1;A0A287B6T9;F1SE73;J7FIC7;A0A4X1VG41;A0A4P8ETX9;B6ICV1;A0A480JH88;Q6S7D1;A0A287A6L6;A0A4X1V1W7;F1S8J8;F1S0P6;P48819;A0A4X1TG55;Q29599;A0A4X1UQ65;A0A286ZVK0;Q29101;A0A3G5MTB4;Q3ZDR4;A8CYB8;A0A5S8LD81;A0A4X1WAK2;A0A286ZWM5;A0A4X1W8D9;A0A4X1ST…	29	0.0422125181951(29/687)	A0A5G2R8F7;A0A287A699;A0A4X1TWY1;F1SFG7;A0A480TW29;A0A4X1VJV5;A0A4X1VNZ3;I3LI15;A0A480MDH4;A0A5G2R4Z1;A0A4X1W3K6;Q9N119;A0A4X1VJC1;A0A480KD87;I3LDM3;A0A287BLS0;A0A4X1TXP6;A0A4X1V977;A0A4X1T2E0;B2CNZ7;F1SNE5;A0A286ZYV1;A0A5G2QSQ7;A0A4X1U2L8;I3LNG8;F1SS29;P50441;A0A4X1VYD0;A0A480UPA5
cellular_component	protein-containing complex	GO:0032991	80	0.0589970501475(80/1356)	A0A287BGN0;A0A5G2QNR3;A0A4X1U068;F1SJ20;A0A480HPX5;D2IE28;A0A481CTH0;A0A287BGU5;A0A4X1VJI6;A0A480ZFS4;A0A4X1T995;A0A4X1SD40;A0A5G2QHJ4;A0A286ZW86;A0A4X1SMZ2;A0A480UT78;A0A287AHC5;Q29101;A0A4X1T3F8;A0A4X1VG41;A0A4X1UZS2;F1S8J8;Q09YA9;A0A4X1TZ89;A0A4P8ETX9;A0A4X1TG55;A0A5G2Q9I0;A0A4X1UEH1;A8CYB8;I3LCJ7;A0A4X1UL35;A0A4X1UHG2;A0A4X1WAK2;A0A286ZWM5;F1SQ91;A0A480IWY5;F1S8U4;A0A4X1VLR6;Q8SQ34;A0A286ZNF5…	61	0.0449852507375(61/1356)	A0A5G2R8F7;A0A287A699;Q58K79;I3LP11;T1P3V6;Q9G1G3;A0A287AUW4;A0A5G2QJ53;A0A287AUY1;Q2EN79;A0A480MDH4;A0A4X1T4U0;A0A097P5T5;Q19PY3;A0A4X1TG97;A0A5G2R4Z1;A0A4X1VYM5;A0A4X1U1K8;A0A4X1VZ02;A0A4X1W3K6;A0A5K1VTT2;A0A4X1U2M7;A0A480QR88;A0A4X1U6J4;A0A480KD87;A0A4X1TWS7;Q1HBH9;A0A4X1V3C3;Q6QAP7;F2Z5F7;A0A4X1TLP9;A0A4X1VYE4;Q71K49;A0A4X1U498;P62901;A0A4X1VX77;F1RXE6;A0A480HSJ4;P67872;A0A4X1V977;A0A5G2QLD8;…
cellular_component	cellular anatomical entity	GO:0110165	242	0.0825656772433(242/2931)	A0A287AB58;A0A481BA72;A0A480HPX5;A0A4X1W4U5;A0A4X1WCA8;P32394;A0A481BZ18;A0A4X1SPG5;A0A287B6T9;F2Z552;A0A286ZW86;J7FIC7;A0A4P8ETX9;A0A480TQ31;A0A3G5MTB4;A0A4X1UG85;F1S0P6;A0A4X1SI54;A0A4X1TG55;F1RYT3;Q9XSA8;A0A480W8D2;A0A5S8LD81;B3VHV3;A0A287AZV2;K9LRJ6;A0A4X1UGZ8;F1SKI6;A0A4X1TKB5;A0A5G2QE37;A0A4X1V1W7;X2KPB3;F1S1I0;A0A480QFR5;R9WHX5;A0A4X1TA22;A0A4X1WAK2;F1RUN3;Q06AT0;P49666;F1RM98;A0A4X1VJF1;A…	137	0.0467417263733(137/2931)	A0A287A699;A0A4X1TFJ2;Q58K79;T1P3V6;A0A4X1W2Y2;A0A4X1VJV5;B2D2K8;A0A4X1THY8;Q2EN77;A0A097P5T5;A0A287B8R8;A0A5G2R4Z1;A0A4X1W3K6;A0A5K1VTT2;A0A480KI69;A0A4X1U6J4;A0A480ZBF9;Q6QAP7;A0A4X1SQG1;F2Z5F7;A0A4X1VD17;I3LDM3;A0A480HP04;P62901;A0A480HSJ4;A0A287BBX3;A0A4X1T382;A0A480JYK3;B2CNZ7;A0A4X1TWZ8;I3LB32;A0A5G2QYA7;F1RU38;D2D0E3;A0A5G2QJ53;A0A287BLS0;A0A4X1U2L8;B5APU8;A0A4X1T8J5;B5KN66;D2XT13;A0A4X1UM…
molecular_function	transcription regulator activity	GO:0140110	11	0.0628571428571(11/175)	X2KPB3;A0A286ZNF5;E9LK28;A0A480WRF9;A0A287B916;A0A4X1UL35;F1S1D8;A0A287B4G6;A0A5G2RH09;A0A4P8ETX9;A0A4X1W8D9	5	0.0285714285714(5/175)	A0A287AUW4;A0A4X1VJC1;A0A4X1TCL6;A0A480HSJ4;A0A287A699
molecular_function	structural molecule activity	GO:0005198	9	0.0520231213873(9/173)	A0A480IZE0;Q00P29;F1S8U4;A0A480V6V6;A0A480M929;A0A4X1WAK2;Q6QAS9;P49666;C3VML0	13	0.0751445086705(13/173)	A0A480KI69;P62901;A0A480IFL7;B5APU8;A0A4X1T568;A0A4X1V977;Q6QAP7;A0A4X1TLP9;A0A4X1VYE4;A0A286ZNB3;A0A5G2QIA8;A0A4X1VYM5;F2Z546
molecular_function	transporter activity	GO:0005215	23	0.129943502825(23/177)	A0A287BGN0;A0A287AXS7;A0A4X1VEH9;A0A4X1WCA8;A0A4X1VJI6;A0A480JH88;A0A286ZVK0;Q29101;A0A286ZWM5;A0A4X1T9I2;B7U652;A0A4X1SPI0;A0A4X1V406;K7GNR8;P48762;F1RII6;C3VML0;I3LHI3;A5D9J7;Q8WNR0;A0A4X1VFS0;B6ECZ1;A0A4X1U946	8	0.045197740113(8/177)	Q9G1G3;Q1HBH9;A0A5G2RCE3;A0A4X1T2E0;A0A4X1TBD5;A0A097P5T5;F1RPU8;Q71K49
molecular_function	molecular function regulator	GO:0098772	23	0.106481481481(23/216)	P01315;A0A287BGN0;A0A4X1TDI0;D2IE28;A0A4X1U128;A0A4X1UNF8;A0A4X1VC77;Q3ZDR4;F1SE73;A0A286ZW86;A0A287A634;B0LXF7;A0A287A6L6;A0A287BPP5;F1S6Y4;A1YM33;P17560;F1RFA8;A0A4X1SXM2;M3TYG7;P07200;I3LTB8;A0A286ZZX3	11	0.0509259259259(11/216)	P67872;Q58K79;K7GKY0;A0A480P2R0;A0A4X1T568;A0A4X1SQ46;A0A4X1VYE4;A0A4X1W0Z6;A0A4X1U2L8;A0A4X1VYM5;A0A480UPA5
molecular_function	binding	GO:0005488	208	0.0863787375415(208/2408)	A0A4X1VR14;A0A287AB58;F2Z552;A0A481BA72;A0A4X1TDI0;A0A480HPX5;A0A4X1W4U5;A0A480TUW8;P32394;A0A287B6T9;F1SRV9;A0A287AKR1;A0A286ZW86;A0A287BI99;A0A4P8ETX9;A0A287BRT1;A0A4X1UG85;A0A4X1SI54;A0A4X1TG55;A0A286ZPJ7;F1RYT3;B2XWS2;A0A0B8S073;A0A5S8LD81;A0A287AZV2;Q56VQ1;F1SC89;A0A4X1TKB5;A0A5G2QE37;B4YYD8;A0A4X1V1W7;A0A4X1VV86;X2KPB3;A0A480QFR5;A0A4X1TA22;F1S0M3;A0A4X1WAK2;A0A4X1SXM2;Q06AT0;P49666;F1RM98;…	98	0.0406976744186(98/2408)	A0A287A699;A0A4X1TFJ2;A0A4X1VJV5;A0A5G2QJ53;A0A4X1THY8;A0A097P5T5;A0A5G2R4Z1;A0A4X1W3K6;A0A5K1VTT2;A0A480KI69;A0A4X1U6J4;A0A480ZBF9;Q6QAP7;A0A4X1SQG1;F2Z5F7;F1SEB9;I3LDM3;P62901;A0A480HSJ4;A0A287BBX3;A0A4X1T382;B2CNZ7;A0A4X1TWZ8;F2Z546;A0A5G2QYA7;A0A287A0S1;A0A4X1U2L8;B5APU8;A0A287BG27;A0A4X1SQ46;A0A4X1T4U0;A0A173G6G7;F1SFG7;I3LI15;A0A4X1U1K8;A0A4X1VZ02;A0A287BJL3;A0A4X1TWS7;A0A5G2R2L7;A0A5G2RCE3…
molecular_function	catalytic activity	GO:0003824	137	0.0881595881596(137/1554)	A0A4X1VR14;A1YM33;A0A4X1TN23;F2Z552;A0A481BA72;A0A480HPX5;A0A4X1W4U5;P32394;F1SC14;F1S0P6;A0A287B6T9;A0A286ZPJ7;A0A287AKR1;A0A4X1UJD8;A0A4X1SI54;A0A287B5T6;B2XWS2;A8CYB8;A0A5S8LD81;B3VHV3;Q56VQ1;A0A4X1UGZ8;F1SC89;A0A4X1TKB5;A0A5G2QE37;F1RY93;A0A4X1V1W7;K9J4M6;A0A4X1SVG4;A0A4X1TA22;A0A481BZ18;A0A4X1SI40;F1SHF6;D7RA25;A0A4X1VQX6;A0A4X1TB13;F1S5Q1;A0A5G2Q8U4;A7J0A9;A0A480JPS8;A0A480NCW3;I3LLW0;A0A5S…	64	0.041184041184(64/1554)	D2XT13;A0A4X1UMF6;A0A4X1T4U0;A0A4X1TFJ2;A0A286ZQ23;A0A480JYK3;T1P3V6;Q9G1G3;I3LB32;A0A287AUW4;A0A5G2QJ53;A0A4X1THY8;A6YQV5;A0A4X1VNZ3;Q2EN77;I3LI15;A0A097P5T5;Q19PY3;A0A5G2QGQ5;A0A4X1U1K8;A0A4X1W3K6;A0A4X1V679;A0A480KI69;A0A480QR88;Q9N119;A0A480ZCU6;A0A287B8R8;Q9GJT2;A0A4X1SQG1;A0A4X1SD79;A0A4X1VD17;F1RXE6;A0A4X1TCL6;A0A5G2QTG5;I3LR51;F1SN51;F1SFG7;A0A4X1THG4;A0A287BBX3;A0A4X1TXP6;A0A480PQG3;A0A2…
Term type	Term	GO	SVA 36 VS Mock 36 up number	SVA 36 VS Mock 36 up percent	SVA 36 VS Mock 36 up list	SVA 36 VS Mock 36 down number	SVA 36 VS Mock 36 down percent	SVA 36 VS Mock 36 down list
biological_process	immune system process	GO:0002376	18	0.0857142857143(18/210)	P01315;I3LTB8;A0A5S8KLN1;A0A4X1UJI9;P48819;F1SU33;A0A4X1UTM8;F1RIV0;A0A4X1VYQ8;Q6S7D1;Q09YA9;A0A287A1Y1;A0A4X1V3B9;Q06AU2;Q2PYM7;A0A4X1VG41;A0A4X1ST59;B6ICV1	12	0.0571428571429(12/210)	P08059;A0A4X1TWY1;P80928;B8Y650;A0A4X1VJV5;Q45FY6;A0A4X1VRC0;A0A5G2Q7G7;I3LB77;A0A5S6GDS9;A0A480TQY6;Q8MIK9
biological_process	biological regulation	GO:0065007	84	0.0494991160872(84/1697)	P01315;A0A5G2QMG6;O46374;A0A287AVN0;A0A480V1E4;A0A5K1TWC1;Q2PYM7;Q06AU2;D2IE28;Q5Q0U1;A0A4X1U068;A0A4X1TWF4;A0A4X1UQ65;F1SQJ4;P06867;A0A4X1SMZ2;Q75QW1;A0A4X1TDX0;A0A287B3X6;Q9GLN5;A0A4X1VG41;A0A5G2QHJ4;A0A287AMV5;K9J4Q4;A0A4X1WCJ0;A0A480P2S5;K7GM40;A0A4X1SPG5;A0A4X1V3B9;A0A287BQR8;A0A5G2QZV8;A0A4X1UHG2;Q9XSA8;A0A287AZV2;A0A4X1UJI9;A0A286ZYM2;A0A4X1U5R9;A0A4X1SFI9;F1S1D8;A0A480JH88;A0A4X1SI48;A0A4…	96	0.0565704183854(96/1697)	Q58K79;I3L893;A0A287BBY6;A0A4X1VJV5;A0A4X1THY8;Q06A97;A0A097P5T5;A0A4X1VPW4;F1S9N9;A0A5K1VTT2;A0A286ZWT3;Q6DUB7;A0A4X1SPV9;F1RPH0;Q95274;A0A4X1TV43;A0A481CLV1;I3LR85;A0A287B836;K9IVW4;A0A480HSJ4;A0A287ADK7;A0A4X1VHY8;B2CNZ7;A0A480UV25;A0A4X1U555;A0A286ZNH3;I3LB77;A0A4X1T8J5;A0A480TKM7;A0A287ADH9;E5Q8C6;F1SPB1;A0A4X1VK87;G9F6X9;P80928;Q45FY6;A0A4X1SD79;A0A287A0S1;A0A481D0P1;B8Y650;P67776;I3LEN0;A0…
biological_process	metabolic process	GO:0008152	78	0.0458015267176(78/1703)	P01315;A0A4X1T3H1;O46374;A0A287AVN0;A0A4X1W0Q7;A0A481D7K6;A0A5K1TWC1;D2IE28;Q5Q0U1;F1SC14;F1S937;F1SQJ4;A0A4X1ST95;F1SBJ7;K9J4M6;A0A4X1VIV5;A0A287B3X6;I3LTB8;Q9GLN5;A0A4X1VG41;F1SJ73;A0A287AMV5;A5GZW8;F1RQP1;A0A4X1SI54;K7GM40;A0A4X1UQ65;F1SU33;A0A0B8RZT0;A0A287B0C6;B4YYD8;A0A5S8LD81;B3VHV3;F1S396;D0G0C1;A0A287ALB7;A0A4X1T6M4;A0A5G2R1S6;A0A480JH88;A0A481CTH0;A0A4X1UTM8;V9LLL5;Q2PYM7;A0A4X1V1W7;P00…	88	0.0516735173224(88/1703)	A0A4X1TV43;T1P3V6;B2CNZ7;M3V836;A0A4X1THY8;A0A481DNJ7;A0A097P5T5;F1S9N9;A0A287ASQ2;A0A4X1U6J4;A0A4X1SPV9;F2Z5F7;F1RPH0;A0A4X1VD17;A0A287A8M1;Q29561;A0A287B836;A0A480X8T8;A0A4X1U010;A0A5G2QZZ2;A0A287ADK7;P00795;A0A480TMR5;A0A286ZNH3;K7GPY8;I3LB77;A0A480TMZ9;A0A0K0KW08;A0A4X1VNE4;Q2EN77;F1SPB1;P80928;Q45FY6;A0A4X1SD79;Q71K49;A0A481D0P1;F1SN51;Q2TJA5;A0A287AJQ2;A0A4X1T568;A0A5G2QQD1;A0A4X1VH96;F1RL3…
biological_process	locomotion	GO:0040011	4	0.0412371134021(4/97)	Q2QLE0;A0A4X1UJI9;A0A4X1W7L4;A0A480JX12	6	0.0618556701031(6/97)	A0A5G2QDK2;A0A5G2QDD3;A0A5G2Q7G7;A0A4X1VJV5;A0A4X1VRC0;A0A4X1UFQ6
biological_process	reproductive process	GO:0022414	4	0.0277777777778(4/144)	A0A480SGE8;O46374;I3L6T4;Q8MJ76	14	0.0972222222222(14/144)	A0A4X1TTH9;A0A4X1TUZ9;A0A287ADH9;A0A4X1TWY1;A0A5G2QDD3;P67776;A6YQV5;A0A4X1VRC0;E5Q8C6;I3LB77;A0A4X1UFQ6;B2CNZ7;Q9BDH4;A0A4X1W4H3
biological_process	cellular process	GO:0009987	133	0.0501319261214(133/2653)	A0A5G2QNR3;A0A4X1T3H1;A0A480TNH7;A0A287AVN0;A0A4X1T1L2;F1SC14;A0A5G2QHJ4;F1SBJ7;D0G0C1;A0A287B3X6;A0A287AMV5;A5GZW8;A0A4X1SI54;A0A287AGK4;A0A4X1WCJ0;K9IVS1;A0A0B8RZT0;A0A5S8LD81;B3VHV3;A0A287AZV2;A0A287ALB7;A0A481CTH0;A0A4X1V1W7;P00258;Q2PYM7;A0A4X1TA22;I3LUA0;F1RM98;A0A287B0C6;A0A481BZ18;A0A4X1W6Q1;A0A1D8MMA5;A0A5G2QRK0;A0A480SJP0;A7J0A9;A0A4X1VGP9;F1SFV3;P01315;A0A5G2QMG6;A0A4X1U068;A0A4X1UNF8;…	129	0.04862419902(129/2653)	Q58K79;I3L893;T1P3V6;A0A287BBY6;A0A4X1VJV5;M3V836;A0A4X1THY8;Q06A97;Q2EN77;A0A097P5T5;F1S9N9;A0A5K1VTT2;A0A287ASQ2;A0A286ZWT3;Q6DUB7;A0A4X1SPV9;F2Z5F7;F1RPH0;Q95274;A0A4X1VD17;A0A287A8M1;A0A4X1TV43;Q29561;I3LR85;A0A287B836;A0A480X8T8;A0A480HSJ4;A0A5G2QZZ2;A0A287ADK7;B2CNZ7;A0A480UV25;A0A4X1U555;A0A286ZNH3;A0A480NAY0;K7GPY8;I3LB77;A0A480TMZ9;A0A480TKM7;A0A287ADH9;A0A0K0KW08;A0A4X1VNE4;A0A481DNJ7;E…
biological_process	developmental process	GO:0032502	24	0.0410256410256(24/585)	O46374;A0A480V1E4;A0A5K1TWC1;D2IE28;Q75QW1;A0A287B3X6;I3LJK4;A0A4X1WCJ0;A0A4X1UQ65;A0A480W8D2;A0A287AZV2;A0A4X1UTM8;A0A4X1T1L2;A0A4X1U5R9;Q2QLE0;I3L6T4;A0A287B0C6;A0A5S8KLN1;O97676;A0A287A6X8;A0A286ZK88;A0A480SJP0;A0A4X1VYQ8;A0A4X1W7L4	35	0.0598290598291(35/585)	A0A287ADH9;P14287;A0A4X1TV43;A0A5G2QDD3;P80928;A0A4X1VJV5;E5Q8C6;Q9BDH4;G9F6X9;A0A4X1U6J4;Q9N119;Q6DUB7;A0A4X1SPV9;Q45FY6;A0A4X1TTH9;A0A4X1TWY1;A0A287AD58;A0A4X1VLW8;P08059;P67776;B8Y650;A0A480PLY3;A0A4X1V9E1;F1SRV4;B2CNZ7;A0A5S6GDS9;F1SNE5;A0A4X1UGF0;A0A4X1TUZ9;A0A480E0X6;A0A4X1VRC0;I3LB77;A0A4X1UFQ6;P50441;A0A4X1UM84
biological_process	multicellular organismal process	GO:0032501	18	0.0560747663551(18/321)	A0A287AVQ5;K7GM40;C3VML0;Q2QLE0;I3L6T4;A0A4X1WCJ0;D2IE28;A0A4X1VLZ9;A0A480XA75;F1SU33;A0A480SJP0;P06867;I3LUA0;A0A286ZZX3;F1S396;A0A4X1VG41;A0A4X1V3B9;A0A480W8D2	20	0.0623052959502(20/321)	A0A5G2QDK2;A0A4X1TUZ9;A0A4X1VLW8;A0A287ADH9;P14287;A0A4X1U6J4;Q9BDH4;A0A5G2QDD3;A0A480TQY6;P08059;A0A4X1VRC0;A0A4X1UMC0;I3LB77;P50441;A0A480TAI8;A0A097P5T5;F1SNE5;A0A480PLY3;F1RPC8;A0A287AD58
biological_process	interspecies interaction between organisms	GO:0044419	9	0.041095890411(9/219)	A0A5S8KLN1;F1RIV0;A0A1D8MMA5;I3LTB8;A0A5S8LD81;I3LS70;A0A4X1ST59;B6ICV1;F1SFV3	10	0.0456621004566(10/219)	A0A480TKM7;A0A4X1TUZ9;A0A4X1T568;P80928;B8Y650;E5Q8C6;B2CNZ7;A0A5S6GDS9;Q8MIK9;A0A4X1UM84
biological_process	localization	GO:0051179	40	0.0508905852417(40/786)	A0A481D7K6;A0A5K1TWC1;K9IVS1;D2IE28;Q5Q0U1;A0A5G2R1A5;I3LUA0;Q06AU2;A0A480XA75;A0A480UT78;A0A480JH88;Q9GLN5;K9J4Q4;A0A4X1WCJ0;F1SU33;Q9XSA8;A0A286ZWM5;A0A287AZV2;A0A286ZYM2;A0A4X1SFI9;A0A4X1VGP9;K7GM40;A0A4X1SPI0;F1SC80;A0A4X1UQJ3;I3LS70;A0A480LT67;A0A4X1ST59;A0A287BAY9;A0A5S8KLN1;A0A480JX12;D2XUP7;A0A4X1UJI9;I3LD98;F1SS42;A0A4X1VYQ8;A0A4X1U7W6;A0A286ZZX3;A0A287AVQ5;A0A4X1W7L4	31	0.0394402035623(31/786)	Q58K79;I3L893;A0A4X1V5D3;A0A480TQY6;A0A097P5T5;F1RPC8;F1SPB1;A0A5K1VTT2;A0A4X1VK87;G9F6X9;A0A4X1U6J4;A0A4X1SPV9;Q1HBH9;F2Z5F7;Q95274;A0A4X1VQQ8;A0A287A0S1;Q71K49;A0A5G2QDK2;A0A287B836;A0A480HSJ4;B8Y650;A0A4X1UMC0;A0A4X1UGF0;A0A480UV25;A0A4X1U555;A0A4X1T568;A0A5G2QQD1;I3LB77;I3LEN0;A0A480PLY3
biological_process	biological adhesion	GO:0022610	8	0.103896103896(8/77)	A0A480JX12;P48819;A0A4X1SPG5;A0A287BQR8;A0A5G2QW86;Q06AU2;A0A4X1V3B9;A0A4X1TDX0	5	0.0649350649351(5/77)	A0A4X1VJV5;I3LB77;P14287;A0A5G2Q7G7;A0A4X1UFQ6
biological_process	response to stimulus	GO:0050896	36	0.0524017467249(36/687)	P01315;O46374;A0A5K1TWC1;F1STG1;A0A4X1TWF4;A0A4X1VG41;B6ICV1;A0A480JH88;Q6S7D1;A0A4X1T6M4;K9J4Q4;P48819;A0A4X1WCJ0;A0A4X1UQ65;A0A5G2QZV8;A0A5S8LD81;A0A286ZWM5;A0A4X1UTM8;A0A4X1V1W7;P00258;F1RIA7;A0A5K1VIT7;F1RIV0;A0A4X1ST59;A0A4X1V3B9;A0A287BAY9;A0A5S8KLN1;A0A480JX12;O97676;F1SU33;A0A4X1UJI9;A0A4X1VLZ9;A0A1D8MMA5;I3LTB8;A0A286ZZX3;F1SFV3	31	0.0451237263464(31/687)	A0A480TKM7;A0A287ADH9;P14287;P24853;A0A4X1TWY1;A0A5G2QDD3;P80928;A0A4X1VJV5;E5Q8C6;A0A480MDH4;A0A480TQY6;Q9BDH4;Q9N119;A0A4X1SPV9;Q45FY6;Q9TSX9;A0A287B836;P67776;A0A4X1UMC0;B2CNZ7;A0A5S6GDS9;F1SNE5;A0A4X1TUZ9;I3LNG8;A0A4X1VRC0;A0A5G2QQD1;I3LB77;I3LEN0;P50441;Q8MIK9;A0A4X1UM84
cellular_component	protein-containing complex	GO:0032991	53	0.0390855457227(53/1356)	A0A5G2QNR3;A0A4X1T3H1;O46374;A0A4X1U068;D2IE28;F1STG2;A0A5G2QHJ4;F1SBJ7;A0A480UT78;A0A4X1TDX0;A0A287B3X6;Q9GLN5;A0A4X1SMZ2;F1SJ73;A5GZW8;F2Z5L6;K9IVS1;A0A4X1UHG2;A0A286ZWM5;F1S396;A0A287AVQ5;K7GM40;A0A481CTH0;A0A4X1UTM8;A0A4X1V1W7;A0A4X1UQJ8;Q2QLE0;A0A4X1V3H8;A0A4X1TN10;A0A480LT67;A1XQS6;A0A287B0C6;A0A287ADU8;A0A287BCI5;A0A287BAY9;A0A480SGE8;A0A5S8KLN1;A0A480JX12;A0A4X1TJ50;A0A287AUX2;A0A4X1V7X7;…	31	0.0228613569322(31/1356)	Q1W0Y2;A0A287ADH9;Q58K79;A0A5G2QDD3;A0A287AUW4;E5Q8C6;A0A480MDH4;A0A097P5T5;A0A4X1VPW4;A0A4X1VQQ8;A0A5K1VTT2;A0A480QR88;A0A4X1U6J4;A0A4X1TG97;A0A287AXZ5;Q1HBH9;F2Z5F7;A0A287AD58;T1P3V6;K9IVW4;A0A480HSJ4;P67776;B8Y650;A1XQU1;A0A4X1UGF0;A0A4X1U555;A0A4X1T568;I3LNG8;I3LB77;I3LEN0;Q71K49
cellular_component	cellular anatomical entity	GO:0110165	155	0.0528829750938(155/2931)	A0A4X1T3H1;A0A480TNH7;A0A287AVN0;A0A4X1VWB4;A0A481BZ18;Q5K2Q1;F1SBJ7;D0G0C1;A0A287B3X6;A0A5G2QG05;A5GZW8;A0A4X1SI54;A0A287B5T6;A0A4X1WCJ0;A0A0B8RZT0;A0A5S8LD81;B3VHV3;A0A287AZV2;A0A481CTH0;A0A4X1V1W7;P00258;F1SC80;A0A4X1TA22;I3LUA0;F1RM98;A0A287B0C6;B5A8K5;A0A4X1TJ50;A0A4X1W6Q1;A0A4X1VZD4;A0A1D8MMA5;A0A5G2QRK0;A0A480SJP0;A7J0A9;F1SFV3;P01315;I3LLW0;A0A4X1U068;F1S937;F1RNK3;A0A4X1VG41;B6ICV1;A0A48…	150	0.0511770726714(150/2931)	Q58K79;I3L893;T1P3V6;A0A4X1W2Y2;A0A287BBY6;A0A4X1VJV5;B2CNZ7;M3V836;A0A4X1THY8;A0A5G2Q7G7;Q06A97;A0A481DNJ7;A0A097P5T5;A0A4X1VPW4;F1S9N9;A0A5K1VTT2;A0A287ASQ2;A0A5G2RCE3;A0A4X1U6J4;Q6DUB7;A0A4X1SPV9;F1S2V3;F2Z5F7;F1RPH0;Q95274;A0A4X1VD17;A0A4X1TV43;A0A481CLV1;Q29561;I3LR85;A0A287B836;A0A480X8T8;A0A480HSJ4;A0A287ADK7;P00795;A0A480TMR5;A0A480UV25;A0A5G2RG09;A0A4X1U555;B5KN66;A0A286ZNH3;A0A480NAY0;I…
molecular_function	transcription regulator activity	GO:0140110	5	0.0285714285714(5/175)	A0A4X1U5R9;A0A480WRF9;A0A4X1W7L4;O97676;F1S1D8	9	0.0514285714286(9/175)	A0A4X1TCL6;A0A4X1VLW8;A0A480HSJ4;A0A287AUW4;E5Q8C6;A0A5S6FXB9;A0A5S6GDS9;F1RPC8;A0A287AD58
molecular_function	transporter activity	GO:0005215	16	0.090395480226(16/177)	A0A480JH88;A0A287AVQ5;B5A8K5;A0A4X1WCJ0;A0A4X1SPI0;K9J4Q4;A0A4X1UJI9;F1SC80;A0A4X1UQJ3;Q5Q0U1;F1RII6;A0A4X1VFS0;I3LS70;A0A286ZWM5;A0A4X1T9I2;C3VML0	9	0.0508474576271(9/177)	Q1W0Y2;A0A287ADH9;A0A4X1UXT4;K9IVK4;Q1HBH9;A0A5G2RCE3;A0A4X1TXH1;A0A097P5T5;Q71K49
molecular_function	molecular function regulator	GO:0098772	12	0.0555555555556(12/216)	P01315;B0LXF7;Q9GLN5;A0A480P2S5;D2IE28;K7GM40;A0A4X1UNF8;I3LTB8;A0A4X1VYQ8;A0A286ZZX3;A0A287ADU8;A0A4X1SW44	18	0.0833333333333(18/216)	A0A480TKM7;Q8MIK9;A0A5K1UE53;P14287;Q58K79;A0A286ZWT3;I3L893;A0A480E0X6;A0A4X1T568;P80928;A0A287B0I3;P08059;A0A4X1VRC0;A0A4X1V5D3;Q9BDH4;I3LQD0;A0A480P2R0;F1SPB1
molecular_function	binding	GO:0005488	113	0.046926910299(113/2408)	A0A4X1T3H1;A0A287AVN0;A0A4X1T1L2;F1SBJ7;A0A287B3X6;A5GZW8;A0A4X1SI54;A0A4X1WCJ0;A0A0B8RZT0;A0A5S8LD81;A0A4X1W3X9;A0A287AZV2;A0A287ALB7;A0A4X1V1W7;P00258;F1SC80;A0A4X1TA22;I3LUA0;F1RM98;K9J4M6;F1RU32;A0A4X1W6Q1;A0A4X1SI48;A0A1D8MMA5;A0A480SJP0;A7J0A9;F1SFV3;P01315;I3LLW0;A0A4X1U068;Q06AU2;A0A4X1VG41;B6ICV1;A0A4X1T6M4;P48819;F1RJ87;A0A4X1UHG2;A0A4X1VGP9;A0A5G2R1S6;A0A287AVQ5;A0A4X1UD59;A0A4X1U5R9;A…	114	0.047342192691(114/2408)	I3L893;A0A287BBY6;A0A4X1VJV5;B2CNZ7;A0A4X1THY8;Q06A97;A0A097P5T5;A0A4X1VPW4;F1S9N9;A0A5K1VTT2;A0A5G2RCE3;A0A286ZWT3;Q6DUB7;A0A4X1SPV9;F2Z5F7;F1RPH0;Q95274;A0A287A8M1;A0A480Z3B2;A0A4X1TV43;A0A481CLV1;Q29561;I3LR85;A0A287B836;A0A480HSJ4;A0A480TMR5;A0A480UV25;A0A5G2RG09;A0A4X1U555;A0A286ZNH3;A0A480NAY0;I3LB77;B6EAV5;A0A480TKM7;A0A480SGQ6;E5Q8C6;A0A4X1VLW8;F1SPB1;A0A4X1VK87;G9F6X9;P80928;Q45FY6;A0A4X…
molecular_function	molecular transducer activity	GO:0060089	7	0.162790697674(7/43)	A0A480JX12;A0A5G2QYK1;A0A4X1UQJ3;A0A287BQR8;A0A4X1SPG5;A0A4X1TWF4;Q2QLE0	0	0.0(0/43)
molecular_function	catalytic activity	GO:0003824	71	0.0456885456885(71/1554)	A0A4X1UTM8;A0A5G2QMG6;I3LLW0;A0A4X1SGU8;A0A4X1W0Q7;A0A481D7K6;F1STI9;A0A4X1VWB4;F1SC14;O46374;Q06AU2;A0A4X1SJF6;P06867;F1SBJ7;B6ICV1;A0A4X1VIV5;A0A5G2QG05;A0A4X1TN10;A0A287AMV5;F1RQP1;A0A4X1SI54;A0A4X1VXR2;A0A287B5T6;A0A4X1UQ65;K9J4M6;F1ST84;A0A0B8RZT0;A0A287B0C6;B4YYD8;A0A5S8LD81;B3VHV3;F1S396;D0G0C1;A0A287ALB7;A0A287AP21;A0A5G2R1S6;A0A481CTH0;A0A287AVN0;V9LLL5;Q2PYM7;A0A4X1V1W7;P00258;D2IE28;A0…	110	0.0707850707851(110/1554)	A0A4X1TV43;T1P3V6;A0A287BBY6;B2CNZ7;M3V836;A0A4X1THY8;A0A481DNJ7;A0A5G2QGQ5;F1S9N9;A0A287ASQ2;A0A480SKS9;F1S2V3;F1RPH0;A0A4X1VD17;A0A287A8M1;Q29561;I3LR85;A0A480X8T8;A0A4X1U010;A0A5G2QZZ2;P00795;A0A480TMR5;D0G0B3;A0A480UV25;A0A5G2RG09;A0A0K1TQQ7;B5KN66;A0A0K0KW08;A0A480NAY0;K7GPY8;A0A480TMZ9;A0A4X1T868;A0A286ZNH3;A0A4X1VNE4;Q2EN77;A0A097P5T5;F1SPB1;A0A480M856;G9F6X9;A0A4X1UXT4;P80928;Q45FY6;A0A4X…
