# Supplementary material for: Comparative Proteomic Analysis Reveals Mx1 Inhibits Senecavirus A Replication in PK-15 Cells by Interacting with the Capsid Proteins VP1, VP2 and VP3
Source: Viruses. 2022 Apr 21;14(5):863. doi: 10.3390/v14050863 (PMC9147370; doi:10.3390/v14050863)
Supplement: Supplementary file 1 [file viruses-14-00863-s001.zip › Supplementary File S4.xlsx]

## Sheet: File S4
Supplementary File S4 Gene ontology (GO) enrichment analysis for the differentially expressed proteins identified in mock- and SVA-infected PK-15 cells at 12, 24 and 36 h post-infection
Protein Number	GO ID	GO Description	GO Term(Level1)	Ratio_in_study	Ratio_in_pop	Pvalue_uncorrected	Pvalue_corrected
12 hpi
7	GO:0045071	negative regulation of viral genome replication	BP	7/238	9/3751	1.22711e-07	4.34396e-05
25	GO:0006952	defense response	BP	25/238	96/3751	3.19806e-07	5.66057e-05
22	GO:0098542	defense response to other organism	BP	22/238	73/3751	3.47162e-07	4.09651e-05
19	GO:0006955	immune response	BP	19/238	73/3751	3.47162e-07	4.09651e-05
20	GO:0002252	immune effector process	BP	20/238	81/3751	3.7758e-07	2.67327e-05
23	GO:0009615	response to virus	BP	23/238	52/3751	3.7942e-07	2.23858e-05
17	GO:0051607	defense response to virus	BP	17/238	34/3751	5.07752e-07	2.56777e-05
31	GO:0043207	response to external biotic stimulus	BP	31/238	126/3751	6.88448e-07	3.04638e-05
29	GO:0051707	response to other organism	BP	29/238	101/3751	7.90015e-07	3.10739e-05
31	GO:0009607	response to biotic stimulus	BP	31/238	130/3751	1.25063e-06	4.42722e-05
37	GO:0002376	immune system process	BP	37/238	210/3751	1.28026e-06	4.1201e-05
34	GO:0009605	response to external stimulus	BP	34/238	178/3751	1.41624e-06	4.1779e-05
32	GO:0044419	interspecies interaction between organisms	BP	32/238	219/3751	4.93064e-06	0.000134265
7	GO:1903901	negative regulation of viral life cycle	BP	7/238	15/3751	1.57389e-05	0.000371439
4	GO:0034340	response to type I interferon	BP	4/238	4/3751	1.58275e-05	0.000350183
4	GO:0019885	antigen processing and presentation of endogenous peptide antigen via MHC class I	BP	4/238	4/3751	1.58275e-05	0.000350183
4	GO:0002483	antigen processing and presentation of endogenous peptide antigen	BP	4/238	4/3751	1.58275e-05	0.000350183
7	GO:0048525	negative regulation of viral process	BP	7/238	18/3751	6.59704e-05	0.00122913
4	GO:0019883	antigen processing and presentation of endogenous antigen	BP	4/238	5/3751	7.51837e-05	0.00133075
4	GO:0001570	vasculogenesis	BP	4/238	6/3751	0.000214305	0.00361257
24 hpi
18	GO:0051607	defense response to virus	BP	18/500	34/3751	2.66743e-07	0.0001163
27	GO:0098542	defense response to other organism	BP	27/500	73/3751	9.07156e-07	0.00019776
28	GO:0006955	immune response	BP	28/500	73/3751	9.07156e-07	0.00019776
25	GO:0009615	response to virus	BP	25/500	52/3751	9.67042e-07	0.000105408
39	GO:0009607	response to biotic stimulus	BP	39/500	130/3751	1.11788e-06	9.74792e-05
38	GO:0043207	response to external biotic stimulus	BP	38/500	126/3751	1.4467e-06	0.000105127
35	GO:0051707	response to other organism	BP	35/500	101/3751	1.47279e-06	9.17336e-05
58	GO:0002376	immune system process	BP	58/500	210/3751	1.70436e-06	9.28877e-05
32	GO:0006952	defense response	BP	32/500	96/3751	1.86807e-06	9.04977e-05
7	GO:0045071	negative regulation of viral genome replication	BP	7/500	9/3751	2.03213e-05	0.000553757
9	GO:1903901	negative regulation of viral life cycle	BP	9/500	15/3751	2.94495e-05	0.000713332
43	GO:0009605	response to external stimulus	BP	43/500	178/3751	6.00717e-05	0.0012472
50	GO:0044419	interspecies interaction between organisms	BP	50/500	219/3751	8.13283e-05	0.00141837
24	GO:0002252	immune effector process	BP	24/500	81/3751	8.96266e-05	0.00150297
9	GO:0048525	negative regulation of viral process	BP	9/500	18/3751	0.000196891	0.00286149
45	GO:0080134	regulation of response to stress	BP	45/500	200/3751	0.00024374	0.00332096
4	GO:0034340	response to type I interferon	BP	4/500	4/3751	0.000312437	0.00368169
132	GO:0031224	intrinsic component of membrane	CC	132/500	717/3751	1.76997e-05	0.000514471
129	GO:0016021	integral component of membrane	CC	129/500	704/3751	3.50505e-05	0.000804317
32	GO:0031966	mitochondrial membrane	CC	32/500	126/3751	0.000241936	0.00340272
36 hpi
23	GO:0005975	carbohydrate metabolic process	BP	23/396	96/3751	0.000124725	0.00169626
34	GO:0019752	carboxylic acid metabolic process	BP	34/396	170/3751	0.000169812	0.00187978
22	GO:0044283	small molecule biosynthetic process	BP	22/396	92/3751	0.000183955	0.00194583
13	GO:0016053	organic acid biosynthetic process	BP	13/396	42/3751	0.000241618	0.0023002
13	GO:0046394	carboxylic acid biosynthetic process	BP	13/396	42/3751	0.000241618	0.0023002
59	GO:0044281	small molecule metabolic process	BP	59/396	358/3751	0.000277034	0.00248808
34	GO:0043436	oxoacid metabolic process	BP	34/396	175/3751	0.000340495	0.00289421
8	GO:0042445	hormone metabolic process	BP	8/396	19/3751	0.000380192	0.00317493
34	GO:0006082	organic acid metabolic process	BP	34/396	177/3751	0.000386107	0.00316874
20	GO:0032787	monocarboxylic acid metabolic process	BP	20/396	84/3751	0.000401052	0.0032356
7	GO:1903578	regulation of ATP metabolic process	BP	7/396	15/3751	0.000419975	0.00333181
3	GO:0045940	positive regulation of steroid metabolic process	BP	3/396	3/3751	0.00116868	0.00741721
28	GO:0005615	extracellular space	CC	28/396	79/3751	8.5834e-07	0.00040857
19	GO:0005576	extracellular region	CC	19/396	74/3751	0.000159374	0.00180623
15	GO:0009986	cell surface	CC	15/396	57/3751	0.000587444	0.00430189
13	GO:0005887	integral component of plasma membrane	CC	13/396	47/3751	0.000813492	0.00577944
3	GO:0034364	high-density lipoprotein particle	CC	3/396	3/3751	0.00116868	0.00741721
7	GO:0004364	glutathione transferase activity	MF	7/396	11/3751	3.14345e-05	0.000748142
10	GO:0016765	transferase activity, transferring alkyl or aryl (other than methyl) groups	MF	10/396	23/3751	4.96199e-05	0.00087478
43	GO:0016491	oxidoreductase activity	MF	43/396	243/3751	0.000486328	0.00379495
