# Supplementary material for: Comparative Proteomic Analysis Reveals Mx1 Inhibits Senecavirus A Replication in PK-15 Cells by Interacting with the Capsid Proteins VP1, VP2 and VP3
Source: Viruses. 2022 Apr 21;14(5):863. doi: 10.3390/v14050863 (PMC9147370; doi:10.3390/v14050863)
Supplement: Supplementary file 1 [file viruses-14-00863-s001.zip › Supplementary File S5.xlsx]

## Sheet: File S5
Supplementary File S5 Clusters of Orthologous Groups (COG) function classification for the differentially expressed proteins identified in mock- and SVA-infected PK-15 cells at 12, 24 and 36 h post-infection
Type	Functional description	SVA 12 VS Mock 12	SVA 24 VS Mock 24	SVA 36 VS Mock 36
INFORMATION STORAGE AND PROCESSING	RNA processing and modification	6	14	9
INFORMATION STORAGE AND PROCESSING	Chromatin structure and dynamics	5	8	5
METABOLISM	Energy production and conversion	8	20	20
CELLULAR PROCESSES AND SIGNALING	Cell cycle control, cell division, chromosome partitioning	3	5	3
METABOLISM	Amino acid transport and metabolism	8	14	23
METABOLISM	Nucleotide transport and metabolism	2	9	13
METABOLISM	Carbohydrate transport and metabolism	5	16	25
METABOLISM	Coenzyme transport and metabolism	2	8	13
METABOLISM	Lipid transport and metabolism	9	22	23
INFORMATION STORAGE AND PROCESSING	Translation, ribosomal structure and biogenesis	26	46	32
INFORMATION STORAGE AND PROCESSING	Transcription	33	58	42
INFORMATION STORAGE AND PROCESSING	Replication, recombination and repair	5	10	10
CELLULAR PROCESSES AND SIGNALING	Cell wall/membrane/envelope biogenesis	2	5	4
CELLULAR PROCESSES AND SIGNALING	Posttranslational modification, protein turnover, chaperones	51	110	83
METABOLISM	Inorganic ion transport and metabolism	3	10	11
METABOLISM	Secondary metabolites biosynthesis, transport and catabolism	5	11	7
POORLY CHARACTERIZED	Function unknown	193	419	314
CELLULAR PROCESSES AND SIGNALING	Signal transduction mechanisms	18	39	25
CELLULAR PROCESSES AND SIGNALING	Intracellular trafficking, secretion, and vesicular transport	52	116	96
CELLULAR PROCESSES AND SIGNALING	Defense mechanisms	1	2	1
CELLULAR PROCESSES AND SIGNALING	Cytoskeleton	8	23	17
