# Supplementary material for: Comparative Proteomic Analysis Reveals Mx1 Inhibits Senecavirus A Replication in PK-15 Cells by Interacting with the Capsid Proteins VP1, VP2 and VP3
Source: Viruses. 2022 Apr 21;14(5):863. doi: 10.3390/v14050863 (PMC9147370; doi:10.3390/v14050863)
Supplement: Supplementary file 1 [file viruses-14-00863-s001.zip › Supplementary File S6.xlsx]

## Sheet: File S6
Supplementary File S6 Kyoto Encyclopedia of Genes and Genomes (KEGG) pathway analysis for the differentially expressed proteins identified in mock- and SVA-infected PK-15 cells at 12, 24 and 36 h post-infection
12 hpi			24 hpi			36 hpi
First Category	Second Category	SVA 12 VS Mock 12 number	First Category	Second Category	SVA 24 VS Mock 24 number	First Category	Second Category	SVA 36 VS Mock 36 number
Metabolism	Amino acid metabolism	6	Metabolism	Amino acid metabolism	14	Metabolism	Amino acid metabolism	27
Metabolism	Biosynthesis of other secondary metabolites	1	Metabolism	Biosynthesis of other secondary metabolites	2	Metabolism	Carbohydrate metabolism	36
Metabolism	Carbohydrate metabolism	10	Metabolism	Carbohydrate metabolism	20	Metabolism	Energy metabolism	14
Metabolism	Energy metabolism	4	Metabolism	Energy metabolism	19	Metabolism	Global and overview maps	117
Metabolism	Global and overview maps	34	Metabolism	Global and overview maps	90	Metabolism	Glycan biosynthesis and metabolism	9
Metabolism	Glycan biosynthesis and metabolism	2	Metabolism	Glycan biosynthesis and metabolism	8	Metabolism	Lipid metabolism	18
Metabolism	Lipid metabolism	6	Metabolism	Lipid metabolism	22	Metabolism	Metabolism of cofactors and vitamins	14
Metabolism	Metabolism of cofactors and vitamins	5	Metabolism	Metabolism of cofactors and vitamins	10	Metabolism	Metabolism of other amino acids	15
Metabolism	Metabolism of other amino acids	5	Metabolism	Metabolism of other amino acids	11	Metabolism	Metabolism of terpenoids and polyketides	1
Metabolism	Nucleotide metabolism	5	Metabolism	Metabolism of terpenoids and polyketides	3	Metabolism	Nucleotide metabolism	8
Metabolism	Xenobiotics biodegradation and metabolism	7	Metabolism	Nucleotide metabolism	9	Metabolism	Xenobiotics biodegradation and metabolism	13
Genetic Information Processing	Folding, sorting and degradation	11	Metabolism	Xenobiotics biodegradation and metabolism	9	Genetic Information Processing	Folding, sorting and degradation	21
Genetic Information Processing	Replication and repair	4	Genetic Information Processing	Folding, sorting and degradation	28	Genetic Information Processing	Replication and repair	4
Genetic Information Processing	Transcription	4	Genetic Information Processing	Replication and repair	6	Genetic Information Processing	Transcription	4
Genetic Information Processing	Translation	7	Genetic Information Processing	Transcription	9	Genetic Information Processing	Translation	14
Environmental Information Processing	Membrane transport	4	Genetic Information Processing	Translation	33	Environmental Information Processing	Membrane transport	2
Environmental Information Processing	Signal transduction	45	Environmental Information Processing	Membrane transport	4	Environmental Information Processing	Signal transduction	61
Environmental Information Processing	Signaling molecules and interaction	16	Environmental Information Processing	Signal transduction	70	Environmental Information Processing	Signaling molecules and interaction	26
Cellular Processes	Cell growth and death	20	Environmental Information Processing	Signaling molecules and interaction	29	Cellular Processes	Cell growth and death	31
Cellular Processes	Cell motility	3	Cellular Processes	Cell growth and death	49	Cellular Processes	Cell motility	7
Cellular Processes	Cellular community - eukaryotes	9	Cellular Processes	Cell motility	11	Cellular Processes	Cellular community - eukaryotes	21
Cellular Processes	Transport and catabolism	14	Cellular Processes	Cellular community - eukaryotes	30	Cellular Processes	Transport and catabolism	35
Organismal Systems	Aging	2	Cellular Processes	Transport and catabolism	52	Organismal Systems	Aging	1
Organismal Systems	Circulatory system	1	Organismal Systems	Aging	4	Organismal Systems	Circulatory system	11
Organismal Systems	Development and regeneration	10	Organismal Systems	Circulatory system	12	Organismal Systems	Development and regeneration	10
Organismal Systems	Digestive system	8	Organismal Systems	Development and regeneration	17	Organismal Systems	Digestive system	20
Organismal Systems	Endocrine system	19	Organismal Systems	Digestive system	15	Organismal Systems	Endocrine system	39
Organismal Systems	Environmental adaptation	4	Organismal Systems	Endocrine system	36	Organismal Systems	Environmental adaptation	16
Organismal Systems	Excretory system	2	Organismal Systems	Environmental adaptation	29	Organismal Systems	Excretory system	9
Organismal Systems	Immune system	42	Organismal Systems	Excretory system	13	Organismal Systems	Immune system	40
Organismal Systems	Nervous system	7	Organismal Systems	Immune system	68	Organismal Systems	Nervous system	14
Organismal Systems	Sensory system	1	Organismal Systems	Nervous system	19	Organismal Systems	Sensory system	6
Human Diseases	Cancer: overview	33	Organismal Systems	Sensory system	7	Human Diseases	Cancer: overview	50
Human Diseases	Cancer: specific types	11	Human Diseases	Cancer: overview	58	Human Diseases	Cancer: specific types	21
Human Diseases	Cardiovascular disease	8	Human Diseases	Cancer: specific types	19	Human Diseases	Cardiovascular disease	14
Human Diseases	Drug resistance: antineoplastic	2	Human Diseases	Cardiovascular disease	18	Human Diseases	Drug resistance: antineoplastic	9
Human Diseases	Endocrine and metabolic disease	12	Human Diseases	Drug resistance: antineoplastic	12	Human Diseases	Endocrine and metabolic disease	25
Human Diseases	Immune disease	9	Human Diseases	Endocrine and metabolic disease	27	Human Diseases	Immune disease	4
Human Diseases	Infectious disease: bacterial	15	Human Diseases	Immune disease	13	Human Diseases	Infectious disease: bacterial	11
Human Diseases	Infectious disease: parasitic	11	Human Diseases	Infectious disease: bacterial	28	Human Diseases	Infectious disease: parasitic	15
Human Diseases	Infectious disease: viral	50	Human Diseases	Infectious disease: parasitic	18	Human Diseases	Infectious disease: viral	44
Human Diseases	Neurodegenerative disease	12	Human Diseases	Infectious disease: viral	68	Human Diseases	Neurodegenerative disease	20
			Human Diseases	Neurodegenerative disease	38	Human Diseases	Substance dependence	4
			Human Diseases	Substance dependence	6
