# Supplementary material for: Comparative Proteomic Analysis Reveals Mx1 Inhibits Senecavirus A Replication in PK-15 Cells by Interacting with the Capsid Proteins VP1, VP2 and VP3
Source: Viruses. 2022 Apr 21;14(5):863. doi: 10.3390/v14050863 (PMC9147370; doi:10.3390/v14050863)
Supplement: Supplementary file 1 [file viruses-14-00863-s001.zip › Supplementary File S7.xlsx]

## Sheet: File S7
Supplementary File S7 Kyoto Encyclopedia of Genes and Genomes (KEGG) pathway enrichment analysis for the differentially expressed proteins identified in mock- and SVA-infected PK-15 cells at 12, 24 and 36 h post-infection
12 hpi				24 hpi				36 hpi
Accession	logFC	KEGG Pathway	P-value	Accession	logFC	KEGG Pathway	P-value	Accession	logFC	KEGG Pathway	P-value
A0A287AXS7	0.282015	Influenza A	8.17504e-08	P01315	0.661432	Non-alcoholic fatty liver disease (NAFLD)	0.00408545	P01315	0.570898	Type I diabetes mellitus	0.00459083
P14287	0.357729	Human papillomavirus infection	0.00380987	A0A480NCW3	0.287513	Herpes simplex virus 1 infection	6.921e-08	Q1W0Y2	-0.436684	Metabolic pathways	6.43405e-07
P14287	0.357729	ECM-receptor interaction	0.00538119	A0A480NCW3	0.287513	Influenza A	1.52438e-06	A0A4X1TGN8	-0.311547	Metabolic pathways	6.43405e-07
A0A481BA72	0.686812	Influenza A	8.17504e-08	A0A480NCW3	0.287513	Cytosolic DNA-sensing pathway	9.11211e-05	A0A4X1TGN8	-0.311547	Chemical carcinogenesis	0.000444169
A0A481BA72	0.686812	Hepatitis C	0.0001945	A0A480NCW3	0.287513	Hepatitis C	4.69158e-05	A0A4X1TGN8	-0.311547	Drug metabolism - cytochrome P450	0.0013488
A0A481BA72	0.686812	Measles	0.000458914	A0A480NCW3	0.287513	Measles	8.51121e-05	A0A4X1TGN8	-0.311547	Metabolism of xenobiotics by cytochrome P450	0.00120315
A0A481BA72	0.686812	Human papillomavirus infection	0.00380987	A0A480NCW3	0.287513	RIG-I-like receptor signaling pathway	0.000137255	A0A4X1TGN8	-0.311547	Drug metabolism - other enzymes	0.00294032
Q56VQ1	1.24748	Influenza A	8.17504e-08	A0A480NCW3	0.287513	Epstein-Barr virus infection	0.000915645	A0A481A4V1	-0.347988	Metabolic pathways	6.43405e-07
Q56VQ1	1.24748	Herpes simplex virus 1 infection	3.13692e-07	A0A480NCW3	0.287513	NOD-like receptor signaling pathway	0.00157018	A0A4X1TXH1	-0.31939	Metabolic pathways	6.43405e-07
Q56VQ1	1.24748	NOD-like receptor signaling pathway	1.68605e-05	A0A4X1TFJ2	-0.300117	Herpes simplex virus 1 infection	6.921e-08	M3V836	-0.375516	Metabolic pathways	6.43405e-07
Q56VQ1	1.24748	Hepatitis C	0.0001945	A0A4X1TFJ2	-0.300117	Influenza A	1.52438e-06	M3V836	-0.375516	Chemical carcinogenesis	0.000444169
Q56VQ1	1.24748	Measles	0.000458914	A0A4X1TFJ2	-0.300117	Hepatitis C	4.69158e-05	M3V836	-0.375516	Drug metabolism - cytochrome P450	0.0013488
Q56VQ1	1.24748	Epstein-Barr virus infection	0.000424088	A0A4X1TFJ2	-0.300117	Measles	8.51121e-05	M3V836	-0.375516	Metabolism of xenobiotics by cytochrome P450	0.00120315
A0A5G2QDD3	-0.275827	Herpes simplex virus 1 infection	3.13692e-07	A0A4X1TFJ2	-0.300117	Epstein-Barr virus infection	0.000915645	M3V836	-0.375516	Drug metabolism - other enzymes	0.00294032
A0A287A1Y1	0.510542	Herpes simplex virus 1 infection	3.13692e-07	A0A4X1TFJ2	-0.300117	NOD-like receptor signaling pathway	0.00157018	F1SD73	-0.40302	Metabolic pathways	6.43405e-07
A0A287A1Y1	0.510542	Epstein-Barr virus infection	0.000424088	A0A4X1SD40	0.357723	Herpes simplex virus 1 infection	6.921e-08	Q2EN77	-0.398983	Metabolic pathways	6.43405e-07
A0A480W2V1	0.341397	Herpes simplex virus 1 infection	3.13692e-07	A0A4X1SD40	0.357723	Hepatitis C	4.69158e-05	Q2EN77	-0.398983	Chemical carcinogenesis	0.000444169
A0A480W2V1	0.341397	Human papillomavirus infection	0.00380987	A0A4X1SD40	0.357723	RIG-I-like receptor signaling pathway	0.000137255	Q2EN77	-0.398983	Drug metabolism - cytochrome P450	0.0013488
A0A5G2RH09	0.930143	Influenza A	8.17504e-08	A0A4X1SD40	0.357723	Epstein-Barr virus infection	0.000915645	Q2EN77	-0.398983	Metabolism of xenobiotics by cytochrome P450	0.00120315
A0A5G2RH09	0.930143	Herpes simplex virus 1 infection	3.13692e-07	A0A4X1SD40	0.357723	NOD-like receptor signaling pathway	0.00157018	Q2EN77	-0.398983	Drug metabolism - other enzymes	0.00294032
A0A5G2RH09	0.930143	NOD-like receptor signaling pathway	1.68605e-05	A0A4X1SD40	0.357723	Non-alcoholic fatty liver disease (NAFLD)	0.00408545	A0A097P5T5	-0.737993	Metabolic pathways	6.43405e-07
A0A5G2RH09	0.930143	Hepatitis C	0.0001945	O19004	0.330035	Hepatitis C	4.69158e-05	A0A4X1TG97	-0.302959	Metabolic pathways	6.43405e-07
A0A5G2RH09	0.930143	Measles	0.000458914	A0A4X1TWF4	0.317277	Herpes simplex virus 1 infection	6.921e-08	A0A4X1U499	0.927763	ECM-receptor interaction	6.49944e-06
A0A5G2RH09	0.930143	Epstein-Barr virus infection	0.000424088	A0A4X1TWF4	0.317277	Influenza A	1.52438e-06	Q6S7D1	0.434535	Type I diabetes mellitus	0.00459083
A0A5G2RH09	0.930143	Human papillomavirus infection	0.00380987	A0A4X1TWF4	0.317277	Hepatitis C	4.69158e-05	A5GZW8	0.302987	Metabolic pathways	6.43405e-07
A0A287AKR1	0.76304	Influenza A	8.17504e-08	A0A4X1TWF4	0.317277	Measles	8.51121e-05	A5GZW8	0.302987	Carbon metabolism	0.012862
A0A287AKR1	0.76304	Herpes simplex virus 1 infection	3.13692e-07	A0A4X1TWF4	0.317277	Epstein-Barr virus infection	0.000915645	A0A480QR88	-0.377331	Metabolic pathways	6.43405e-07
A0A287AKR1	0.76304	Measles	0.000458914	A0A4X1TWF4	0.317277	NOD-like receptor signaling pathway	0.00157018	A0A4X1UXT4	-0.379015	Metabolic pathways	6.43405e-07
A0A287AKR1	0.76304	RIG-I-like receptor signaling pathway	0.00172964	A0A4X1TWF4	0.317277	Cytokine-cytokine receptor interaction	0.00371717	A1YH92	0.565385	Type I diabetes mellitus	0.00459083
A0A4X1VG41	0.451493	Herpes simplex virus 1 infection	3.13692e-07	A0A5G2RH09	0.961219	Herpes simplex virus 1 infection	6.921e-08	I6L6E1	-0.374492	Metabolic pathways	6.43405e-07
A0A4X1VG41	0.451493	Epstein-Barr virus infection	0.000424088	A0A5G2RH09	0.961219	Influenza A	1.52438e-06	I6L6E1	-0.374492	Glycolysis / Gluconeogenesis	6.16447e-06
A0A4X1U499	0.602292	Human papillomavirus infection	0.00380987	A0A5G2RH09	0.961219	Hepatitis C	4.69158e-05	I6L6E1	-0.374492	Chemical carcinogenesis	0.000444169
A0A4X1U499	0.602292	ECM-receptor interaction	0.00538119	A0A5G2RH09	0.961219	Measles	8.51121e-05	I6L6E1	-0.374492	Drug metabolism - cytochrome P450	0.0013488
F1SBB3	0.34926	Human papillomavirus infection	0.00380987	A0A5G2RH09	0.961219	Epstein-Barr virus infection	0.000915645	I6L6E1	-0.374492	Metabolism of xenobiotics by cytochrome P450	0.00120315
F1SBB3	0.34926	ECM-receptor interaction	0.00538119	A0A5G2RH09	0.961219	NOD-like receptor signaling pathway	0.00157018	A0A287A8M1	-0.505866	Metabolic pathways	6.43405e-07
A0A480SEQ9	0.284987	Herpes simplex virus 1 infection	3.13692e-07	Q6S7D1	0.347946	Herpes simplex virus 1 infection	6.921e-08	A0A287A8M1	-0.505866	Biosynthesis of amino acids	0.00397006
A0A480SEQ9	0.284987	NOD-like receptor signaling pathway	1.68605e-05	Q6S7D1	0.347946	Cell adhesion molecules (CAMs)	0.00019753	A0A287A8M1	-0.505866	Carbon metabolism	0.012862
A0A480SEQ9	0.284987	Epstein-Barr virus infection	0.000424088	Q6S7D1	0.347946	Epstein-Barr virus infection	0.000915645	A0A287A8M1	-0.505866	Peroxisome	0.0124453
A0A480SEQ9	0.284987	TNF signaling pathway	0.00251049	Q6S7D1	0.347946	Autoimmune thyroid disease	0.00221707	A0A4X1THV0	0.463487	ECM-receptor interaction	6.49944e-06
P79335	0.606957	Complement and coagulation cascades	0.000816422	Q6S7D1	0.347946	Allograft rejection	0.00221707	A0A481ARR7	-0.472792	Metabolic pathways	6.43405e-07
A8CYB8	1.00058	Influenza A	8.17504e-08	A0A287A6L6	0.296899	NOD-like receptor signaling pathway	0.00157018	A0A481ARR7	-0.472792	Glycolysis / Gluconeogenesis	6.16447e-06
A8CYB8	1.00058	Herpes simplex virus 1 infection	3.13692e-07	A0A4X1VGM0	-0.35891	Herpes simplex virus 1 infection	6.921e-08	A0A481ARR7	-0.472792	Glycine, serine and threonine metabolism	0.0121427
A8CYB8	1.00058	Hepatitis C	0.0001945	A0A4X1VGM0	-0.35891	Hepatitis C	4.69158e-05	A0A480ZI48	0.522856	ECM-receptor interaction	6.49944e-06
A8CYB8	1.00058	Measles	0.000458914	A0A4X1VGM0	-0.35891	Measles	8.51121e-05	A0A4X1SK62	0.699449	ECM-receptor interaction	6.49944e-06
A8CYB8	1.00058	Epstein-Barr virus infection	0.000424088	A8CYB8	1.34607	Herpes simplex virus 1 infection	6.921e-08	A0A480X8T8	-0.628783	Metabolic pathways	6.43405e-07
A8CYB8	1.00058	RIG-I-like receptor signaling pathway	0.00172964	A8CYB8	1.34607	Influenza A	1.52438e-06	A0A480X8T8	-0.628783	Glycolysis / Gluconeogenesis	6.16447e-06
A0A5G2Q6W7	0.436452	Influenza A	8.17504e-08	A8CYB8	1.34607	Cytosolic DNA-sensing pathway	9.11211e-05	A0A480X8T8	-0.628783	Cysteine and methionine metabolism	0.000127759
A0A5G2Q6W7	0.436452	Epstein-Barr virus infection	0.000424088	A8CYB8	1.34607	Hepatitis C	4.69158e-05	A0A5G2QZZ2	-0.28049	Metabolic pathways	6.43405e-07
A0A5G2Q6W7	0.436452	TNF signaling pathway	0.00251049	A8CYB8	1.34607	Measles	8.51121e-05	F1S662	0.455673	ECM-receptor interaction	6.49944e-06
A0A5G2Q6W7	0.436452	Malaria	0.00359618	A8CYB8	1.34607	RIG-I-like receptor signaling pathway	0.000137255	A1XQS6	0.587608	Metabolic pathways	6.43405e-07
A0A480XDX5	0.367029	Human papillomavirus infection	0.00380987	A8CYB8	1.34607	Epstein-Barr virus infection	0.000915645	A0A287B8F3	-1.02575	Metabolic pathways	6.43405e-07
A0A480XDX5	0.367029	ECM-receptor interaction	0.00538119	A1YH92	0.578221	Herpes simplex virus 1 infection	6.921e-08	A0A287B8F3	-1.02575	Glycolysis / Gluconeogenesis	6.16447e-06
A0A4X1THM1	0.422745	Influenza A	8.17504e-08	A1YH92	0.578221	Cell adhesion molecules (CAMs)	0.00019753	A0A287B8F3	-1.02575	Biosynthesis of amino acids	0.00397006
A0A4X1THM1	0.422745	Herpes simplex virus 1 infection	3.13692e-07	A1YH92	0.578221	Epstein-Barr virus infection	0.000915645	A0A287B8F3	-1.02575	Carbon metabolism	0.012862
A0A4X1THM1	0.422745	NOD-like receptor signaling pathway	1.68605e-05	A1YH92	0.578221	Autoimmune thyroid disease	0.00221707	A0A287AJQ2	-0.517577	Metabolic pathways	6.43405e-07
A0A4X1THM1	0.422745	Hepatitis C	0.0001945	A1YH92	0.578221	Allograft rejection	0.00221707	A0A287AJQ2	-0.517577	Glycolysis / Gluconeogenesis	6.16447e-06
A0A4X1THM1	0.422745	Measles	0.000458914	A0A5G2Q6W7	0.47243	Influenza A	1.52438e-06	A0A287AJQ2	-0.517577	Biosynthesis of amino acids	0.00397006
A0A4X1THM1	0.422745	Epstein-Barr virus infection	0.000424088	A0A5G2Q6W7	0.47243	Cell adhesion molecules (CAMs)	0.00019753	A0A287AJQ2	-0.517577	Carbon metabolism	0.012862
A0A4X1THM1	0.422745	Human papillomavirus infection	0.00380987	A0A5G2Q6W7	0.47243	Epstein-Barr virus infection	0.000915645	A0A287AJQ2	-0.517577	Glycine, serine and threonine metabolism	0.0121427
Q8SQ34	0.739224	Epstein-Barr virus infection	0.000424088	Q8SQ34	0.77975	Cell adhesion molecules (CAMs)	0.00019753	A0A4X1W4H3	-0.387772	Metabolic pathways	6.43405e-07
Q8SQ34	0.739224	Primary immunodeficiency	0.00226135	Q8SQ34	0.77975	Epstein-Barr virus infection	0.000915645	A0A4X1W4H3	-0.387772	PPAR signaling pathway	0.00294032
Q8SQ34	0.739224	Intestinal immune network for IgA production	0.00397016	Q8SQ34	0.77975	Autoimmune thyroid disease	0.00221707	A0A4X1W4H3	-0.387772	Peroxisome	0.0124453
Q8SQ34	0.739224	Cytokine-cytokine receptor interaction	0.00318396	Q8SQ34	0.77975	Allograft rejection	0.00221707	A0A480XDX5	0.383068	ECM-receptor interaction	6.49944e-06
Q8SQ34	0.739224	Malaria	0.00359618	Q8SQ34	0.77975	Cytokine-cytokine receptor interaction	0.00371717	A0A480JX12	0.313969	ECM-receptor interaction	6.49944e-06
A0A5S6GDS9	0.722825	TNF signaling pathway	0.00251049	A0A4X1VX77	-0.368641	Non-alcoholic fatty liver disease (NAFLD)	0.00408545	F1SBB3	0.490343	ECM-receptor interaction	6.49944e-06
A0A5S6GDS9	0.722825	Human papillomavirus infection	0.00380987	X2KPB3	0.537999	Herpes simplex virus 1 infection	6.921e-08	A0A0K0KW08	-1.65569	Metabolic pathways	6.43405e-07
X2KPB3	0.743615	Influenza A	8.17504e-08	X2KPB3	0.537999	Influenza A	1.52438e-06	A0A0K0KW08	-1.65569	Glycolysis / Gluconeogenesis	6.16447e-06
X2KPB3	0.743615	Herpes simplex virus 1 infection	3.13692e-07	X2KPB3	0.537999	Cytosolic DNA-sensing pathway	9.11211e-05	A0A0K0KW08	-1.65569	Cysteine and methionine metabolism	0.000127759
X2KPB3	0.743615	NOD-like receptor signaling pathway	1.68605e-05	X2KPB3	0.537999	Hepatitis C	4.69158e-05	A6YQV5	-0.269122	Metabolic pathways	6.43405e-07
X2KPB3	0.743615	Hepatitis C	0.0001945	X2KPB3	0.537999	Measles	8.51121e-05	A6YQV5	-0.269122	PPAR signaling pathway	0.00294032
X2KPB3	0.743615	Measles	0.000458914	X2KPB3	0.537999	RIG-I-like receptor signaling pathway	0.000137255	A6YQV5	-0.269122	Peroxisome	0.0124453
X2KPB3	0.743615	Epstein-Barr virus infection	0.000424088	X2KPB3	0.537999	Epstein-Barr virus infection	0.000915645	F1RL37	-0.504809	Metabolic pathways	6.43405e-07
X2KPB3	0.743615	RIG-I-like receptor signaling pathway	0.00172964	X2KPB3	0.537999	NOD-like receptor signaling pathway	0.00157018	F1RL37	-0.504809	Chemical carcinogenesis	0.000444169
A0A4X1V406	0.643524	Herpes simplex virus 1 infection	3.13692e-07	A1YM33	1.23596	Herpes simplex virus 1 infection	6.921e-08	F1RL37	-0.504809	Drug metabolism - cytochrome P450	0.0013488
A0A4X1V406	0.643524	Epstein-Barr virus infection	0.000424088	A1YM33	1.23596	Influenza A	1.52438e-06	F1RL37	-0.504809	Metabolism of xenobiotics by cytochrome P450	0.00120315
A0A4X1V406	0.643524	Primary immunodeficiency	0.00226135	A1YM33	1.23596	Cytosolic DNA-sensing pathway	9.11211e-05	F1RL37	-0.504809	Drug metabolism - other enzymes	0.00294032
A1YM33	1.11097	Influenza A	8.17504e-08	A1YM33	1.23596	NOD-like receptor signaling pathway	0.00157018	I3LTB8	0.777353	Complement and coagulation cascades	1.32333e-09
A1YM33	1.11097	Herpes simplex virus 1 infection	3.13692e-07	A1YM33	1.23596	Cytokine-cytokine receptor interaction	0.00371717	A7J0A9	0.401204	Metabolic pathways	6.43405e-07
A1YM33	1.11097	NOD-like receptor signaling pathway	1.68605e-05	A0A287BKF1	0.667257	Herpes simplex virus 1 infection	6.921e-08	A7J0A9	0.401204	PPAR signaling pathway	0.00294032
A1YM33	1.11097	TNF signaling pathway	0.00251049	A0A287BKF1	0.667257	Influenza A	1.52438e-06	A7J0A9	0.401204	Carbon metabolism	0.012862
A1YM33	1.11097	Cytokine-cytokine receptor interaction	0.00318396	A0A287BKF1	0.667257	Hepatitis C	4.69158e-05	A7J0A9	0.401204	Peroxisome	0.0124453
A0A287BKF1	0.614608	Influenza A	8.17504e-08	A0A287BKF1	0.667257	Measles	8.51121e-05	A0A4X1UM84	-0.632784	Metabolic pathways	6.43405e-07
A0A287BKF1	0.614608	Herpes simplex virus 1 infection	3.13692e-07	A0A287BKF1	0.667257	Epstein-Barr virus infection	0.000915645	A0A4X1UM84	-0.632784	Glycolysis / Gluconeogenesis	6.16447e-06
A0A287BKF1	0.614608	Hepatitis C	0.0001945	A0A4X1TFI3	-0.334553	Non-alcoholic fatty liver disease (NAFLD)	0.00408545	A0A4X1UM84	-0.632784	PPAR signaling pathway	0.00294032
A0A287BKF1	0.614608	Measles	0.000458914	A0A5G2QYT9	0.853551	Neuroactive ligand-receptor interaction	0.00148859
A0A287BKF1	0.614608	Epstein-Barr virus infection	0.000424088	A0A4X1W8D9	0.432841	Herpes simplex virus 1 infection	6.921e-08
A0A287BKF1	0.614608	Human papillomavirus infection	0.00380987	A0A4X1W8D9	0.432841	Influenza A	1.52438e-06
F1S662	0.367503	Human papillomavirus infection	0.00380987	A0A4X1W8D9	0.432841	Hepatitis C	4.69158e-05
F1S662	0.367503	ECM-receptor interaction	0.00538119	A0A4X1W8D9	0.432841	Measles	8.51121e-05
F1RM98	0.838745	Influenza A	8.17504e-08	A0A4X1W8D9	0.432841	Epstein-Barr virus infection	0.000915645
F1RM98	0.838745	Cytokine-cytokine receptor interaction	0.00318396	A0A4X1W8D9	0.432841	NOD-like receptor signaling pathway	0.00157018
A0A4X1W8D9	0.364463	Influenza A	8.17504e-08	A0A4X1VV86	0.338169	Herpes simplex virus 1 infection	6.921e-08
A0A4X1W8D9	0.364463	Herpes simplex virus 1 infection	3.13692e-07	P07200	0.324801	Cytokine-cytokine receptor interaction	0.00371717
A0A4X1W8D9	0.364463	NOD-like receptor signaling pathway	1.68605e-05	P07200	0.324801	Non-alcoholic fatty liver disease (NAFLD)	0.00408545
A0A4X1W8D9	0.364463	Hepatitis C	0.0001945	A0A287BRT1	0.347528	Cytosolic DNA-sensing pathway	9.11211e-05
A0A4X1W8D9	0.364463	Measles	0.000458914	A0A287BRT1	0.347528	Hepatitis C	4.69158e-05
A0A4X1W8D9	0.364463	Epstein-Barr virus infection	0.000424088	A0A287BRT1	0.347528	RIG-I-like receptor signaling pathway	0.000137255
A0A4X1W8D9	0.364463	Human papillomavirus infection	0.00380987	A0A287BRT1	0.347528	Epstein-Barr virus infection	0.000915645
A0A4X1SXE8	-0.349142	NOD-like receptor signaling pathway	1.68605e-05	A0A287BRT1	0.347528	NOD-like receptor signaling pathway	0.00157018
P07200	0.304799	Intestinal immune network for IgA production	0.00397016	A0A4X1U537	-0.356545	Herpes simplex virus 1 infection	6.921e-08
P07200	0.304799	Cytokine-cytokine receptor interaction	0.00318396	A0A4X1U537	-0.356545	Influenza A	1.52438e-06
P07200	0.304799	Malaria	0.00359618	A0A4X1U537	-0.356545	Cytosolic DNA-sensing pathway	9.11211e-05
A0A4X1V4V6	-0.285402	Hepatitis C	0.0001945	A0A4X1U537	-0.356545	Hepatitis C	4.69158e-05
A0A4X1STL1	0.310445	Human papillomavirus infection	0.00380987	A0A4X1U537	-0.356545	Measles	8.51121e-05
A5D9J7	0.747746	Herpes simplex virus 1 infection	3.13692e-07	A0A4X1U537	-0.356545	RIG-I-like receptor signaling pathway	0.000137255
A5D9J7	0.747746	Epstein-Barr virus infection	0.000424088	A0A4X1U537	-0.356545	Epstein-Barr virus infection	0.000915645
A5D9J7	0.747746	Primary immunodeficiency	0.00226135	A0A4X1U537	-0.356545	NOD-like receptor signaling pathway	0.00157018
A0A286ZWN2	0.33241	RIG-I-like receptor signaling pathway	0.00172964	F1SD73	-0.501815	Non-alcoholic fatty liver disease (NAFLD)	0.00408545
A0A286ZWN2	0.33241	TNF signaling pathway	0.00251049	I3LTB8	0.697496	Herpes simplex virus 1 infection	6.921e-08
				I3LTB8	0.697496	Complement and coagulation cascades	5.68412e-05
				I3LTB8	0.697496	Neuroactive ligand-receptor interaction	0.00148859
				Q4JHS0	0.385522	Herpes simplex virus 1 infection	6.921e-08
				Q4JHS0	0.385522	Influenza A	1.52438e-06
				Q4JHS0	0.385522	Hepatitis C	4.69158e-05
				Q4JHS0	0.385522	Measles	8.51121e-05
				Q4JHS0	0.385522	Epstein-Barr virus infection	0.000915645
				Q4JHS0	0.385522	Non-alcoholic fatty liver disease (NAFLD)	0.00408545
				A0A480WYP1	0.483343	Herpes simplex virus 1 infection	6.921e-08
				A0A480WYP1	0.483343	Influenza A	1.52438e-06
				A0A480WYP1	0.483343	Hepatitis C	4.69158e-05
				A0A480WYP1	0.483343	Measles	8.51121e-05
				A0A480WYP1	0.483343	Epstein-Barr virus infection	0.000915645
				A0A480WYP1	0.483343	Non-alcoholic fatty liver disease (NAFLD)	0.00408545
				A0A480X7T0	0.307242	Herpes simplex virus 1 infection	6.921e-08
				A0A287BPL8	0.28685	Cell adhesion molecules (CAMs)	0.00019753
				D0VWV4	-1.02367	Non-alcoholic fatty liver disease (NAFLD)	0.00408545
