# Supplementary material for: Comparative Proteomic Analysis Reveals Mx1 Inhibits Senecavirus A Replication in PK-15 Cells by Interacting with the Capsid Proteins VP1, VP2 and VP3
Source: Viruses. 2022 Apr 21;14(5):863. doi: 10.3390/v14050863 (PMC9147370; doi:10.3390/v14050863)
Supplement: Supplementary file 1 [file viruses-14-00863-s001.zip › Supplementary File S8.xlsx]

## Sheet: File S8
Supplementary File S8 Protein-protein interaction (PPI) networks of the differentially expressed proteins identified in mock- and SVA-infected PK-15 cells at 12, 24 and 36 h post-infection
12 hpi
#node	identifier	domain_summary_url	annotation	other_names_and_aliases
ADAMTS17	9823.ENSSSCP00000024502	A disintegrin and metalloproteinase with thrombospondin motifs 17 isoform x3; Uncharacterized protein	http://smart.embl.de/smart/DDt.cgi?smart=107:	102160867,3.4.24.-,A0A5G2RJF6,A0A5G2RJF6_PIG,ADAMTS17,CU914594,CU914594.1,CU914594.1-201,EC 3.4.24.-,ENSSSCG00000021550,ENSSSCP00000024502,ENSSSCT00000027458,I3LK88,UPI00025DFF59,Uncharacterized protein,XP_005659842,ssc:102160867
ANXA5	9823.ENSSSCP00000009706	Annexin A5	https://smart.embl.de/smart/DDvec.cgi?smart=294:ANX(5|57)+ANX(77|129)+ANX(161|213)+ANX(236|288)+
ANXA8	9823.ENSSSCP00000011058	Annexin; Sus scrofa annexin A8 (ANXA8), mRNA	https://smart.embl.de/smart/DDvec.cgi?smart=327:ANX(38|90)+ANX(110|162)+ANX(195|247)+ANX(270|322)+	100155930,ANXA8,ANXA8-001,ANXA8-002,Annexin,Annexin A8,ENSSSCG00000010370,ENSSSCP00000011058,ENSSSCP00000030098,ENSSSCT00000011352,ENSSSCT00000036479,F1SEN1,F1SEN1_PIG,K7GQD0,NM_001243599,NM_001243599.1,NP_001230528,NP_001230528.1,OTTSUSG00000000929,OTTSUST00000001882,OTTSUST00000001936,Ssc.1191,Ssc.87346,Ssc.90012,Sus scrofa annexin A8 (ANXA8), mRNA.,UPI00017F0505,UPI00028F49A7,ssc:100155930
ARPC3	9823.ENSSSCP00000010484	Actin-related protein 2/3 complex subunit 3; Functions as component of the Arp2/3 complex which is involved in regulation of actin polymerization and together with an activating nucleation-promoting factor (NPF) mediates the formation of branched actin networks	https://smart.embl.de/smart/DDvec.cgi?smart=178:Pfam_P21-Arc(1|173)+	100154518,ACG50183.1,ARPC3,ARPC3-201,Actin related protein 2/3 complex, subunit 3,Actin-related protein 2/3 complex subunit 3,Arp2/3 complex 21 kDa subunit,B5APU8,B5APU8_PIG,CU467926.1,CU467926.1-201,ENSSSCG00000009821,ENSSSCP00000010484,ENSSSCT00000010764,EU868836,NM_001185135,NM_001185135.1,NP_001172064,NP_001172064.1,Ssc.5181,UPI00001120BE,ssc:100154518
ATAD1	9823.ENSSSCP00000011127	Atpase family aaa domain-containing protein 1 isoform x1; ATPase family, AAA domain containing 1; Belongs to the AAA ATPase family	https://smart.embl.de/smart/DDvec.cgi?smart=365:TRANS(20|42)+COIL(49|77)+AAA(129|265)+	100157471,3.6.1.-,ATAD1,ATAD1-201,ATPase family AAA domain containing 1,ATPase family AAA domain-containing protein 1 ,ATPase family, AAA domain containing 1,EC 3.6.1.-,ENSSSCG00000010438,ENSSSCP00000011127,ENSSSCT00000011423,F2Z5H2,F2Z5H2_PIG,FLJ14600,Ssc.20972,UPI00025DF56A,XM_001927977,XM_001927977.1,XM_001927977.3,XM_005671255.2,XM_005671257.2,XM_013983524.1,XP_001928012,XP_001928012.1,XP_005…
BHLHE41	9823.ENSSSCP00000020055	Class e basic helix-loop-helix protein 41 isoform x1; Basic helix-loop-helix family, member e41	https://smart.embl.de/smart/DDvec.cgi?smart=482:HLH(50|105)+ORANGE(129|175)+	100626912,A0A287AYR6,A0A287AYR6_PIG,BHLHB3,BHLHE41,BHLHE41-201,Basic helix-loop-helix family member e41,Basic helix-loop-helix family, member e41,CU469482,Class B basic helix-loop-helix protein 3,Class E basic helix-loop-helix protein 41,DEC2,ENSSSCG00000028552,ENSSSCP00000020055,ENSSSCT00000030248,I3L7P9,SHARP-1,SHARP1,Ssc.13319,Ssc.17537,Ssc.97342,UPI0002105A3F,XM_003355541,XM_003355541.1,XP_00…
BTF3	9823.ENSSSCP00000014963	Nascent polypeptide-associated complex subunit beta; Basic transcription factor 3; Belongs to the NAC-beta family	https://smart.embl.de/smart/DDvec.cgi?smart=210:Pfam_NAC(89|145)+	100514824,A0A287BJ88,A0A287BJ88_PIG,BTF3,BTF3-201,BTF3a,BTF3b,Basic transcription factor 3,ENSSSCG00000014071,ENSSSCP00000014963,ENSSSCT00000015371,F2Z5H8,NACB,NP_001231927,Ssc.64760,Ssc.98950,Transcription factor BTF3,UPI00025E1639,XM_003480861,XM_003480861.1,XM_005661479.2,XP_003480909,XP_003480909.1,XP_005661536.1,basic transcription factor 3,ssc:100514824
C14orf142	9823.ENSSSCP00000002661	EKC/KEOPS complex subunit GON7; Component of the EKC/KEOPS complex that is required for the formation of a threonylcarbamoyl group on adenosine at position 37 (t(6)A37) in tRNAs that read codons beginning with adenine. The complex is probably involved in the transfer of the threonylcarbamoyl moiety of threonylcarbamoyl-AMP (TC-AMP) to the N6 group of A37. GON7 likely plays a supporting role to th…	https://smart.embl.de/smart/DDvec.cgi?smart=100:Pfam_DUF4611(3|98)+	100155082,AY610397,C14orf142,C14orf142-201,C7H14orf142,CT737384.1,CT737384.1-201,Chromosome 14 open reading frame 142,EKC/KEOPS complex subunit GON7,ENSSSCG00000002459,ENSSSCP00000002661,ENSSSCT00000002730,EW673700,GON7,GON7_PIG,NM_001167590,NM_001167590.1,NP_001161062,NP_001161062.1,P0C8B5,UPI00017F0256,chromosome 14 open reading frame 142,ssc:100155082
C19orf43	9823.ENSSSCP00000014597	Uncharacterized protein c19orf43 homolog isoform x1; Telomerase RNA component interacting RNase; Chromosome 19 open reading frame 43	http://smart.embl.de/smart/DDt.cgi?smart=178:	100520179,3.1.13.-,C19orf43,C19orf43-201,C2H19orf43,Chromosome 19 open reading frame 43,EC 3.1.13.-,ENSSSCG00000013727,ENSSSCP00000014597,ENSSSCT00000015001,F1SEX4,F1SEX4_PIG,LOC100520179,MGC2803,TRIR,Telomerase RNA component interacting RNase,Telomerase RNA component interacting RNase ,UPI0001C979F1,XM_003123323,XM_003123323.3,XM_003123323.4,XP_003123371,XP_003123371.1,chromosome 19 open reading…
C1orf50	9823.ENSSSCP00000025027	Uncharacterized protein c1orf50 homolog isoform x1; Uncharacterized protein; Chromosome 1 open reading frame 50	https://smart.embl.de/smart/DDvec.cgi?smart=204:Pfam_DUF2452(27|182)+	100620609,C1orf50,C1orf50-201,C6H1orf50,Chromosome 1 open reading frame 50,ENSSSCG00000027374,ENSSSCP00000025027,ENSSSCT00000022987,I3LLQ7,I3LLQ7_PIG,LOC100620609,MGC955,Ssc.21969,UPI00022CDAAB,Uncharacterized protein,XP_003356547,XP_003356547.2,chromosome 1 open reading frame 50,ssc:100620609
C7H6orf132	9823.ENSSSCP00000021877	Uncharacterized protein c6orf132 homolog isoform x1; Chromosome 6 open reading frame 132	http://smart.embl.de/smart/DDt.cgi?smart=390:	102167684,A0A286ZRH1,A0A286ZRH1_PIG,C6orf132,C7H6orf132,CU468935.1,CU468935.1-201,Chromosome 6 open reading frame 132,ENSSSCG00000023631,ENSSSCP00000021877,ENSSSCT00000026273,I3LCV0,Ssc.44025,UPI00025E0CA3,Uncharacterized protein,XP_020954351,ssc:102167684
CCDC66	9823.ENSSSCP00000019932	Coiled-coil domain containing 66	https://smart.embl.de/smart/DDvec.cgi?smart=939:COIL(253|288)+Pfam_CCDC66(411|564)+	CCDC66,CCDC66-201,CCDC66-202,Coiled-coil domain containing 66,DKFZp686C0433,ENSSSCG00000021439,ENSSSCP00000019932,ENSSSCP00000020166,ENSSSCT00000026637,ENSSSCT00000030246,FP236297,FP236312,I3L7C7,I3L7C7_PIG,I3L808,LOC100627348,Ssc.101952,Ssc.11151,UPI00025E0AA3,UPI00025E0AA4,XM_003358481,XM_003358481.2,XP_003358529,XP_003358529.2,coiled-coil domain containing 66
CCL5	9823.ENSSSCP00000028561	C-c motif chemokine 5 precursor; Chemoattractant for blood monocytes, memory T-helper cells and eosinophils. Causes the release of histamine from basophils and activates eosinophils. May activate several chemokine receptors including CCR1, CCR3, CCR4 and CCR5. May also be an agonist of the G protein-coupled receptor GPR75. Together with GPR75, may play a role in neuron survival through activation…	https://smart.embl.de/smart/DDvec.cgi?smart=91:SIGNAL(1|23)+SCY(30|88)+	396613,A1YM33,ABD18445.1,ABL74290.1,C-C motif chemokine 5,C-C motif chemokine 5 precursor,CCL5,CCL5-001,CCL5-002,CCL5-003,CCL5-004,CCL5-005,CCL5-201,CCL5_PIG,DQ372066,EF107670,ENSSSCG00000017705,ENSSSCP00000018760,ENSSSCP00000028425,ENSSSCP00000028561,ENSSSCP00000028749,ENSSSCP00000029023,ENSSSCT00000019271,ENSSSCT00000033821,ENSSSCT00000034213,ENSSSCT00000034438,ENSSSCT00000034994,ENSSSCT0000003…
CCN2	9823.ENSSSCP00000004525	Major connective tissue mitoattractant secreted by vascular endothelial cells. Promotes proliferation and differentiation of chondrocytes (By similarity). Mediates heparin- and divalent cation- dependent cell adhesion in many cell types including fibroblasts, myofibroblasts, endothelial and epithelial cells (By similarity). Enhances fibroblast growth factor-induced DNA synthesis (By similarity)	https://smart.embl.de/smart/DDvec.cgi?smart=349:SIGNAL(1|26)+IB(27|97)+VWC(103|166)+TSP1(200|243)+CT(261|330)+	100152141,ABC58676.1,CCN family member 2,CCN2,CCN2_PIG,CTGF,CTGF-201,Cellular communication network factor 2,Connective tissue growth factor,Connective tissue growth factor precursor,DQ322250,ENSSSCG00000004192,ENSSSCP00000004525,ENSSSCT00000004631,F1S3P6,FP340239,HBGF-0.8,NP_998998,NP_998998.1,O19113,Q15I73,Ssc.70001,UPI00017EF9DC,connective tissue growth factor precursor,ssc:100152141
CD40	9823.ENSSSCP00000007928	Tumor necrosis factor receptor superfamily member 5; Receptor for TNFSF5/CD40LG. Transduces TRAF6- and MAP3K8-mediated signals that activate ERK in macrophages and B cells, leading to induction of immunoglobulin secretion (By similarity)	https://smart.embl.de/smart/DDvec.cgi?smart=278:SIGNAL(1|20)+TNFR(26|59)+TNFR(62|103)+TNFR(105|143)+TNFR(146|186)+TRANS(193|215)+	397395,AAL92924.1,AF248545,B-cell surface antigen CD40,CD40,CD40-001,CD40-002,CD40-003,CD40-004,CD40-201,CD40L receptor,ENSSSCG00000007440,ENSSSCP00000007928,ENSSSCP00000028429,ENSSSCP00000029179,ENSSSCP00000029983,ENSSSCT00000008144,ENSSSCT00000033845,ENSSSCT00000035133,ENSSSCT00000035244,ENSSSCT00000036052,K7GKQ2,K7GMT2,K7GQ17,NM_214194,NM_214194.1,NP_999359,NP_999359.1,OTTSUSG00000001712,OTTSU…
CDC37	9823.ENSSSCP00000014507	Sus scrofa cell division cycle 37 homolog (S. cerevisiae) (CDC37), mRNA	https://smart.embl.de/smart/DDvec.cgi?smart=380:CDC37_N(1|129)+CDC37_M(122|284)+CDC37_C(288|380)+	100141402,AJ632303,CAG15149.1,CDC37,CDC37 cell division cycle 37 protein,CDC37-201,Cell division cycle 37,Cell division cycle protein 37,ENSSSCG00000013647,ENSSSCP00000014507,ENSSSCT00000014908,Hsp90 co-chaperone Cdc37,NM_001123096,NM_001123096.1,NP_001116568,NP_001116568.1,Q684M6,Q684M6_PIG,Ssc.15709,UPI0000429DD7,ssc:100141402
CDC42BPG	9823.ENSSSCP00000013843	Low quality protein: serine/threonine-protein kinase mrck gamma; CDC42 binding protein kinase gamma (DMPK-like)	https://smart.embl.de/smart/DDvec.cgi?smart=1552:S_TKc(71|337)+S_TK_X(338|400)+COIL(406|580)+COIL(628|674)+Pfam_DMPK_coil(742|799)+C1(877|925)+PH(946|1066)+Pfam_CNH(1095|1361)+	100520358,2.7.11.1,CDC42 binding protein kinase gamma,CDC42 binding protein kinase gamma (DMPK-like),CDC42BPG,CDC42BPG-201,DMPK2,EC 2.7.11.1,ENSSSCG00000013018,ENSSSCP00000013843,ENSSSCT00000014229,F1RQR3,F1RQR3_PIG,HSMDPKIN,MRCKgamma,Serine/threonine-protein kinase MRCK ,Ssc.26629,UPI00025DF137,XM_003122569,XM_003122569.2,XP_003122617,XP_003122617.2,XP_013849589,kappa-200,ssc:100520358
CECR1	9823.ENSSSCP00000027144	Adenosine deaminase cecr1 precursor; Adenosine deaminase that may contribute to the degradation of extracellular adenosine, a signaling molecule that controls a variety of cellular responses. Requires elevated adenosine levels for optimal enzyme activity. Binds to cell surfaces via proteoglycans and may play a role in the regulation of cell proliferation and differentiation, independently of its …	http://smart.embl.de/smart/DDt.cgi?smart=74:	3.5.4.4,397079,ADA2,ADA2_PIG,ADGF,AEMK01003117.1,AEMK01003117.1-201,Adenosine deaminase 2,Adenosine deaminase CECR1 ,Adenosine deaminase CECR1 precursor,CECR1,CECR1-201,Cat eye syndrome chromosome region, candidate 1,Cat eye syndrome critical region protein 1,EC 3.5.4.4,ENSSSCG00000024677,ENSSSCP00000027144,ENSSSCT00000029349,IDGFL,NM_214016.2,NP_999181,NP_999181.1,P58780,Q8WND6,UPI00025DED6A,cat…
CFL2	9823.ENSSSCP00000002141	Cofilin-2; Controls reversibly actin polymerization and depolymerization in a pH-sensitive manner. It has the ability to bind G- and F-actin in a 1:1 ratio of cofilin to actin. It is the major component of intranuclear and cytoplasmic actin rods. Required for muscle maintenance. May play a role during the exchange of alpha-actin forms during the early postnatal remodeling of the sarcomere (By sim…	https://smart.embl.de/smart/DDvec.cgi?smart=166:ADF(19|154)+	497233,AAW66488.1,AAW66489.4,AAY78932.1,ACB56653.1,ACB56654.1,AY830125,AY830126,B2CZR7,CFL2,CFL2-201,CFL2B,COF2_PIG,Cofilin,Cofilin, muscle isoform,Cofilin-2,DQ058293,ENSSSCG00000001959,ENSSSCP00000002141,ENSSSCT00000002192,EU561660,EU561661,NM_001025215,NM_001025215.1,NP_001020386,NP_001020386.1,Q5G6V9,Q5G6W0,Ssc.7645,Ssc.97050,Sus scrofa cofilin 2 (muscle) (CFL2), mRNA.,UPI0000001236,XM_0056562…
CHSY1	9823.ENSSSCP00000005197	Hexosyltransferase; Chondroitin sulfate synthase 1	https://smart.embl.de/smart/DDvec.cgi?smart=799:SIGNAL(1|23)+Pfam_CHGN(235|774)+	2.4.1.-,A0A287AWP7,A0A287AWP7_PIG,CHSY1,CHSY1-201,CSS1,CU467921,CU467921.1,CU467921.1-201,Chondroitin sulfate synthase 1,ENSSSCG00000004825,ENSSSCP00000005197,ENSSSCT00000005327,F1SR91,F1SR91_PIG,Hexosyltransferase,KIAA0990,NM_001244442,NM_001244442.1,NP_001231371,NP_001231371.1,Ssc.10053,UPI00025DFF3F,chondroitin sulfate synthase 1
CNP	9823.ENSSSCP00000018459	2',3'-cyclic-nucleotide 3'-phosphodiesterase isoform X1; May participate in RNA metabolism in the myelinating cell, CNP is the third most abundant protein in central nervous system myelin	https://smart.embl.de/smart/DDvec.cgi?smart=420:Pfam_AAA_33(52|176)+Pfam_CNPase(185|419)+	100511587,2',3'-cyclic nucleotide 3' phosphodiesterase,2',3'-cyclic-nucleotide 3'-phosphodiesterase,2',3'-cyclic-nucleotide 3'-phosphodiesterase ,3.1.4.37,A0A287A9L8,A0A287A9L8_PIG,A0A287BD93,CNP,CNP-201,CNPase,EC 3.1.4.37,ENSSSCG00000017420,ENSSSCP00000018459,ENSSSCT00000018964,F1S0P3,Ssc.3522,Ssc.86947,UPI0001C98C7D,XM_003131420,XM_003131420.2,XM_003131420.4,XP_003131468,XP_003131468.2,ssc:1005…
COX6A1	9823.ENSSSCP00000010575	Cytochrome c oxidase subunit VIa polypeptide 1	https://smart.embl.de/smart/DDvec.cgi?smart=109:Pfam_COX6A(7|102)+	100152232,A0A287BGN0,A0A287BGN0_PIG,COX6A,COX6A1,COX6A1-201,CU468509,Cytochrome c oxidase polypeptide VIa,Cytochrome c oxidase subunit 6A, mitochondrial,Cytochrome c oxidase subunit 6a,Cytochrome c oxidase subunit VIa polypeptide 1,ENSSSCG00000009909,ENSSSCP00000010575,ENSSSCT00000010859,F1RJI7,NM_001190221,NM_001190221.1,NP_001177150,NP_001177150.1,UPI00017EFB93,cytochrome c oxidase subunit VIa …
CPNE2	9823.ENSSSCP00000020684	Copine II	https://smart.embl.de/smart/DDvec.cgi?smart=366:C2(16|122)+C2(147|248)+Pfam_Copine(311|364)+	A0A287AKE4,A0A287AKE4_PIG,CPN2,CPNE2,CPNE2-201,Copine II,Copine-2,ENSSSCG00000021519,ENSSSCP00000020684,ENSSSCT00000028530,I3L9H2,LOC100627365,UPI00025E0AB2,XP_003360922,XP_003360922.1,copine II
CYP1A1	9823.ENSSSCP00000002085	Cytochrome p450 family 1 subfamily a polypeptide 1; Cytochrome P450; Cytochromes P450 are a group of heme-thiolate monooxygenases	https://smart.embl.de/smart/DDvec.cgi?smart=516:Pfam_p450(44|508)+	1.14.14.1,403103,AAG40779.1,AF148989,CYP1A1,CYP1A1-201,Cytochrome P450,Cytochrome P450 1A1,Cytochrome P450 family 1 subfamily A member 1,EC 1.14.14.1,ENSSSCG00000001906,ENSSSCP00000002085,ENSSSCT00000002135,F1SIE9,F1SIE9_PIG,NM_214412,NM_214412.1,NP_999577,NP_999577.1,Q9GKP8,Ssc.82444,Sus scrofa cytochrome P450 1A1 (CYP1A1), mRNA.,UPI00017F0581,ssc:403103
DALRD3	9823.ENSSSCP00000012123	Dalr anticodon-binding domain-containing protein 3 isoform x1; DALR anticodon binding domain containing 3	https://smart.embl.de/smart/DDvec.cgi?smart=544:DALR_1(404|544)+	100525127,DALR anticodon binding domain containing 3,DALRD3,DALRD3-201,ENSSSCG00000011370,ENSSSCP00000012123,ENSSSCT00000012448,F1SKI7,F1SKI7_PIG,FLJ10496,UPI0001C974FD,XM_003132199,XM_003132199.3,XP_003132247,XP_003132247.1,XP_013837116,ssc:100525127
DHX58	9823.ENSSSCP00000018455	Probable atp-dependent rna helicase dhx58; Uncharacterized protein; DEXH (Asp-Glu-X-His) box polypeptide 58	https://smart.embl.de/smart/DDvec.cgi?smart=681:DEXDc(2|210)+HELICc(352|478)+COIL(492|522)+Pfam_RIG-I_C-RD(555|670)+	100524520,3.6.4.13,ATP-dependent RNA helicase DHX58 ,D11LGP2,DEXH (Asp-Glu-X-His) box polypeptide 58,DExH-box helicase 58,DHX58,DHX58-001,DHX58-002,DHX58-003,EC 3.6.4.13,ENSSSCG00000017416,ENSSSCP00000018455,ENSSSCP00000029007,ENSSSCP00000030733,ENSSSCT00000018960,ENSSSCT00000033560,ENSSSCT00000035155,F1S0P6,F1S0P6_PIG,K7GMB7,LGP2,NM_001199132,NM_001199132.1,NP_001186061,NP_001186061.1,OTTSUSG000…
DTX3L	9823.ENSSSCP00000012648	Deltex 3 like, E3 ubiquitin ligase	https://smart.embl.de/smart/DDvec.cgi?smart=738:RING(559|597)+	BBAP,DTX3L,DTX3L-201,DTX3L-202,Deltex 3 like, E3 ubiquitin ligase,Deltex E3 ubiquitin ligase 3L,ENSSSCG00000011876,ENSSSCP00000012648,ENSSSCP00000026768,ENSSSCT00000012990,ENSSSCT00000027313,F1SQ34,F1SQ34_PIG,I3LRN0,UPI00025E03A9,UPI00025E03AA,deltex 3 like, E3 ubiquitin ligase
EIF1	9823.ENSSSCP00000018471	Eukaryotic translation initiation factor 1	https://smart.embl.de/smart/DDvec.cgi?smart=113:Pfam_SUI1(27|103)+	100736981,A0A5G2QLD8,A0A5G2QLD8_PIG,A121,CU972362,EIF-1,EIF1,EIF1-201,EIF1A,ENSSSCG00000017430,ENSSSCP00000018471,ENSSSCT00000018976,Eukaryotic translation initiation factor 1,F2Z553,F2Z553_PIG,ISO1,LOC100736981,SUI1,Ssc.40853,Ssc.59123,Translation initiation factor 1,UPI000000DC99,XM_003482982,XM_003482982.1,XM_003482982.3,XP_003483030,XP_003483030.1,eukaryotic translation initiation factor 1,ss…
EIF3E	9823.ENSSSCP00000006446	Eukaryotic translation initiation factor 3 subunit E; Component of the eukaryotic translation initiation factor 3 (eIF-3) complex, which is required for several steps in the initiation of protein synthesis. The eIF-3 complex associates with the 40S ribosome and facilitates the recruitment of eIF-1, eIF-1A, eIF-2:GTP:methionyl-tRNAi and eIF-5 to form the 43S pre- initiation complex (43S PIC). The …	https://smart.embl.de/smart/DDvec.cgi?smart=446:eIF3_N(5|139)+PINT(328|412)+	100156671,CU407273,CU468485,EIF3E,EIF3E-001,EIF3E-201,EIF3S6,ENSSSCG00000006033,ENSSSCP00000006446,ENSSSCP00000029849,ENSSSCT00000006622,ENSSSCT00000036088,F1S1G0,F1S1G0_PIG,INT6,K7GPN4,OTTSUSG00000000699,OTTSUST00000001596,Translation initiation factor 3 subunit E,UPI00025DF879,UPI00028F43AE,XM_013996552.1,XP_001925424,XP_001925424.4,XP_013852006.1,XP_020944686,eIF-3 p48,eIF3e,ssc:100156671
EIF4H	9823.ENSSSCP00000026669	Eukaryotic translation initiation factor 4h isoform 1; Uncharacterized protein; Eukaryotic translation initiation factor 4H	https://smart.embl.de/smart/DDvec.cgi?smart=248:RRM(43|114)+	100627717,EIF4H,EIF4H-201,EIF4H-202,ENSSSCG00000025966,ENSSSCP00000019193,ENSSSCP00000026669,ENSSSCT00000024462,ENSSSCT00000029656,Eukaryotic translation initiation factor 4H,FP340223,FP340223.1,FP340223.1-201,FP340223.1-202,I3L594,I3LRD5,I3LRD5_PIG,KIAA0038,NM_001243447,NM_001243447.1,NM_001243448,NM_001243448.1,NP_001230376,NP_001230376.1,NP_001230377,NP_001230377.1,Ssc.54702,Translation initia…
ELF3	9823.ENSSSCP00000011646	E74-like factor 3 (ets domain transcription factor, epithelial-specific )	https://smart.embl.de/smart/DDvec.cgi?smart=324:SAM_PNT(3|84)+AT_hook(197|209)+ETS(225|312)+	CU896694,E74 like ETS transcription factor 3,ELF3,ELF3-201,ENSSSCG00000010922,ENSSSCP00000011646,ENSSSCT00000011953,EPR-1,ERT,ESE-1,ESX,F1S5B5,F1S5B5_PIG,LOC100524949,Ssc.779,UPI00025DF554,XM_003130606,XM_003130606.3,XP_003130654,XP_003130654.3
ENSSSCP00000001587	9823.ENSSSCP00000001587	Atp-binding cassette, subfamily b (mdr/tap), member 3; Sus scrofa transporter 2, ATP-binding cassette, sub-family B (MDR/TAP) (TAP2), mRNA	https://smart.embl.de/smart/DDvec.cgi?smart=726:TRANS(55|77)+TRANS(97|119)+Pfam_ABC_membrane(152|421)+AAA(495|679)+	733650,A5D9J7,Antigen peptide transporter 2,CAN13319.1,DUROC-TAP2-001,DUROC-TAP2-002,DUROC-TAP2-003,ENSSSCG00000025173,ENSSSCP00000001587,ENSSSCT00000001629,ENSSSCT00000033511,ENSSSCT00000036411,NM_001206441,NM_001206441.1,NP_001193370,NP_001193370.1,OTTSUSG00000001383,OTTSUST00000002987,OTTSUST00000002988,OTTSUST00000002989,Ssc.79466,TAP-001,TAP-002,TAP-003,TAP2,UPI000151E249,ssc:733650
ENSSSCP00000004016	9823.ENSSSCP00000004016	annotation not available	https://smart.embl.de/smart/DDvec.cgi?smart=1724:SIGNAL(1|27)+EGF_Lam(78|122)+EGF_Lam(125|175)+Pfam_Laminin_I(238|496)+LamG(805|961)+LamG(1009|1136)+LamG(1179|1294)+LamG(1400|1528)+LamG(1570|1702)+	100511642,A0A5G2RLF9,A0A5G2RLF9_PIG,CU993814,ENSSSCG00000003709,ENSSSCP00000004016,ENSSSCP00000027979,ENSSSCT00000004108,ENSSSCT00000024191,F1SBB3,F1SBB3_PIG,I3LV27,LAMA3,Laminin subunit alpha 3,Laminin subunit alpha-3 isoform X1,Laminin, alpha 3/5,Ssc.100917,Ssc.99085,UPI00025E04D1,UPI00025E04D2,XM_003482045,XM_003482045.1,XM_003482046,XM_003482046.1,XP_003482090,XP_003482093,XP_003482093.1,XP_0…
ENSSSCP00000004912	9823.ENSSSCP00000004912	Paf domain-containing protein; Uncharacterized protein	https://smart.embl.de/smart/DDvec.cgi?smart=110:Pfam_PAF(1|73)+	A0A5G2QZV8,A0A5G2QZV8_PIG,CU467101.1,CU467101.1-201,CU467101.1-202,ENSSSCG00000004555,ENSSSCP00000004912,ENSSSCP00000020101,ENSSSCT00000005032,ENSSSCT00000024288,F1S0A4,PAF domain-containing protein,PCLAF,UPI0001C95E77,UPI00025DFDC0,Uncharacterized protein
ENSSSCP00000006427	9823.ENSSSCP00000006427	U3 small nucleolar RNA-associated protein 23; Uncharacterized protein	https://smart.embl.de/smart/DDvec.cgi?smart=251:Pfam_Fcf1(51|149)+	100738679,ENSSSCG00000006017,ENSSSCP00000006427,ENSSSCT00000006603,F1S1J8,F1S1J8_PIG,RRNA-processing protein UTP23 homolog,U3 small nucleolar RNA-associated protein 23,UTP23,UTP23 small subunit processome component,Uncharacterized protein,XP_003481399,ssc:100738679
ENSSSCP00000007498	9823.ENSSSCP00000007498	Arylamine n-acetyltransferase 1; Uncharacterized protein; Belongs to the arylamine N-acetyltransferase family	https://smart.embl.de/smart/DDvec.cgi?smart=290:Pfam_Acetyltransf_2(20|280)+	100511905,2.3.1.5,A0A480RQR3,A0A480RQR3_PIG,Arylamine N-acetyltransferase ,Arylamine N-acetyltransferase 1,Arylamine N-acetyltransferase 1 isoform b,EC 2.3.1.5,ENSSSCG00000026893,ENSSSCP00000007498,ENSSSCT00000007705,F1SE16,F1SE16_PIG,FP102660,FP102660.2,FP102660.2-201,LOC100511905,Ssc.24389,UPI0001C96A03,Uncharacterized protein,XM_003134236,XM_003134236.1,XP_003134284,XP_003134284.1,ssc:100511905
ENSSSCP00000010103	9823.ENSSSCP00000010103	Krueppel-like factor 5; Uncharacterized protein; Sus scrofa Kruppel-like factor 5 (intestinal) (KLF5), mRNA	https://smart.embl.de/smart/DDvec.cgi?smart=222:ZnF_C2H2(138|162)+ZnF_C2H2(168|192)+ZnF_C2H2(198|220)+	100038005,A0A287APC5,A0A287APC5_PIG,A1XSZ0,A1XWJ7,ABG49105.1,ABG49109.1,CKLF,DQ665831,DQ682407,ENSSSCG00000009462,ENSSSCP00000010102,ENSSSCP00000010103,ENSSSCT00000010372,ENSSSCT00000010373,F1RHF4,IKLF,KLF5,KLF5-201,Krueppel-like factor 5,LOC100738982,NM_001097489,NM_001097489.1,NP_001090958,NP_001090958.1,Ssc.33759,UPI00025E03CD,Uncharacterized protein,XM_003482909,XM_003482909.1,XP_003482957,XP…
ENSSSCP00000012689	9823.ENSSSCP00000012689	Pol protein; Protease; Uncharacterized protein	https://smart.embl.de/smart/DDvec.cgi?smart=91:Pfam_RVP(1|57)+	106504658,A0A5G2R922,A0A5G2R922_PIG,AJ005403,CAA06518.1,CAA77279.1,CU633666,CU633666.1,CU633666.1-201,ENSSSCG00000011908,ENSSSCP00000012689,ENSSSCT00000013031,LOC100152449,O62629,Protease,Protease; Uncharacterized protein,UPI00000874A0,Uncharacterized protein,XP_020956191,Y18746,ssc:106504658
ENSSSCP00000016300	9823.ENSSSCP00000016300	Dna-directed rna polymerase i subunit rpa43; Uncharacterized protein	https://smart.embl.de/smart/DDvec.cgi?smart=335:Pfam_SHS2_Rpb7-N(54|123)+	100517907,DNA-directed RNA polymerase I subunit RPA43,ENSSSCG00000015372,ENSSSCP00000016300,ENSSSCT00000016747,F1SC14,F1SC14_PIG,NP_001230885,SHS2_Rpb7-N domain-containing protein,Ssc.55929,TWISTNB,Uncharacterized protein,XM_013979771.1,XP_013835225.1,ssc:100517907
ENSSSCP00000021800	9823.ENSSSCP00000021800	Uncharacterized protein	http://smart.embl.de/smart/DDt.cgi?smart=178:	CU041269,CU041269.1,CU041269.1-201,ENSSSCG00000028721,ENSSSCP00000021800,ENSSSCT00000023322,I3LCM5,UPI00025E09DE,Uncharacterized protein
ENSSSCP00000021953	9823.ENSSSCP00000021953	Udp-glucose glycoprotein glucosyltransferase 2; Uncharacterized protein	http://smart.embl.de/smart/DDt.cgi?smart=98:	A0A5G2Q988,A0A5G2Q988_PIG,CT971579.2,CT971579.2-201,CT971579.2-202,ENSSSCG00000028678,ENSSSCP00000021953,ENSSSCP00000022903,ENSSSCT00000022389,ENSSSCT00000029762,I3LD25,I3LFR1,UDP-glucose glycoprotein glucosyltransferase 2,UGGT2,UPI00025E12A4,UPI00025E12A5,Uncharacterized protein
ENSSSCP00000022112	9823.ENSSSCP00000022112	Dual specificity protein phosphatase; Dual specificity phosphatase able to dephosphorylate phosphotyrosine, phosphoserine and phosphothreonine residues, with a preference for phosphotyrosine as a substrate	https://smart.embl.de/smart/DDvec.cgi?smart=188:DSPc(37|181)+	100154205,3.1.3.16,3.1.3.48,A0A5G2RAD0,A0A5G2RAD0_PIG,CT737343.1,CT737343.1-201,DUSP13,Dual specificity protein phosphatase,ENSSSCG00000029128,ENSSSCP00000022112,ENSSSCT00000032054,I3LDI1,LOC100152994,UPI00017F0660,Uncharacterized protein,XM_001929058,XM_001929058.1,XM_005671059.2,XM_005671060.2,XP_001929093,XP_001929093.1,XP_005671116.1,XP_005671117.1
ENSSSCP00000022388	9823.ENSSSCP00000022388	ATPase H+ transporting accessory protein 2	http://smart.embl.de/smart/DDt.cgi?smart=74:	A0A5G2QNQ8,A0A5G2QNQ8_PIG,AEMK01158513.1,AEMK01158513.1-201,ATP6AP2,ATPase H+ transporting accessory protein 2,ENSSSCG00000027235,ENSSSCP00000022388,ENSSSCT00000023565,I3LEA1,UPI00025E061B,Uncharacterized protein
ENSSSCP00000024038	9823.ENSSSCP00000024038	Uncharacterized protein	https://smart.embl.de/smart/DDvec.cgi?smart=935:Pfam_Rap_GAP(148|329)+Pfam_CNH(421|720)+TRANS(768|785)+	AEMK01169245.1,AEMK01169245.1-201,ENSSSCG00000022012,ENSSSCP00000024038,ENSSSCT00000028582,I3LIY1,UPI00025E0B61,Uncharacterized protein
EPHA2	9823.ENSSSCP00000003769	Ephrin type-a receptor 2; EPH receptor A2	https://smart.embl.de/smart/DDvec.cgi?smart=975:SIGNAL(1|24)+EPH_lbd(28|201)+FN3(329|419)+FN3(436|516)+Pfam_EphA2_TM(537|610)+TyrKc(613|870)+SAM(900|967)+	100522873,2.7.10.1,EC 2.7.10.1,ECK,ENSSSCG00000003471,ENSSSCP00000003769,ENSSSCT00000003857,EPH receptor A2,EPHA2,EPHA2-201,Eph receptor A2 ,Ephrin type-A receptor 2,Ephrin type-A receptor 2 isoform 1,F1SUT8,F1SUT8_PIG,LOC100522873,Ssc.44310,UPI00025E0FC4,XM_003127639,XM_003127639.2,XM_005665037.2,XP_003127687,XP_003127687.1,XP_005665094,XP_005665094.1,ssc:100522873
ETFDH	9823.ENSSSCP00000009469	Electron transfer flavoprotein-ubiquinone oxidoreductase, mitochondrial isoform x1; Accepts electrons from ETF and reduces ubiquinone	https://smart.embl.de/smart/DDvec.cgi?smart=616:Pfam_Lycopene_cycl(69|124)+TRANS(460|477)+Pfam_ETF_QO(511|614)+	1.5.5.1,100515785,2GMH,2GMJ,EC 1.5.5.1,ENSSSCG00000008877,ENSSSCP00000009469,ENSSSCT00000009718,ETF dehydrogenase,ETF-QO,ETF-ubiquinone oxidoreductase,ETFDH,ETFDH-201,ETFD_PIG,ETFQO,Electron-transferring-flavoprotein dehydrogenase,F1RW89,LOC100515785,P55931,Ssc.6919,UPI00025DECE6,XM_003129003,XM_003129003.1,XP_003129051,XP_003129051.1,electron-transferring-flavoprotein dehydrogenase,ssc:100515785
FABP3	9823.ENSSSCP00000003848	Fatty acid-binding protein, heart; FABP are thought to play a role in the intracellular transport of long-chain fatty acids and their acyl-CoA esters	https://smart.embl.de/smart/DDvec.cgi?smart=133:Pfam_Lipocalin(6|132)+	399532,A6N7Z0,A6N8I2,ENSSSCG00000003546,ENSSSCP00000003848,ENSSSCT00000003939,F1STV2,FABP3,FABPH_PIG,Fatty acid-binding protein 3,Fatty acid-binding protein, heart,H-FABP,Heart-type fatty acid-binding protein,LOC100522323,NM_001099931.1,NP_001093401.1,O02772,UPI0001C96007,Uncharacterized protein,XM_003127707,XM_003127707.2,XP_003127755,XP_003127755.1
FAM184B	9823.ENSSSCP00000028040	Family with sequence similarity 184 member B	https://smart.embl.de/smart/DDvec.cgi?smart=1017:Pfam_FAM184(2|206)+COIL(347|447)+COIL(538|713)+COIL(763|850)+	100627969,AEMK01136736,CU463823,ENSSSCG00000026232,ENSSSCP00000027249,ENSSSCP00000028040,ENSSSCT00000022757,ENSSSCT00000029582,FAM184B,Family with sequence similarity 184 member B,I3LT06,I3LV88,I3LV88_PIG,Protein FAM184B,Ssc.69640,UPI00025E0A95,UPI00025E0A96,Uncharacterized protein,XP_005674598,ssc:100627969
FANCL	9823.ENSSSCP00000008958	E3 ubiquitin-protein ligase FANCL isoform X1; Fanconi anemia complementation group L	https://smart.embl.de/smart/DDvec.cgi?smart=330:Pfam_WD-3(1|250)+RING(262|317)+	100526164,2.3.2.27,A0A287B7H5,A0A287B7H5_PIG,CU928032,E3 ubiquitin-protein ligase FANCL ,E3 ubiquitin-protein ligase FANCL isoform X1,EC 2.3.2.27,ENSSSCG00000008394,ENSSSCP00000008958,ENSSSCT00000009191,F1SQL5,FA complementation group L,FANCL,LOC100526164,UPI00025DFE07,Uncharacterized protein,XP_003125167,XP_003125167.3,XP_020943867,ssc:100526164
FEM1B	9823.ENSSSCP00000019736	Protein fem-1 homolog b; Fem-1 homolog b (C. elegans)	https://smart.embl.de/smart/DDvec.cgi?smart=627:ANK(45|74)+ANK(87|116)+ANK(120|149)+ANK(153|182)+ANK(186|215)+ANK(218|246)+ANK(483|527)+ANK(531|570)+	100158096,ENSSSCG00000022419,ENSSSCP00000019736,ENSSSCT00000031923,FEM1B,FEM1B-201,Fem-1 homolog B,Fem-1 homolog b,Fem-1 homolog b (C. elegans),I3L6T4,I3L6T4_PIG,Protein fem-1 homolog B,Ssc.24666,Ssc.34719,Ssc.7302,Ssc.86683,UPI000155D81A,XM_003121751,XM_003121751.1,XM_003121751.3,XP_003121799,XP_003121799.1,fem-1 homolog b (C. elegans),ssc:100158096
FGF2	9823.ENSSSCP00000009695	Fibroblast growth factor 2 (basic); Belongs to the heparin-binding growth factors family	https://smart.embl.de/smart/DDvec.cgi?smart=96:FGF(1|93)+	A0A287BGK8,A0A287BGK8_PIG,ENSSSCG00000009086,ENSSSCP00000009695,ENSSSCT00000009952,F1RQN3,FGF,FGF2,FGF2-201,FGFB,Fibroblast growth factor,Fibroblast growth factor 2 (basic),UPI0001C0E1DC,XM_003129213,XM_003129213.3,XP_003129261,XP_003129261.3,fibroblast growth factor 2 (basic)
FKBP3	9823.ENSSSCP00000005376	annotation not available	https://smart.embl.de/smart/DDvec.cgi?smart=121:Pfam_FKBP_C(18|118)+	100152728,5.2.1.8,EC 5.2.1.8,ENSSSCG00000004998,ENSSSCP00000005376,ENSSSCT00000005513,F1SI13,FK506-binding protein 3 ,FKBP3,I3LR51,I3LR51_PIG,NP_001231086,NP_001231086.1,Peptidyl-prolyl cis-trans isomerase FKBP3,Peptidylprolyl isomerase,Ssc.64891,UPI00025DFA24,ssc:100152728
GBP1	9823.ENSSSCP00000007381	Interferon-induced guanylate-binding protein 1; Sus scrofa guanylate binding protein 1, interferon-inducible (GBP1), mRNA	https://smart.embl.de/smart/DDvec.cgi?smart=590:Pfam_GBP(18|279)+Pfam_GBP_C(281|577)+	100151938,A0A287BSF6,A0A287BSF6_PIG,ENSSSCG00000006924,ENSSSCP00000007381,ENSSSCP00000007382,ENSSSCT00000007584,ENSSSCT00000007585,ENSSSCT00000035038,ENSSSCT00000036228,F1S4D7,GB1/RHD3-type G domain-containing protein,GBP1,GBP1-001,GBP1-002,GBP1-003,Guanylate-binding protein 1/3/4/7,Interferon-induced guanylate-binding protein 1,NM_001128473,NM_001128473.1,NP_001121945,NP_001121945.1,OTTSUSG00000…
GDI1	9823.ENSSSCP00000020252	Rab gdp dissociation inhibitor alpha isoform x1; Regulates the GDP/GTP exchange reaction of most RAB proteins by inhibiting the dissociation of GDP from them, and the subsequent binding of GTP	https://smart.embl.de/smart/DDvec.cgi?smart=447:Pfam_GDI(1|436)+	100623607,ENSSSCG00000030421,ENSSSCP00000020252,ENSSSCT00000027724,FLJ41411,GDI1,GDI1-201,GDIL,GDP dissociation inhibitor 1,I3L893,I3L893_PIG,LOC100623607,MRX41,MRX48,OPHN2,RABGDIA,Rab GDP dissociation inhibitor,Rab GDP dissociation inhibitor alpha isoform X1,Ssc.2093,UPI0002107613,XAP-4,XM_003360522,XM_003360522.1,XP_003360570,XP_003360570.1,ssc:100623607
GOLT1B	9823.ENSSSCP00000000609	Vesicle transport protein got1b; Uncharacterized protein; Golgi transport 1B	https://smart.embl.de/smart/DDvec.cgi?smart=138:Pfam_Got1(11|114)+	100154676,A0A5G2RA88,A0A5G2RA88_PIG,AEMK01179911,CGI-141,ENSSSCG00000000579,ENSSSCP00000000609,ENSSSCT00000000623,F1SR02,F1SR02_PIG,GOLT1B,GOLT1B-201,GOT1,Golgi transport 1B,NM_001243500,NM_001243500.1,NP_001230429,NP_001230429.1,Ssc.27087,Ssc.8526,Ssc.86547,UPI0000048ED8,Uncharacterized protein,Vesicle transport protein GOT1B,YMR292W,golgi transport 1B,ssc:100154676
GPR39	9823.ENSSSCP00000016648	G protein-coupled receptor 39; Zn(2+) acts as an agonist. This receptor mediates its action by association with G proteins that activate a phosphatidylinositol- calcium second messenger system. Its effect is mediated mainly through G(q)-alpha and G(12)/G(13) proteins. Involved in regulation of body weight, gastrointestinal mobility, hormone secretion and cell death (By similarity)	https://smart.embl.de/smart/DDvec.cgi?smart=298:Pfam_7tm_1(47|286)+	100158236,B2ZHY2,CU856316,ENSSSCG00000015707,ENSSSCP00000016648,ENSSSCT00000017107,F1RY26,G protein-coupled receptor 39,G-protein coupled receptor 39,GPR39,GPR39-201,GPR39_PIG,NM_001128487,NM_001128487.1,NP_001121959,NP_001121959.1,Ssc.54396,UPI00025DE735,ssc:100158236
GPR56	9823.ENSSSCP00000003034	Adhesion g-protein coupled receptor g1 precursor; G protein-coupled receptor 56; Belongs to the G-protein coupled receptor 2 family	https://smart.embl.de/smart/DDvec.cgi?smart=645:SIGNAL(1|25)+GPS(343|395)+Pfam_7tm_2(400|645)+	100515029,A0A5G2QPF1,A0A5G2QPF1_PIG,ADGRG1,Adhesion G protein-coupled receptor G1,Adhesion G-protein coupled receptor G1,Adhesion G-protein coupled receptor G1 precursor,ENSSSCG00000002815,ENSSSCP00000003034,ENSSSCT00000003115,F1RF36,F1RF36_PIG,G protein-coupled receptor 56,GPR56,GPR56-201,NP_001229985,NP_001229985.1,TM7LN4,TM7XN1,UPI00025E125D,Uncharacterized protein,ssc:100515029
GSTT1	9823.ENSSSCP00000010737	Glutathione s-transferase theta-1; Belongs to the GST superfamily	https://smart.embl.de/smart/DDvec.cgi?smart=240:Pfam_GST_N_3(5|83)+Pfam_GST_C(112|200)+	100153094,2.5.1.18,EC 2.5.1.18,ENSSSCG00000010064,ENSSSCP00000010737,ENSSSCT00000011025,F1RL37,F1RL37_PIG,GSTT1,Glutathione S-transferase ,Glutathione S-transferase theta-1,LOC100153094,NM_001315568.1,NP_001302497,NP_001302497.1,Ssc.37824,UPI00017F0A1C,XM_001929370,XM_001929370.1,XP_001929405,XP_001929405.1,ssc:100153094
GVIN1	9823.ENSSSCP00000015547	Interferon-induced very large gtpase 1-like; Uncharacterized protein	https://smart.embl.de/smart/DDvec.cgi?smart=2290:COIL(1116|1146)+COIL(1258|1294)+COIL(1500|1533)+	110255360,A0A287AF17,ENSSSCG00000014618,ENSSSCP00000015547,ENSSSCT00000015968,F1RMQ6,F1RMQ6_PIG,FP565445.1,FP565445.1-201,GVIN1,Interferon-induced very large GTPase 1-like,LOC110255360,Ssc.6481,Ssc.81143,UPI00025DF447,Uncharacterized protein,VLIG-type G domain-containing protein,XM_003482521,XM_003482521.1,XP_003482569,XP_003482569.1,XP_020917982,ssc:110255360
HINT1	9823.ENSSSCP00000015173	Histidine triad nucleotide binding protein 1	https://smart.embl.de/smart/DDvec.cgi?smart=126:Pfam_HIT(24|121)+	100518898,CU657974,ENSSSCG00000014264,ENSSSCP00000015173,ENSSSCT00000015585,F1RKI3,F1RKI3_PIG,HINT,HINT1,HINT1-201,Histidine triad (HIT) family protein,Histidine triad nucleotide binding protein 1,Histidine triad nucleotide-binding protein 1,LOC100518898,PKCI-1,PRKCNH1,Ssc.8331,Ssc.97087,UPI0001C98271,Uncharacterized protein,XM_003123907,XM_003123907.2,XM_005661623.2,XP_003123955,XP_003123955.1,X…
HMGXB4	9823.ENSSSCP00000027877	Hmg domain-containing protein 4 isoform x1; HMG box domain containing 4	https://smart.embl.de/smart/DDvec.cgi?smart=196:HMG(1|71)+	100621900,A0A287B9A3,A0A287B9A3_PIG,ENSSSCG00000025780,ENSSSCP00000027877,ENSSSCT00000027184,HMG box domain containing 4,HMG domain-containing protein 4,HMG domain-containing protein 4 isoform X1,HMG-box containing 4,HMG2L1,HMGXB4,HMGXB4-201,High mobility group protein 2-like 1,I3LUS6,I3LUS6_PIG,LOC100621900,Ssc.10667,THC211630,UPI0002107692,XM_003361267,XM_003361267.1,XP_003361315,XP_003361315.1…
HPRT1	9823.ENSSSCP00000025410	Hypoxanthine-guanine phosphoribosyltransferase; Converts guanine to guanosine monophosphate, and hypoxanthine to inosine monophosphate. Transfers the 5-phosphoribosyl group from 5- phosphoribosylpyrophosphate onto the purine. Plays a central role in the generation of purine nucleotides through the purine salvage pathway (By similarity)	https://smart.embl.de/smart/DDvec.cgi?smart=238:Pfam_Pribosyltran(55|216)+	2.4.2.8,397351,A0SNU9,AAD30159.1,ABA64454.1,AF143818,DQ178126,EC 2.4.2.8,ENSSSCG00000027175,ENSSSCP00000025410,ENSSSCT00000030343,HGPRT,HGPRTase,HPRT,HPRT1,HPRT1-201,HPRT_PIG,Hypoxanthine phosphoribosyltransferase ,Hypoxanthine-guanine phosphoribosyltransferase,I3LMT8,NM_001032376.2,NP_001027548,NP_001027548.1,Q00P25,Q45FY6,Q9XSI4,UPI00025DEAB9,hypoxanthine-guanine phosphoribosyltransferase,ssc:3…
HPS3	9823.ENSSSCP00000012470	Hermansky-pudlak syndrome 3 protein; Involved in early stages of melanosome biogenesis and maturation	https://smart.embl.de/smart/DDvec.cgi?smart=1003:Pfam_HPS3_N(3|212)+Pfam_HPS3_Mid(255|641)+Pfam_HPS3_C(650|1001)+	100049673,A5A772,A5A772_PIG,ENSSSCG00000011699,ENSSSCP00000012469,ENSSSCP00000012470,ENSSSCT00000012807,ENSSSCT00000012808,F1SKB2,HPS3,HPS3-201,Hermansky-Pudlak syndrome 3,Hermansky-Pudlak syndrome 3 protein,Hermansky-Pudlak syndrome 3 protein homolog,NM_001098588,NM_001098588.1,NP_001092058,NP_001092058.1,SUTAL,Ssc.95887,UPI00025E1536,XM_013991440.1,XP_013846894.1,ssc:100049673
IFI44	9823.ENSSSCP00000004071	Interferon-induced protein 44	https://smart.embl.de/smart/DDvec.cgi?smart=428:Pfam_MMR_HSR1(183|341)+	100525523,A0A286ZYN3,A0A286ZYN3_PIG,CU633953,ENSSSCG00000003763,ENSSSCP00000004071,ENSSSCT00000004165,F1S9T2,G domain-containing protein,IFI44,IFI44-201,Interferon-induced protein 44,MATP44,MTAP44,NP_001233134,Ssc.48747,TLDC5,UPI0001C95DA3,XM_003127915,XM_003127915.1,XP_003127963,XP_003127963.1,interferon-induced protein 44,p44,ssc:100525523
IFI44L	9823.ENSSSCP00000025283	Interferon-induced protein 44-like isoform x2; Interferon-induced protein 44-like	https://smart.embl.de/smart/DDvec.cgi?smart=439:Pfam_TLD(26|122)+	100511267,A0A287A472,A0A287A472_PIG,C1orf29,ENSSSCG00000027660,ENSSSCP00000025283,ENSSSCT00000029270,GS3686,I3LMG2,IFI44L,IFI44L-201,Interferon induced protein 44 like,Interferon-induced protein 44-like,Interferon-induced protein 44-like isoform X2,Ssc.10588,UPI00025E185E,XM_003127919,XM_003127919.1,XP_003127967,XP_003127967.1,interferon-induced protein 44-like,ssc:100511267
IFIT3	9823.ENSSSCP00000011141	Interferon-stimulated protein 60; Sus scrofa interferon-induced protein with tetratricopeptide repeats 3 (IFIT3), mRNA	https://smart.embl.de/smart/DDvec.cgi?smart=508:TPR(50|83)+TPR(93|126)+Pfam_TPR_8(150|170)+TPR(242|275)+TPR(417|450)+	100154248,ADX31994.1,ENSSSCG00000010452,ENSSSCP00000011141,ENSSSCT00000011438,F1C4E1,F1SCY2,F1SCY2_PIG,HQ200930,IFIT1,IFIT3,IFIT3-201,Interferon-stimulated protein 60,K7GMB2,NM_001204395,NM_001204395.1,NP_001191324,NP_001191324.1,Ssc.45495,UPI00025DE7E6,ssc:100154248
IPO7	9823.ENSSSCP00000022155	Importin-7 isoform X1; Importin 7	https://smart.embl.de/smart/DDvec.cgi?smart=1010:IBN_N(1|73)+Pfam_Cse1(143|424)+	100626508,A0A287A5B3,ENSSSCG00000028886,ENSSSCP00000022155,ENSSSCT00000025295,I3LDM3,I3LDM3_PIG,IPO7,IPO7-201,Imp7,Importin 7,Importin-7,Importin-7 isoform X1,RANBP7,Ssc.19276,UPI00022CDEDD,XM_003357118,XM_003357118.2,XP_003357166,XP_003357166.2,XP_013834519,importin 7,ssc:100626508
IRF9	9823.ENSSSCP00000002188	Uncharacterized protein; Interferon regulatory factor 9	https://smart.embl.de/smart/DDvec.cgi?smart=411:IRF(5|117)+IRF-3(217|383)+	780415,A0A5G2RH09,A0A5G2RH09_PIG,CAA23160.1,ENSSSCG00000002002,ENSSSCP00000002188,ENSSSCP00000028859,ENSSSCP00000029139,ENSSSCP00000029487,ENSSSCP00000030173,ENSSSCT00000002240,ENSSSCT00000032624,ENSSSCT00000033533,ENSSSCT00000034676,ENSSSCT00000035670,F14625,F1SGN2,F1SGN2_PIG,IRF9,IRF9-001,IRF9-002,IRF9-003,IRF9-004,IRF9-005,ISGF3G,Interferon regulatory factor 9,K7GLX2,K7GMP4,K7GQK3,LOC780415,NM…
ISG15	9823.ENSSSCP00000027638	Ubiquitin cross-reactive protein; Uncharacterized protein; ISG15 ubiquitin-like modifier	https://smart.embl.de/smart/DDvec.cgi?smart=166:UBQ(2|74)+UBQ(80|151)+	100145895,A0A287AB58,A0A287AB58_PIG,ENSSSCG00000027982,ENSSSCP00000027638,ENSSSCT00000029764,G1P2,I3LU39,IFI15,ISG15,ISG15 ubiquitin-like modifier,ISG15-201,NM_001128469,NM_001128469.1,NM_001128469.2,NP_001121941,NP_001121941.1,NP_001121941.2,Ssc.11557,UCRP,UPI00025DE89E,Ubiquitin cross-reactive protein,Ubiquitin-like modifier,Ubiquitin-like protein ISG15,ssc:100145895
ITM2B	9823.ENSSSCP00000010034	Integral membrane protein 2b; Plays a regulatory role in the processing of the amyloid-beta A4 precursor protein (APP) and acts as an inhibitor of the amyloid-beta peptide aggregation and fibrils deposition. Plays a role in the induction of neurite outgrowth. Functions as a protease inhibitor by blocking access of secretases to APP cleavage sites (By similarity). Bri23 peptide prevents aggregatio…	https://smart.embl.de/smart/DDvec.cgi?smart=266:TRANS(52|74)+BRICHOS(137|231)+	595120,AAX77007.1,ABB96285.1,ABri23,AY864612,BRI2 ICD,BRI2 intracellular domain,BRI2, membrane form,BRI2C, soluble form,Bri,Bri2-23,Bri23 peptide,C-terminal peptide,DQ291151,ENSSSCG00000009403,ENSSSCP00000010034,ENSSSCT00000010302,F1RK12,ITM2B,ITM2B-201,ITM2B_PIG,Immature BRI2,Integral membrane protein 2B,Mature BRI2,NM_001042375.1,NP_001035834,NP_001035834.1,P23 peptide,Q2V6H9,Q52N47,Q56P25,Ssc.…
JUNB	9823.ENSSSCP00000024354	JunB proto-oncogene, AP-1 transcription factor subunit; Jun B proto-oncogene	https://smart.embl.de/smart/DDvec.cgi?smart=199:Pfam_Jun(1|109)+BRLZ(118|182)+	100523358,ENSSSCG00000013735,ENSSSCP00000024354,ENSSSCT00000015009,I3LJU2,I3LJU2_PIG,JUNB,JUNB-001,Jun B proto-oncogene,OTTSUSG00000003521,OTTSUST00000008465,Ssc.101817,Ssc.10881,Transcription factor jun-B,UPI00028F49B6,XM_005674483.2,XP_005674540,XP_005674540.1,jun B proto-oncogene,ssc:100523358
KMT2C	9823.ENSSSCP00000023447	[histone h3]-lysine4 n-trimethyltransferase mll3; Histone-lysine N-methyltransferase	https://smart.embl.de/smart/DDvec.cgi?smart=1518:Pfam_zf-HC5HC2H(1040|1118)+FYRN(1172|1215)+FYRC(1221|1308)+SET(1378|1500)+PostSET(1502|1518)+	100514805,2.1.1.354,A0A287A913,A0A287A913_PIG,CU928751.1,CU928751.1-201,EC 2.1.1.354,ENSSSCG00000022734,ENSSSCP00000023447,ENSSSCT00000026487,Histone-lysine N-methyltransferase 2C isoform X1,I3LHA2,KMT2C,Lysine methyltransferase 2C,Ssc.85390,Ssc.91101,UPI00025E1401,Uncharacterized protein,XP_020934780,ssc:100514805
LAMC2	9823.ENSSSCP00000016492	Laminin subunit gamma-2; Laminin subunit gamma 2	https://smart.embl.de/smart/DDvec.cgi?smart=1165:EGF_Lam(2|55)+EGF_Lam(58|102)+EGF_Lam(113|158)+LamB(219|344)+EGF_like(344|387)+EGF_like(391|434)+EGF_Lam(436|488)+EGF_Lam(491|544)+EGF_Lam(547|584)+COIL(586|693)+COIL(744|759)+COIL(924|958)+COIL(1013|1042)+	100624264,CU984578,ENSSSCG00000015556,ENSSSCP00000016492,ENSSSCT00000016946,F1S662,F1S662_PIG,I3LME4,LAMC2,LOC100514975,Laminin subunit gamma 2,Laminin subunit gamma-2,Laminin subunit gamma-2 isoform a,Laminin, gamma 2,Ssc.39901,Ssc.96752,Ssc.9784,UPI0001C981DF,Uncharacterized protein,XM_003130365,XM_003130365.2,XP_003130413,XP_003130413.2,XP_020919456,ssc:100624264
LANCL1	9823.ENSSSCP00000017118	Lanc-like protein 1 isoform x1; LanC like 1	https://smart.embl.de/smart/DDvec.cgi?smart=399:LANC_like(55|399)+	100153701,A0A287B283,A0A287B283_PIG,AEMK01018910.1,AEMK01018910.1-201,ENSSSCG00000016158,ENSSSCP00000017118,ENSSSCT00000017593,F1SSS1,F1SSS1_PIG,LANCL1,LOC100153701,LanC like 1,LanC-like protein 1 isoform X1,Ssc.4873,UPI00025DFE9A,Uncharacterized protein,XM_001926371,XM_001926371.3,XM_013986598.1,XP_001926406,XP_001926406.3,XP_013842052.1,XP_020932067,ssc:100153701
LGALS8	9823.ENSSSCP00000010821	Galectin-8; Galectin; Lectin, galactoside-binding, soluble, 8	https://smart.embl.de/smart/DDvec.cgi?smart=317:GLECT(17|152)+Gal-bind_lectin(191|316)+	100156193,A0A286ZYZ8,A0A286ZYZ8_PIG,CU406971,ENSSSCG00000010146,ENSSSCP00000010820,ENSSSCP00000010821,ENSSSCP00000028807,ENSSSCT00000011108,ENSSSCT00000011109,ENSSSCT00000032728,ENSSSCT00000033744,ENSSSCT00000034696,ENSSSCT00000034769,ENSSSCT00000035141,ENSSSCT00000035224,ENSSSCT00000036446,F1RGZ0,Galectin,Galectin-8,K7GLS5,LGALS8,LGALS8-001,LGALS8-002,LGALS8-003,LGALS8-004,LGALS8-005,LGALS8-006,…
LIPG	9823.ENSSSCP00000027699	Endothelial lipase precursor; Uncharacterized protein; Lipase, endothelial	https://smart.embl.de/smart/DDvec.cgi?smart=501:Pfam_Lipase(14|345)+Pfam_PLAT(350|482)+	100155736,3.1.1.3,CU914253,EC 3.1.1.3,EDL,EL,ENSSSCG00000004509,ENSSSCP00000004864,ENSSSCP00000022566,ENSSSCP00000023372,ENSSSCP00000027699,ENSSSCT00000004981,ENSSSCT00000023900,ENSSSCT00000029856,ENSSSCT00000031390,Endothelial lipase ,Endothelial lipase precursor,F1RPQ9,I3LES7,I3LH28,I3LUA0,I3LUA0_PIG,LIPG,LIPG-201,LIPG-202,LIPG-203,LIPG-204,Lipase G, endothelial type,Lipase, endothelial,NM_0012…
LOC100624226	9823.ENSSSCP00000010284	Tumor necrosis factor receptor superfamily member 10b-like isoform x1; Uncharacterized protein	https://smart.embl.de/smart/DDvec.cgi?smart=449:TRANS(43|62)+TNFR(102|142)+TNFR(144|183)+DEATH(337|431)+	100624226,CU326374,CU326374.1,CU326374.1-201,ENSSSCG00000009633,ENSSSCP00000010284,ENSSSCT00000010560,F1RM98,F1RM98_PIG,LOC100624226,Ssc.90392,UPI0001C971C1,Uncharacterized protein,XM_005670423.2,XM_005670430.2,XP_005670480.1,XP_005670487,XP_005670487.1,ssc:100624226
LRP2	9823.ENSSSCP00000016881	Low quality protein: low-density lipoprotein receptor-related protein 2; Multiligand endocytic receptor (By similarity). Acts together with CUBN to mediate endocytosis of high-density lipoproteins (By similarity). Mediates receptor-mediated uptake of polybasic drugs such as aprotinin, aminoglycosides and polymyxin B (By similarity). In the kidney, mediates the tubular uptake and clearance of lept…	https://smart.embl.de/smart/DDvec.cgi?smart=214:LDLa(2|39)+LDLa(46|85)+LDLa(87|127)+LDLa(132|169)+EGF(174|211)+	100519689,C0HL13,CU915387,CU915387.1,CU915387.1-201,ENSSSCG00000015929,ENSSSCP00000016881,ENSSSCT00000017345,F1S1W0,Glycoprotein 330,LRP-2,LRP2,LRP2_PIG,Low density lipoprotein-related protein 2,Megalin,Ssc.4289,UPI00025E01C0,Uncharacterized protein,XP_020931970,gp330,ssc:100519689
MAPRE1	9823.ENSSSCP00000007723	Sus scrofa microtubule-associated protein, RP/EB family, member 1 (MAPRE1), mRNA	https://smart.embl.de/smart/DDvec.cgi?smart=268:Pfam_CH(14|120)+Pfam_EB1(210|248)+	733687,ABB58918.1,DQ225363,ENSSSCG00000007253,ENSSSCP00000007723,ENSSSCT00000007936,F6Q3L0,F6Q3L0_PIG,MAPRE1,MAPRE1-201,Mapre3,Microtubule-associated protein, RP/EB family,NM_001044613,NM_001044613.1,NP_001038078,NP_001038078.1,Q2XVP5,Q2XVP5_PIG,Ssc.2146,UPI00005E45DE,XP_005672893.1,ssc:733687
MARCKSL1	9823.ENSSSCP00000003918	Uncharacterized protein	https://smart.embl.de/smart/DDvec.cgi?smart=199:Pfam_MARCKS(2|199)+	A0A287B4N8,A0A287B4N8_PIG,ENSSSCG00000003614,ENSSSCP00000003918,ENSSSCT00000004009,F1SV88,FP326680,LOC100518914,LOC100628001,MARCKS like 1,MARCKSL1,Ssc.6562,UPI0001C95B2D,Uncharacterized protein,XM_003127757,XM_003127757.3,XM_003356280,XM_003356280.2,XP_003127805,XP_003127805.1,XP_003127806,XP_003127806.1,XP_003356328,XP_003356328.1,XP_003356329,XP_003356329.1
MNDA	9823.ENSSSCP00000006841	Myeloid cell nuclear differentiation antigen	https://smart.embl.de/smart/DDvec.cgi?smart=775:PYRIN(6|84)+Pfam_HIN(208|376)+Pfam_HIN(585|752)+	A0A287AP08,A0A287AP08_PIG,ENSSSCG00000006418,ENSSSCP00000006841,ENSSSCT00000007031,F1RND9,LOC100521317,MNDA,MNDA-201,Myeloid cell nuclear differentiation antigen,PYHIN3,UPI00025DF86D,XP_003125734,XP_003125734.1,myeloid cell nuclear differentiation antigen
MNS1	9823.ENSSSCP00000004958	Low quality protein: meiosis-specific nuclear structural protein 1; Meiosis-specific nuclear structural 1	https://smart.embl.de/smart/DDvec.cgi?smart=497:Pfam_TPH(113|464)+	100621861,A0A5G2RCJ8,A0A5G2RCJ8_PIG,CU862036,ENSSSCG00000004601,ENSSSCP00000004958,ENSSSCT00000005082,F1RZG8,F1RZG8_PIG,FLJ11222,MNS1,MNS1-201,Meiosis specific nuclear structural 1,Meiosis-specific nuclear structural 1,SPATA40,Ssc.47125,UPI00025DFEF5,XM_013992959.1,XP_013848413,XP_013848413.1,meiosis-specific nuclear structural 1,ssc:100621861
MSH4	9823.ENSSSCP00000004082	Uncharacterized protein; mutS homolog 4	https://smart.embl.de/smart/DDvec.cgi?smart=934:Pfam_MutS_II(153|297)+MUTSd(328|655)+MUTSac(671|864)+	CU929611,ENSSSCG00000003774,ENSSSCP00000004082,ENSSSCP00000019449,ENSSSCT00000004176,ENSSSCT00000023892,F1S9R2,FP312934,I3L5Z8,I3L5Z8_PIG,MSH4,MSH4-201,MSH4-202,MutS homolog 4,UPI00025E16B5,UPI00025E16B6,Uncharacterized protein,mutS homolog 4
NAA15	9823.ENSSSCP00000009670	N-alpha-acetyltransferase 15, nata auxiliary subunit isoform x1; N(alpha)-acetyltransferase 15, NatA auxiliary subunit	https://smart.embl.de/smart/DDvec.cgi?smart=868:TPR(46|79)+TPR(81|114)+TPR(376|409)+TPR(410|443)+	100513554,A0A480RVE3,A0A480RVE3_PIG,CU914334,ENSSSCG00000009061,ENSSSCP00000009670,ENSSSCT00000009925,F1RRD3,FLJ13340,NAA15,NAA15-201,NARG1,NATH,Ssc.12421,Ssc.21627,TBDN100,UPI00025DFA6C,XM_003129186,XM_003129186.3,XP_003129234,XP_003129234.2,ssc:100513554
NOD1	9823.ENSSSCP00000017668	Uncharacterized protein; Nucleotide-binding oligomerization domain-containing protein 1	https://smart.embl.de/smart/DDvec.cgi?smart=846:Pfam_CARD(20|103)+Pfam_NACHT(196|368)+LRR(727|754)+LRR(755|782)+LRR(783|810)+LRR(811|838)+	100135660,ABY61043.1,B0FSM7,ENSSSCG00000016678,ENSSSCP00000017667,ENSSSCP00000017668,ENSSSCP00000030045,ENSSSCT00000018158,ENSSSCT00000018159,ENSSSCT00000033324,ENSSSCT00000033926,EU348830,F1SII2,K7GQ78,K7GQ78_PIG,NOD1,NOD1-001,NOD1-002,NOD1-201,NP_001107749,NP_001107749.1,OTTSUSG00000003516,OTTSUST00000008453,OTTSUST00000008489,Ssc.69921,UPI00025E1586,UPI00028F4AAC,Uncharacterized protein,ssc:10…
OAS1	9823.ENSSSCP00000010549	2'-5'-oligoadenylate synthetase 1, 40/46kDa; Interferon-induced, dsRNA-activated antiviral enzyme which plays a critical role in cellular innate antiviral response. In addition, it may also play a role in other cellular processes such as apoptosis, cell growth, differentiation and gene regulation. Synthesizes higher oligomers of 2'-5'-oligoadenylates (2-5A) from ATP which then bind to the inactiv…	https://smart.embl.de/smart/DDvec.cgi?smart=358:Pfam_NTP_transf_2(36|134)+Pfam_OAS1_C(163|348)+	(2-5')oligo(A) synthase 1,1PX5,2'-5'-oligoadenylate synthase 1,2'-5'-oligoadenylate synthetase 1, 40/46kDa,2-5A synthase 1,2.7.7.84,397570,4RWN,4RWO,4RWP,4RWQ,ENSSSCG00000009882,ENSSSCP00000010549,ENSSSCT00000010832,F1RJN6,IFI-4,NM_214303.1,NP_999468.1,O77734,OAS1,OAS1-201,OAS1_PIG,OIAS,OIASI,Q29599,Ssc.1031,Ssc.93920,UPI00025E027B,p42 OAS
OAS2	9823.ENSSSCP00000010548	Uncharacterized protein; 2'-5'-oligoadenylate synthetase 2, 69/71kDa	https://smart.embl.de/smart/DDvec.cgi?smart=557:Pfam_OAS1_C(5|186)+Pfam_NTP_transf_2(221|321)+Pfam_OAS1_C(343|531)+	2'-5'-oligoadenylate synthase 2,2'-5'-oligoadenylate synthetase ,2'-5'-oligoadenylate synthetase 2,2'-5'-oligoadenylate synthetase 2, 69/71kDa,2'-5'-oligoadenylates synthetase 2,2.7.7.84,595128,A0A286ZPC9,EC 2.7.7.84,ENSSSCG00000009881,ENSSSCP00000010547,ENSSSCP00000010548,ENSSSCT00000010830,ENSSSCT00000010831,F1RJN8,F1RKA7,F1RKA7_PIG,NM_001031796,NM_001031796.1,NP_001026966,NP_001026966.1,OAS2,O…
OASL	9823.ENSSSCP00000010587	2'-5'-oligoadenylate synthase-like protein; Uncharacterized protein; 2'-5'-oligoadenylate synthetase-like	https://smart.embl.de/smart/DDvec.cgi?smart=348:Pfam_OAS1_C(152|334)+	2'-5'-oligoadenylate synthase-like protein,2'-5'-oligoadenylate synthetase-like,595119,ENSSSCG00000009921,ENSSSCP00000010587,ENSSSCT00000010872,F1RIV0,F1RIV0_PIG,NM_001031790,NM_001031790.1,NP_001026960,NP_001026960.1,OASL,OASL-201,Ssc.42731,TRIP14,UPI0001C97107,Uncharacterized protein,p59OASL,ssc:595119
OPA1	9823.ENSSSCP00000012593	Dynamin-like 120 kda protein, mitochondrial isoform x1; OPA1, mitochondrial dynamin like GTPase; Optic atrophy 1 (autosomal dominant); Belongs to the TRAFAC class dynamin-like GTPase superfamily. Dynamin/Fzo/YdjA family	https://smart.embl.de/smart/DDvec.cgi?smart=675:DYNc(2|249)+COIL(631|663)+	100522705,3.6.5.5,EC 3.6.5.5,ENSSSCG00000011822,ENSSSCP00000012593,ENSSSCT00000012934,F1SFG7,F1SFG7_PIG,FLJ12460,KIAA0567,LOC100522705,MGM1,NPG,NTG,OPA1,OPA1 mitochondrial dynamin like GTPase,OPA1-201,Optic atrophy 1 (autosomal dominant),Optic atrophy protein 1 ,Ssc.22431,UPI00025E02E6,XM_003132598,XM_003132598.3,XP_003132646,XP_003132646.3,XP_020925722,optic atrophy 1 (autosomal dominant),ssc:10…
OR1M1	9823.ENSSSCP00000019735	Olfactory receptor 24; Olfactory receptor, family 1, subfamily M, member 1	https://smart.embl.de/smart/DDvec.cgi?smart=313:Pfam_7TM_GPCR_Srsx(35|305)+	396790,A0A287AX70,A0A287AX70_PIG,ENSSSCG00000028500,ENSSSCP00000019735,ENSSSCT00000030298,I3L6T3,LOC396790,OR19-6,OR1M1,OR1M1-201,Olfactory receptor,Olfactory receptor 24,Ssc.16066,UPI0001E8699D,XM_003484333,XM_003484333.1,XP_003484381,XP_003484381.1,ssc:396790
OSBPL7	9823.ENSSSCP00000018566	Oxysterol-binding protein; Oxysterol binding protein-like 7; Belongs to the OSBP family	https://smart.embl.de/smart/DDvec.cgi?smart=854:PH(48|144)+COIL(198|221)+Pfam_Oxysterol_BP(482|838)+	A0A5G2QUB9,A0A5G2QUB9_PIG,ENSSSCG00000017518,ENSSSCP00000018566,ENSSSCT00000019072,F1RWJ1,F1RWJ1_PIG,MGC71150,ORP7,OSBPL7,OSBPL7-201,Oxysterol binding protein-like 7,Oxysterol-binding protein,Ssc.29457,Ssc.96044,UPI00025E12EE,oxysterol binding protein-like 7
OTUD6B	9823.ENSSSCP00000006530	Low quality protein: otu domain-containing protein 6b; OTU domain containing 6B	https://smart.embl.de/smart/DDvec.cgi?smart=292:COIL(1|72)+COIL(101|141)+Pfam_OTU(153|278)+	100157831,3.4.19.12,CGI-77,CU179670,DUBA5,EC 3.4.19.12,ENSSSCG00000006120,ENSSSCP00000006530,ENSSSCT00000006712,F1RXF7,F1RXF7_PIG,LOC100157831,OTU domain containing 6B,OTU domain-containing protein 6 ,OTUD6B,OTUD6B-201,Ssc.4156,Ssc.83627,UPI0001C963E3,XM_003125574,XM_003125574.1,XM_003125574.3,XP_003125622,XP_003125622.1,ssc:100157831
P4HA1	9823.ENSSSCP00000010972	Procollagen-proline 2-oxoglutarate-4-dioxygenase; Sus scrofa prolyl 4-hydroxylase, alpha polypeptide I (P4HA1), mRNA	https://smart.embl.de/smart/DDvec.cgi?smart=534:SIGNAL(1|17)+Pfam_P4Ha_N(24|155)+P4Hc(335|518)+	1.14.11.2,100037299,A1X898,A1X898_PIG,ABC47142.1,CU467934,DQ306706,EC 1.14.11.2,ENSSSCG00000010292,ENSSSCP00000010972,ENSSSCP00000010973,ENSSSCT00000011264,ENSSSCT00000011265,FP085541,NM_001097435,NM_001097435.1,NP_001090904,NP_001090904.1,P4HA,P4HA1,P4HA1-201,Procollagen-proline 2-oxoglutarate-4-dioxygenase,Prolyl 4-hydroxylase ,Prolyl 4-hydroxylase subunit alpha 1,Prolyl 4-hydroxylase subunit a…
PANK1	9823.ENSSSCP00000011145	Pantothenate kinase 1 isoform x1; Pantothenate kinase 1	https://smart.embl.de/smart/DDvec.cgi?smart=604:Pfam_Fumble(244|596)+	100154650,2.7.1.33,A0A287APU9,A0A287APU9_PIG,CT955956,EC 2.7.1.33,ENSSSCG00000010456,ENSSSCP00000011145,ENSSSCT00000011442,F1SCX8,MGC24596,PANK,PANK1,PANK1-201,PANK1a,PANK1b,Pantothenate kinase 1,Pantothenate kinase 1 isoform X1,Ssc.97496,Type II pantothenate kinase ,UPI00025DF6CF,XM_001926022,XM_001926022.2,XP_001926057,XP_001926057.2,XP_005671322,pantothenate kinase 1,ssc:100154650
PARPBP	9823.ENSSSCP00000000918	Pcna-interacting partner isoform x2; PARP1 binding protein	http://smart.embl.de/smart/DDt.cgi?smart=537:	100523000,A0A5G2QYX1,A0A5G2QYX1_PIG,C12orf48,CU915488,ENSSSCG00000000859,ENSSSCP00000000918,ENSSSCT00000000938,F1SRJ5,F1SRJ5_PIG,FLJ20641,LOC100523000,PARI,PARP1 binding protein,PARPBP,PARPBP-201,PCNA-interacting partner isoform 1,PCNA-interacting partner isoform X2,Ssc.101810,Ssc.98990,UPI00025E0ECA,XM_003126675.5,XP_003126723,XP_003126723.3,XP_003126723.4,ssc:100523000
PGAM2	9823.ENSSSCP00000017710	2,3-bisphosphoglycerate-dependent phosphoglycerate mutase; Sus scrofa phosphoglycerate mutase 2 (muscle) (PGAM2), mRNA; Belongs to the phosphoglycerate mutase family. BPG- dependent PGAM subfamily	https://smart.embl.de/smart/DDvec.cgi?smart=253:PGAM(5|193)+	100188980,5.4.2.11,5.4.2.4,ABV22633.1,ABV22634.1,AJ557237,AJ557238,AJ557239,B5KJG2,B5KJG2_PIG,B5KJG3,CAD89670.1,CAD89671.1,CAD89672.1,EC 5.4.2.11,EF620916,EF620917,ENSSSCG00000016720,ENSSSCP00000017710,ENSSSCT00000018201,FP236704,NM_001134968,NM_001134968.1,NP_001128440,NP_001128440.1,PGAM2,PGAM2-201,Phosphoglycerate mutase,Phosphoglycerate mutase 2,Q70PG2,Ssc.11143,UPI00017F8EE4,ssc:100188980
PHI-1	9823.ENSSSCP00000013862	Protein phosphatase 1 regulatory subunit 14B; Inhibitor of PPP1CA. Has over 50-fold higher inhibitory activity when phosphorylated (By similarity)	https://smart.embl.de/smart/DDvec.cgi?smart=147:Pfam_PP1_inhibitor(39|147)+	397205,AAM89293.1,AY122324,ENSSSCG00000013035,ENSSSCP00000013862,ENSSSCT00000014248,NM_214115,NM_214115.1,NP_999280,NP_999280.1,PHI-1,PHI1,PP14B_PIG,PPP1R14B,PPP1R14B-201,Phosphatase holoenzyme inhibitor 1,Protein phosphatase 1 regulatory subunit 14B,Q8MIK9,Ssc.369,UPI0000088512,Ubiquitous PKC-potentiated PP1 inhibitor,pPHI-1,ssc:397205
PHLDA1	9823.ENSSSCP00000000552	Pleckstrin homology-like domain, family A, member 1	https://smart.embl.de/smart/DDvec.cgi?smart=388:PH(152|279)+	100523904,CU915734,DT1P1B11,ENSSSCG00000000521,ENSSSCP00000000552,ENSSSCT00000000563,F1SGD8,F1SGD8_PIG,LOC100523904,PHLDA1,PHLDA1-201,PHRIP,TDAG51,UPI0001C9522C,XM_003126389,XM_003126389.2,XM_013997744.1,XP_003126437,XP_003126437.1,XP_013853198.1,XP_020947709,ssc:100523904
PLG	9823.ENSSSCP00000004364	Plasminogen precursor; Plasmin dissolves the fibrin of blood clots and acts as a proteolytic factor in a variety of other processes including embryonic development, tissue remodeling, tumor invasion, and inflammation. In ovulation, weakens the walls of the Graafian follicle. It activates the urokinase-type plasminogen activator, collagenases and several complement zymogens, such as C1 and C5. Cle…	https://smart.embl.de/smart/DDvec.cgi?smart=809:SIGNAL(1|19)+PAN_AP(20|97)+KR(101|183)+KR(184|264)+KR(273|354)+KR(375|456)+KR(478|561)+Tryp_SPc(579|802)+	3.4.21.7,733660,Activation peptide,EC 3.4.21.7,ENSSSCG00000004038,ENSSSCP00000004364,ENSSSCT00000004466,F1SB81,FP085554,NM_001044590,NM_001044590.1,NM_001044590.2,NP_001038055,NP_001038055.1,P06867,PLG,PLG-201,PLMN_PIG,Plasmin heavy chain A,Plasmin heavy chain A, short form,Plasmin light chain B,Plasminogen,Plasminogen ,Plasminogen precursor,Q19AZ9,Ssc.55956,Ssc.65489,UPI0001C95C01,plasminogen,ss…
PLSCR3	9823.ENSSSCP00000023529	Phospholipid scramblase 3; Phospholipid scramblase; May mediate accelerated ATP-independent bidirectional transbilayer migration of phospholipids upon binding calcium ions that results in a loss of phospholipid asymmetry in the plasma membrane	https://smart.embl.de/smart/DDvec.cgi?smart=297:Pfam_Scramblase(64|286)+	102163020,ENSSSCG00000029391,ENSSSCP00000023529,ENSSSCT00000031766,I3LHI3,I3LHI3_PIG,LOC100621827,PLSCR3,Phospholipid scramblase,Phospholipid scramblase 3,TMEM256-PLSCR3,TMEM256-PLSCR3 readthrough (NMD candidate),TMEM256-PLSCR3-201,UPI00025E1811,XM_003358248,XM_003358248.1,XM_005669207.2,XM_005669208.2,XM_013981306.1,XP_003358296,XP_003358296.1,XP_005669264,XP_005669264.1,XP_005669265.1,XP_013836…
PNPT1	9823.ENSSSCP00000008963	Polyribonucleotide nucleotidyltransferase 1, mitochondrial; Uncharacterized protein	https://smart.embl.de/smart/DDvec.cgi?smart=250:KH(70|135)+S1(143|216)+	100642182,2.7.7.8,A0A287AMV5,A0A287AMV5_PIG,EC 2.7.7.8,ENSSSCG00000008399,ENSSSCP00000008963,ENSSSCT00000009196,F1SQL0,NP_001233196,PNPT1,Polyribonucleotide nucleotidyltransferase ,Polyribonucleotide nucleotidyltransferase 1,UPI00025DFF4D,Uncharacterized protein,XP_003481258,XP_003481258.1,ssc:100642182
PREB	9823.ENSSSCP00000009118	Prolactin regulatory element-binding protein; Prolactin regulatory element binding	https://smart.embl.de/smart/DDvec.cgi?smart=415:WD40(144|183)+WD40(186|224)+WD40(290|329)+TRANS(392|414)+	100522734,ENSSSCG00000008553,ENSSSCP00000009118,ENSSSCT00000009358,F1SED4,F1SED4_PIG,PREB,PREB-201,Prolactin regulatory element binding,Prolactin regulatory element-binding protein,SEC12,UPI00025E0CED,XM_003125297.3,XP_003125345,XP_003125345.1,prolactin regulatory element binding,ssc:100522734
PRRG1	9823.ENSSSCP00000025407	Transmembrane gamma-carboxyglutamic acid protein 1; Uncharacterized protein; Proline rich Gla (G-carboxyglutamic acid) 1	https://smart.embl.de/smart/DDvec.cgi?smart=218:GLA(2|65)+TRANS(84|106)+	100623926,CU928355,ENSSSCG00000027777,ENSSSCP00000025407,ENSSSCP00000028558,ENSSSCT00000028670,ENSSSCT00000036005,I3LMT5,I3LMT5_PIG,LOC100623926,OTTSUSG00000004477,OTTSUST00000011100,OTTSUST00000011101,PRGP1,PRRG1,PRRG1-001,PRRG1-002,Proline rich Gla (G-carboxyglutamic acid) 1,Proline rich and Gla domain 1,Ssc.11284,Ssc.41067,UPI00021072BC,Uncharacterized protein,XM_003360253,XM_003360253.2,XM_00…
PSMA6	9823.ENSSSCP00000002132	20S proteasome subunit alpha 1; Sus scrofa proteasome (prosome, macropain) subunit, alpha type, 6 (PSMA6), mRNA	https://smart.embl.de/smart/DDvec.cgi?smart=246:Proteasome_A_N(9|31)+Pfam_Proteasome(32|220)+	100156790,20S proteasome subunit alpha 1 ,3.4.25.1,AAV84199.1,AY680664,CT797470,EC 3.4.25.1,ENSSSCG00000001951,ENSSSCP00000002132,ENSSSCT00000002183,F2Z5N0,F2Z5N0_PIG,NM_001139472,NM_001139472.1,NP_001132944,NP_001132944.1,PSMA6,PSMA6-201,Proteasome subunit alpha type,Proteasome subunit alpha type-6,Q5GA56,T01.971,UPI0000001C1E,ssc:100156790
PSMB9	9823.ENSSSCP00000001583	Sus scrofa proteasome (prosome, macropain) subunit, beta type, 9 (large multifunctional peptidase 2) (PSMB9), mRNA	https://smart.embl.de/smart/DDvec.cgi?smart=219:Pfam_Proteasome(17|198)+	20S proteasome subunit beta 9 ,3.4.25.1,654294,A5D9J0,ABC02872.1,ABC59113.1,ABD15170.1,ABG57117.1,CAN13312.1,CAN13314.1,DQ295031,DQ333333,DQ335214,DQ659151,EC 3.4.25.1,ENSSSCG00000001463,ENSSSCP00000001583,ENSSSCP00000001584,ENSSSCT00000001625,ENSSSCT00000001626,LMP2,LMP2-201,LOC100520085,NM_001037961,NM_001037961.1,NP_001033050,NP_001033050.1,PSMB9,Proteasome subunit beta,Proteasome subunit beta…
PSMG1	9823.ENSSSCP00000027339	Proteasome assembly chaperone 1; Chaperone protein which promotes assembly of the 20S proteasome as part of a heterodimer with psmg2	https://smart.embl.de/smart/DDvec.cgi?smart=289:Pfam_PAC1(2|288)+	100625573,BRWD1,CU914294,CU914294.4,CU914294.4-201,DSCR2,ENSSSCG00000030314,ENSSSCP00000027339,ENSSSCT00000023379,I3LT95,I3LT95_PIG,LRPC21,NM_001244457,NM_001244457.1,NP_001231386,NP_001231386.1,PAC1,PSMG1,PSMG1-201,Proteasome assembly chaperone 1,Ssc.41343,UPI0002106B7C,c21-LRP,ssc:100625573
PTPN11	9823.ENSSSCP00000020527	Tyrosine-protein phosphatase non-receptor type 11 isoform x1; Protein tyrosine phosphatase, non-receptor type 11; Belongs to the protein-tyrosine phosphatase family. Non-receptor class 2 subfamily	https://smart.embl.de/smart/DDvec.cgi?smart=547:Pfam_SH2(1|35)+SH2(64|157)+PTPc(200|477)+	100170851,3.1.3.48,A0A5G2QDD3,A0A5G2QDD3_PIG,BPTP3,EC 3.1.3.48,ENSSSCG00000030289,ENSSSCP00000020527,ENSSSCT00000030697,FP340175,I3L916,NS1,PTP2C,PTPN11,PTPN11-201,SH-PTP2,SHP-2,SHP2,Ssc.22794,Tyrosine-protein phosphatase non-receptor type,UPI00025E0531,XM_003359116,XM_003359116.2,XP_003359164,XP_003359164.2,XP_013845815,ssc:100170851
PVRL3	9823.ENSSSCP00000027811	Poliovirus receptor-related protein 3; Nectin cell adhesion molecule 3; Poliovirus receptor-related 3	https://smart.embl.de/smart/DDvec.cgi?smart=503:IG(17|121)+Pfam_C2-set_2(127|211)+TRANS(358|380)+	100518152,A0A287B3B5,A0A287B3B5_PIG,CD113,CDw113,CU914400,DKFZP566B0846,ENSSSCG00000011933,ENSSSCP00000012713,ENSSSCP00000021360,ENSSSCP00000027811,ENSSSCP00000029129,ENSSSCT00000013057,ENSSSCT00000022933,ENSSSCT00000023058,ENSSSCT00000034662,F1SLS5,I3LBE1,I3LUL1,LOC100518152,NECTIN3,Nectin cell adhesion molecule 3,Nectin-3 isoform X1,OTTSUSG00000002420,OTTSUST00000005018,OTTSUST00000005019,PPR3,…
RAP2A	9823.ENSSSCP00000010152	Ras-related protein rap-2a; Small GTP-binding protein which cycles between a GDP-bound inactive and a GTP-bound active form. In its active form interacts with and regulates several effectors including MAP4K4, MINK1 and TNIK. Part of a signaling complex composed of NEDD4, RAP2A and TNIK which regulates neuronal dendrite extension and arborization during development. More generally, it is part of s…	https://smart.embl.de/smart/DDvec.cgi?smart=105:RAS(1|105)+	100144507,100155367,CU633821,CU633821.1,CU633821.1-201,ENSSSCG00000009506,ENSSSCP00000010152,ENSSSCT00000010423,F2Z519,LOC100155367,NM_001123185,NM_001123185.1,NP_001116657,NP_001116657.1,Q06AU2,RAP2A,RAP2A_PIG,Ras-related protein Rap-2A,Ras-related protein Rap-2a,Ssc.62560,Ssc.98171,UPI0000025BD8,XM_003131056,XM_003131056.3,XP_003131104,XP_003131104.3,XP_020921475,ssc:100155367
RPP38	9823.ENSSSCP00000021772	Ribonucleases p/mrp protein subunit rpp38; Uncharacterized protein; Ribonuclease P/MRP 38kDa subunit	https://smart.embl.de/smart/DDvec.cgi?smart=285:Pfam_Ribosomal_L7Ae(99|190)+	100626611,3.1.26.5,EC 3.1.26.5,ENSSSCG00000027110,ENSSSCP00000021772,ENSSSCT00000024077,FP312867.1,FP312867.1-201,I3LCJ7,I3LCJ7_PIG,NM_001243673,NM_001243673.1,NP_001230602,NP_001230602.1,RPP38,RPP38-201,Ribonuclease P protein subunit p38,Ribonuclease P/MRP 38kDa subunit,Ribonuclease P/MRP subunit p38,Ribonucleases P/MRP protein subunit RPP38 ,Ssc.37727,Ssc.82755,Ssc.87792,UPI0002106473,Uncharact…
RPS6KA4	9823.ENSSSCP00000026900	Ribosomal protein s6 kinase alpha-4 isoform x1; Ribosomal protein S6 kinase, 90kDa, polypeptide 4; Belongs to the protein kinase superfamily. AGC Ser/Thr protein kinase family. S6 kinase subfamily	https://smart.embl.de/smart/DDvec.cgi?smart=771:S_TKc(33|301)+S_TK_X(302|363)+S_TKc(411|674)+	100626270,2.7.11.1,EC 2.7.11.1,ENSSSCG00000028806,ENSSSCP00000026900,ENSSSCT00000026232,I3LS09,I3LS09_PIG,MSK2,RPS6KA4,RPS6KA4-201,RSK-B,Ribosomal protein S6 kinase,Ribosomal protein S6 kinase alpha-4 ,Ribosomal protein S6 kinase alpha-4 isoform X1,UPI00022CE43C,XM_003353803,XM_003353803.2,XM_003480680,XM_003480680.1,XM_003480681,XM_003480681.1,XP_003353851,XP_003353851.2,XP_003480728,XP_00348072…
RUFY4	9823.ENSSSCP00000017142	Run and fyve domain-containing protein 4; RUN and FYVE domain containing 4	https://smart.embl.de/smart/DDvec.cgi?smart=571:Pfam_RUN(41|165)+COIL(410|484)+	100156394,ENSSSCG00000016182,ENSSSCP00000017142,ENSSSCT00000017620,F1SS06,F1SS06_PIG,FLJ46536,RUFY4,RUFY4-201,RUN and FYVE domain containing 4,RUN and FYVE domain-containing protein 4,UPI0001E887F0,XM_003359647,XM_003359647.1,XP_003359695,XP_003359695.1,XP_020930938,ssc:100156394
SCARB2	9823.ENSSSCP00000009582	Uncharacterized protein; Sus scrofa scavenger receptor class B, member 2 (SCARB2), mRNA; Belongs to the CD36 family	https://smart.embl.de/smart/DDvec.cgi?smart=478:Pfam_CD36(11|457)+	414407,AAS72372.1,AY563473,ENSSSCG00000008980,ENSSSCP00000009582,ENSSSCT00000009835,F1RYT3,F1RYT3_PIG,Lysosome membrane protein 2,Lysosome membrane protein 2 isoform 1,Lysosome membrane protein 2 precursor,NM_001244155,NM_001244155.1,NP_001231084,NP_001231084.1,Q6Q2P7,SCARB2,SCARB2-201,Scavenger receptor class B member 2,Ssc.8609,UPI0001C96EF4,Uncharacterized protein,ssc:414407
SDC2	9823.ENSSSCP00000006499	Syndecan-2 precursor; Belongs to the syndecan proteoglycan family	https://smart.embl.de/smart/DDvec.cgi?smart=191:4.1m(158|176)+	100152754,CD362,ENSSSCG00000006088,ENSSSCP00000006499,ENSSSCT00000006679,F1S0L5,F1S0L5_PIG,HSPG,HSPG1,NP_001302683,SDC2,SDC2-201,SYND2,Ssc.38296,Syndecan,Syndecan 2,Syndecan-2 precursor,UPI00025E15A2,XM_001926939,XM_001926939.3,XP_001926974,XP_001926974.2,fibroglycan,ssc:100152754,syndecan 2
SERPINE1	9823.ENSSSCP00000026436	Serpin peptidase inhibitor, clade e (nexin, plasminogen activator inhibitor type 1), member 1; Serine protease inhibitor. Inhibits TMPRSS7. Is a primary inhibitor of tissue-type plasminogen activator (PLAT) and urokinase- type plasminogen activator (PLAU). As PLAT inhibitor, it is required for fibrinolysis down-regulation and is responsible for the controlled degradation of blood clots. As PLAU i…	https://smart.embl.de/smart/DDvec.cgi?smart=393:SIGNAL(1|22)+SERPIN(31|393)+	396945,ENSSSCG00000025698,ENSSSCP00000026436,ENSSSCT00000026956,Endothelial plasminogen activator inhibitor,I3LQQ6,NM_213910.1,NP_999075,NP_999075.1,P79335,PAI,PAI-1,PAI1,PAI1_PIG,PLANH1,Plasminogen activator inhibitor 1,SERPINE1,SERPINE1-201,Serpin E1,UPI00025DF333
SLC1A7	9823.ENSSSCP00000004168	Amino acid transporter; Solute carrier family 1 (glutamate transporter), member 7	https://smart.embl.de/smart/DDvec.cgi?smart=561:Pfam_SDF(19|477)+	100519664,Amino acid transporter,EAAT5,ENSSSCG00000003852,ENSSSCP00000004168,ENSSSCT00000004264,Excitatory amino acid transporter 5 isoform X1,F1S763,F1S763_PIG,SLC1A7,SLC1A7-201,Ssc.93853,UPI00025DF6C3,XM_003128001,XM_003128001.1,XP_003128049,XP_003128049.1,XP_013854831,ssc:100519664
SMTN	9823.ENSSSCP00000010688	Uncharacterized protein; Smoothelin	https://smart.embl.de/smart/DDvec.cgi?smart=912:Pfam_Smoothelin(1|41)+Pfam_Smoothelin(73|122)+Pfam_Smoothelin(568|617)+CH(798|897)+	414369,A0A5G2QI59,A0A5G2QI59_PIG,AAS55064.1,AY547544,Calponin-homology (CH) domain-containing protein,ENSSSCG00000010017,ENSSSCP00000010688,ENSSSCT00000010974,F1RPD7,F1RPD7_PIG,NM_001244360,NM_001244360.1,NP_001231289,NP_001231289.1,Q6QD61,SMTN,SMTN-201,Smoothelin,Ssc.2207,UPI00017F05C6,Uncharacterized protein,smoothelin,ssc:414369
SNX12	9823.ENSSSCP00000013195	Sorting nexin-3/12; Sorting nexin 12	https://smart.embl.de/smart/DDvec.cgi?smart=162:PX(27|149)+	100155023,A0A286ZKH8,A0A286ZKH8_PIG,CU468205,ENSSSCG00000012400,ENSSSCP00000013195,ENSSSCP00000028680,ENSSSCP00000029020,ENSSSCT00000013558,ENSSSCT00000036115,ENSSSCT00000036222,F2Z596,F2Z596_PIG,K7GLF1,K7GMC9,LOC100155023,OTTSUSG00000004626,OTTSUST00000011546,OTTSUST00000011547,OTTSUST00000011548,SNX12,SNX12-001,SNX12-002,SNX12-003,Sorting nexin 12,Sorting nexin-12,Sorting nexin-3/12,Ssc.2628,Ss…
SPARC	9823.ENSSSCP00000018098	Secreted protein acidic and rich in cysteine; Appears to regulate cell growth through interactions with the extracellular matrix and cytokines. Binds calcium and copper, several types of collagen, albumin, thrombospondin, PDGF and cell membranes. There are two calcium binding sites; an acidic domain that binds 5 to 8 Ca(2+) with a low affinity and an EF-hand loop that binds a Ca(2+) ion with a hi…	https://smart.embl.de/smart/DDvec.cgi?smart=299:SIGNAL(1|17)+FOLN(68|91)+KAZAL(91|146)+Pfam_SPARC_Ca_bdg(149|285)+	595124,A4H2I5,AM422207,AM422208,BM-40,Basement-membrane protein 40,CAM12303.1,CAM12304.1,ENSSSCG00000017083,ENSSSCP00000018098,ENSSSCT00000018599,LOC100514136,NM_001031794.1,NP_001026964,NP_001026964.1,ON,Osteonectin,P20112,Q4Z8Q2,SPARC,SPARC precursor,SPARC-201,SPRC_PIG,Secreted protein acidic and rich in cysteine,UPI00025E0E58,XP_003134185,XP_003134185.2,XP_003361338,XP_003361338.1,ssc:595124
SPP1	9823.ENSSSCP00000009825	Secreted phosphoprotein 1; Osteopontin; Binds tightly to hydroxyapatite. Appears to form an integral part of the mineralized matrix. Probably important to cell-matrix interaction; Belongs to the osteopontin family	https://smart.embl.de/smart/DDvec.cgi?smart=303:SIGNAL(1|16)+OSTEO(17|303)+	397087,AAA31094.1,AB530168,BAI48023.1,Bone sialoprotein 1,CAA34594.1,D0G7G0,ENSSSCG00000009216,ENSSSCP00000009825,ENSSSCP00000009826,ENSSSCT00000010091,ENSSSCT00000010092,M84121,NM_214023,NM_214023.1,NP_999188,NP_999188.1,OPN,OSTP_PIG,OTTSUSG00000000904,OTTSUST00000001845,Osteopontin,Osteopontin precursor,P14287,SPP-1,SPP1,SPP1-001,Secreted phosphoprotein 1,UPI0000130EEE,X16575,XM_005667004.2,XP_…
SRSF11	9823.ENSSSCP00000004101	Splicing factor, arginine/serine-rich 11; Uncharacterized protein; Sus scrofa serine/arginine-rich splicing factor 11 (SRSF11), mRNA	https://smart.embl.de/smart/DDvec.cgi?smart=483:RRM(33|107)+	733656,ABF72046.1,CU694928,DQ499456,ENSSSCG00000003791,ENSSSCP00000004101,ENSSSCT00000004195,F6Q230,F6Q230_PIG,NM_001044587,NM_001044587.1,NP_001038052,NP_001038052.1,Q19QT0,SFRS11,SFRS11-201,SRSF11,Serine/arginine-rich splicing factor 11,Splicing factor, arginine/serine-rich 11,Ssc.54073,UPI0000D8217C,Uncharacterized protein,ssc:733656
STIP1	9823.ENSSSCP00000025642	annotation not available	https://smart.embl.de/smart/DDvec.cgi?smart=415:TPR(4|37)+TPR(38|71)+TPR(72|105)+TPR(225|258)+TPR(259|292)+TPR(300|333)+TPR(360|393)+	100623923,ENSSSCG00000021620,ENSSSCP00000025642,ENSSSCT00000027308,I3LNG8,I3LNG8_PIG,LOC100623923,STIP1,Ssc.1549,Stress induced phosphoprotein 1,Stress-induced-phosphoprotein 1,UPI00025E08DF,XM_003353794,XM_003353794.1,XM_003353794.3,XP_003353842,XP_003353842.1,ssc:100623923
STMN1	9823.ENSSSCP00000021642	Stathmin; Involved in the regulation of the microtubule (MT) filament system by destabilizing microtubules. Prevents assembly and promotes disassembly of microtubules (By similarity). Its phosphorylation at Ser-16 may be required for axon formation during neurogenesis. Involved in the control of the learned and innate fear (By similarity); Belongs to the stathmin family	https://smart.embl.de/smart/DDvec.cgi?smart=149:Pfam_Stathmin(5|140)+	494463,AAT66936.1,AY644720,ENSSSCG00000026257,ENSSSCP00000021642,ENSSSCT00000025212,NM_001009582,NM_001009582.1,NP_001009582,NP_001009582.1,Q6DUB7,STMN1,STMN1-201,STMN1_PIG,Ssc.7701,Stathmin,Sus scrofa stathmin 1 (STMN1), mRNA.,UPI0000044E0E,XM_005665112.2,XM_005665113.2,XM_005665114.2,XM_013999060.1,XP_005665169.1,XP_005665170.1,XP_005665171.1,XP_013854514.1,ssc:494463
SUPT5H	9823.ENSSSCP00000025320	Low quality protein: transcription elongation factor spt5; Transcription elongation factor SPT5; Suppressor of Ty 5 homolog (S. cerevisiae)	https://smart.embl.de/smart/DDvec.cgi?smart=1088:COIL(36|65)+Pfam_Spt5_N(75|173)+NGN(177|268)+KOW(273|300)+KOW(420|447)+KOW(472|499)+KOW(594|621)+KOW(704|731)+CTD(773|909)+KOW(1035|1062)+	100623068,A0A5G2RNJ4,A0A5G2RNJ4_PIG,ENSSSCG00000023556,ENSSSCP00000020914,ENSSSCP00000025320,ENSSSCT00000030229,ENSSSCT00000031855,FLJ34157,FP102918,I3LA48,I3LA48_PIG,I3LMJ9,SPT5,SPT5H,SUPT5H,SUPT5H-201,SUPT5H-202,Ssc.46795,Suppressor of Ty 5 homolog (S. cerevisiae),Transcription elongation factor SPT5,UPI00025E12E3,UPI00025E12E4,XM_003355901,XM_003355901.1,XM_003355902,XM_003355902.1,XM_00335590…
TACSTD2	9823.ENSSSCP00000004146	Tumor-associated calcium signal transducer 2	https://smart.embl.de/smart/DDvec.cgi?smart=323:SIGNAL(1|30)+TY(105|149)+TRANS(276|298)+	100510966,EGP-1,ENSSSCG00000003832,ENSSSCP00000004146,ENSSSCT00000004241,F1S7A4,F1S7A4_PIG,GA733-1,LOC100510966,M1S1,Ssc.2627,TACSTD2,TACSTD2-201,TROP2,Tumor associated calcium signal transducer 2,Tumor-associated calcium signal transducer 2,UPI0001C95EB2,XM_003127967,XM_003127967.1,XM_003127967.3,XP_003128015,XP_003128015.1,ssc:100510966,tumor-associated calcium signal transducer 2
TAPBP	9823.ENSSSCP00000001636	TAP binding protein (tapasin)	https://smart.embl.de/smart/DDvec.cgi?smart=463:SIGNAL(1|21)+Pfam_C1-set(300|390)+	100155428,A0A287A1Y1,A0A287A1Y1_PIG,ENSSSCG00000001507,ENSSSCP00000001636,ENSSSCT00000001680,F1RZT0,F1RZT0_PIG,LOC100155428,Ssc.3828,TAP binding protein,TAP binding protein (tapasin),TAPA,TAPBP,TAPBP-201,Tapasin,UPI00025DF641,XM_001925468,XM_001925468.2,XM_005665884.2,XP_001925503,XP_001925503.2,XP_005665941,XP_005665941.1,ZBTB22,Zinc finger and BTB domain containing 22,ssc:100155428
TAPBPL	9823.ENSSSCP00000000750	Tapasin-related protein isoform x1; TAP binding protein-like	https://smart.embl.de/smart/DDvec.cgi?smart=443:SIGNAL(1|20)+IG(193|298)+IGc1(313|389)+TRANS(403|425)+	100520908,ENSSSCG00000000704,ENSSSCP00000000750,ENSSSCT00000000766,F1SL31,F1SL31_PIG,FLJ10143,LOC100520908,TAP binding protein like,TAP binding protein-like,TAPBP-R,TAPBPL,TAPBPL-201,TAPBPR,Tapasin-related protein isoform X1,UPI00025DFE52,XM_003126551,XM_003126551.3,XP_003126599,XP_003126599.3,XP_005653214,ssc:100520908
TBC1D1	9823.ENSSSCP00000009352	TBC1 domain family member 1 isoform X1; TBC1 (tre-2/USP6, BUB2, cdc16) domain family, member 1	https://smart.embl.de/smart/DDvec.cgi?smart=485:Pfam_DUF3350(7|62)+TBC(114|334)+COIL(393|446)+	100524447,CU407298,ENSSSCG00000008774,ENSSSCP00000009352,ENSSSCT00000009599,F1S4K5,I3LNR0,I3LNR0_PIG,KIAA1108,LOC100524447,Ssc.35469,Ssc.97611,TBC,TBC1,TBC1 domain family member 1,TBC1 domain family member 1 isoform X1,TBC1 domain family member 1 isoform X4,TBC1D1,TBC1D1-201,UPI00025E0DD2,XM_003128917,XM_003128917.3,XP_003128965,XP_003128965.2,XP_020956759,ssc:100524447
TGFB1	9823.ENSSSCP00000003267	Transforming growth factor beta-1 proprotein: Precursor of the Latency-associated peptide (LAP) and Transforming growth factor beta-1 (TGF-beta-1) chains, which constitute the regulatory and active subunit of TGF-beta-1, respectively. Transforming growth factor beta-1: Multifunctional protein that regulates the growth and differentiation of various cell types and is involved in various processes,…	https://smart.embl.de/smart/DDvec.cgi?smart=272:Pfam_TGFb_propeptide(2|143)+TGFB(175|272)+	397078,3RJR,5VQF,AJ621785,CAF21862.1,ENSSSCG00000003017,ENSSSCP00000003267,ENSSSCP00000030317,ENSSSCT00000003350,ENSSSCT00000036469,F1RH82,K7GQZ2,LAP,Latency-associated peptide,NM_214015.2,NP_999180,NP_999180.1,NP_999180.2,OTTSUSG00000001966,OTTSUST00000004069,P07200,P08832,Q703I6,TGF-BETA-1,TGF-beta-1,TGFB1,TGFB1-001,TGFB1-201,TGFB1_PIG,Transforming growth factor beta-1,Transforming growth facto…
TIMP3	9823.ENSSSCP00000000161	Metalloproteinase inhibitor 3; TIMP metallopeptidase inhibitor 3	https://smart.embl.de/smart/DDvec.cgi?smart=171:NTR(1|154)+	396775,A0A286ZZX3,A0A286ZZX3_PIG,CU633408,ENSSSCG00000000155,ENSSSCP00000000161,ENSSSCT00000000163,F1SPS4,Metalloproteinase inhibitor 3,SFD,TIMP metallopeptidase inhibitor 3,TIMP-3,TIMP3,TIMP3-201,UPI00025E1779,XM_003126073,XM_003126073.3,XM_003126073.5,XP_003126121,XP_003126121.3,ssc:396775
TIPIN	9823.ENSSSCP00000005319	Timeless-interacting protein; Plays an important role in the control of DNA replication and the maintenance of replication fork stability	https://smart.embl.de/smart/DDvec.cgi?smart=289:Pfam_Swi3(65|147)+	100153268,A0A287BGF4,A0A287BGF4_PIG,ENSSSCG00000004942,ENSSSCP00000005319,ENSSSCT00000005454,F1SJJ8,FLJ20516,LOC100153268,TIMELESS interacting protein,TIMELESS-interacting protein,TIPIN,TIPIN-201,UPI00017EFC76,XM_001925231,XM_001925231.3,XP_001925266,XP_001925266.2,ssc:100153268
TMA7	9823.ENSSSCP00000012104	Uncharacterized protein; Translation machinery associated 7 homolog (S. cerevisiae)	https://smart.embl.de/smart/DDvec.cgi?smart=64:Pfam_TMA7(3|64)+	CCDC72,ENSSSCG00000011351,ENSSSCP00000012104,ENSSSCT00000012428,F2Z5V1,F2Z5V1_PIG,HSPC016,LOC100521518,TMA7,TMA7-201,Translation machinery associated 7 homolog,UPI0000027F8E,Uncharacterized protein,XM_003132184,XM_003132184.3,XP_003132232,XP_003132232.1
TMEM259	9823.ENSSSCP00000024088	Transmembrane protein 259	https://smart.embl.de/smart/DDvec.cgi?smart=619:Pfam_Membralin(34|401)+TRANS(426|448)+	100622984,A0A287AVN2,A0A287AVN2_PIG,ASBABP1,C19orf6,ENSSSCG00000027779,ENSSSCP00000024088,ENSSSCT00000032297,FP475994,I3LJ31,I3LJ31_PIG,LOC100622984,MBRL,MGC4022,Membralin isoform X6,Ssc.21063,Ssc.91089,TMEM259,TMEM259-201,Transmembrane protein 259,UPI00025E04EF,XM_003353958,XM_003353958.1,XP_003354006,XP_003354006.1,XP_005661425.1,ssc:100622984,transmembrane protein 259
TMEM45B	9823.ENSSSCP00000016165	Transmembrane protein 45B	https://smart.embl.de/smart/DDvec.cgi?smart=276:TRANS(6|23)+Pfam_DUF716(115|236)+	100516991,BC016153,CU639485,ENSSSCG00000015241,ENSSSCP00000016165,ENSSSCT00000016610,F1S6F1,F1S6F1_PIG,FLJ40787,LOC100516991,Ssc.19452,Ssc.96359,TMEM45B,TMEM45B-201,Transmembrane protein 45B,UPI0001C98386,XM_003130073,XM_003130073.3,XP_003130121,XP_003130121.3,XP_020918811,ssc:100516991,transmembrane protein 45B
TMSB4X	9823.ENSSSCP00000012901	Thymosin beta-4; Plays an important role in the organization of the cytoskeleton. Binds to and sequesters actin monomers (G actin) and therefore inhibits actin polymerization; Belongs to the thymosin beta family	https://smart.embl.de/smart/DDvec.cgi?smart=44:THY(7|43)+	733606,ABD18454.1,B3XXC3,BAG68216.1,CAB03562.1,DQ372079,ENSSSCG00000012119,ENSSSCP00000012901,ENSSSCP00000012902,ENSSSCP00000028301,ENSSSCP00000028545,ENSSSCP00000029146,ENSSSCP00000030186,ENSSSCT00000013257,ENSSSCT00000013258,ENSSSCT00000033294,ENSSSCT00000035781,ENSSSCT00000036603,ENSSSCT00000036667,Hematopoietic system regulatory peptide,K7GL17,LOC100625015,NM_001044555,NM_001044555.1,NM_00114…
TNFRSF12A	9823.ENSSSCP00000020074	Fibroblast growth factor-inducible 14; Sus scrofa tumor necrosis factor receptor superfamily, member 12A (TNFRSF12A), mRNA	https://smart.embl.de/smart/DDvec.cgi?smart=129:Pfam_stn_TNFRSF12A(1|129)+	100217390,ACB70024.1,B7SLY2,B7SLY2_PIG,ENSSSCG00000027130,ENSSSCP00000020074,ENSSSCT00000026802,EU417836,FP312929.4,FP312929.4-201,Fibroblast growth factor-inducible 14,Fn14,NM_001142839,NM_001142839.1,NP_001136311,NP_001136311.1,Ssc.1864,TNFRSF12A,TNFRSF12A-201,TWEAKR,UPI00018866E8,ssc:100217390
TOMM6	9823.ENSSSCP00000024056	Mitochondrial import receptor subunit tom6 homolog; Translocase of outer mitochondrial membrane 6 homolog (yeast)	https://smart.embl.de/smart/DDvec.cgi?smart=74:Pfam_TOM6p(1|74)+	106504412,A0A287BEP4,A0A287BEP4_PIG,ENSSSCG00000022234,ENSSSCP00000024056,ENSSSCT00000026313,F1RUW3,LOC100738637,Mitochondrial import receptor subunit TOM6,OBTP,Ssc.19951,TOMM6,TOMM6-201,Translocase of outer mitochondrial membrane 6,UPI0001C955D4,XP_003482231,XP_003482231.1,XP_013833381,ssc:106504412
TOP1MT	9823.ENSSSCP00000027488	Topoisomerase (dna) i, mitochondrial; Releases the supercoiling and torsional tension of DNA introduced during the DNA replication and transcription by transiently cleaving and rejoining one strand of the DNA duplex. Introduces a single-strand break via transesterification at the specific target site 5'-[CT]CCTTp site in duplex DNA. The scissile phosphodiester is attacked by the catalytic tyrosin…	https://smart.embl.de/smart/DDvec.cgi?smart=605:TOPEUc(200|577)+	5.6.2.1,CU655901,DNA topoisomerase 1,DNA topoisomerase I,ENSSSCG00000028265,ENSSSCP00000027488,ENSSSCT00000029650,F1SEV4,F1SEV4_PIG,FP085504,I3LTP0,LOC100628093,TOP1MT,Topoisomerase (DNA) I, mitochondrial,UPI00025DFBA3,Uncharacterized protein,XM_003125950,XM_003125950.3,XM_003354967,XM_003354967.1,XP_003125998,XP_003125998.3,XP_003355015,XP_003355015.1,XP_005662883.1
TPMT	9823.ENSSSCP00000001143	Uncharacterized protein; Thiopurine S-methyltransferase	https://smart.embl.de/smart/DDvec.cgi?smart=245:Pfam_TPMT(24|245)+	100157630,2.1.1.67,CT757470,CU424449,EC 2.1.1.67,ENSSSCG00000001073,ENSSSCP00000001143,ENSSSCT00000001168,F1RUH7,F1RUH7_PIG,NM_001243675,NM_001243675.1,NP_001230604,NP_001230604.1,Ssc.43810,TPMT,TPMT-201,Thiopurine S-methyltransferase,Thiopurine S-methyltransferase ,UPI00017F0864,Uncharacterized protein,ssc:100157630,thiopurine S-methyltransferase
TSPAN13	9823.ENSSSCP00000016291	Tetraspanin-13/31; Belongs to the tetraspanin (TM4SF) family	https://smart.embl.de/smart/DDvec.cgi?smart=180:TRANS(15|37)+TRANS(57|79)+TRANS(141|163)+	100624728,ENSSSCG00000015362,ENSSSCP00000016291,ENSSSCT00000016737,F1SEI8,F1SEI8_PIG,LOC100624728,NET-6,TM4SF13,TSPAN13,TSPAN13-201,Tetraspanin 13,Tetraspanin-13,Tetraspanin-13/31,UPI00025DFD58,XM_003357458,XM_003357458.2,XM_013979761.1,XP_003357506,XP_003357506.2,XP_013835215.1,XP_020919067,ssc:100624728,tetraspanin 13
TTC14	9823.ENSSSCP00000012537	Tetratricopeptide repeat protein 14 isoform x1; Tetratricopeptide repeat domain 14	https://smart.embl.de/smart/DDvec.cgi?smart=772:S1(124|208)+TPR(307|340)+TPR(341|374)+TPR(382|415)+COIL(417|477)+	100151821,A0A287AVL3,A0A287AVL3_PIG,CU582920,ENSSSCG00000011767,ENSSSCP00000012537,ENSSSCT00000012878,F1SGC3,FLJ00166,KIAA1980,Ssc.42862,TTC14,TTC14-201,Tetratricopeptide repeat domain 14,Tetratricopeptide repeat protein 14 isoform X1,Tetratricopeptide repeat protein 14 isoform a,UPI0001C975A8,XM_001927185,XM_001927185.2,XM_001927185.4,XP_001927220,XP_001927220.2,ssc:100151821,tetratricopeptide r…
TWF1	9823.ENSSSCP00000000848	Twinfilin actin-binding protein 1	https://smart.embl.de/smart/DDvec.cgi?smart=350:ADF(11|139)+ADF(184|313)+	100523377,A6,ENSSSCG00000000798,ENSSSCP00000000848,ENSSSCT00000000865,F1SGZ8,F1SGZ8_PIG,LOC100523377,PTK9,Ssc.7177,Ssc.82701,Ssc.95928,Ssc.99540,TWF1,TWF1-201,Twinfilin,Twinfilin actin binding protein 1,Twinfilin actin-binding protein 1,Twinfilin-1,UPI0001C95337,XM_003481716,XM_003481716.1,XM_005664155.2,XP_003481764,XP_003481764.1,XP_005664212,XP_005664212.1,ssc:100523377,twinfilin actin-binding…
TXN	9823.ENSSSCP00000005849	Thioredoxin; Participates in various redox reactions through the reversible oxidation of its active center dithiol to a disulfide and catalyzes dithiol-disulfide exchange reactions (By similarity). Plays a role in the reversible S-nitrosylation of cysteine residues in target proteins, and thereby contributes to the response to intracellular nitric oxide. Nitrosylates the active site Cys of CASP3 …	https://smart.embl.de/smart/DDvec.cgi?smart=105:Pfam_DIM1(1|104)+	397581,A5J2A8,A5J2A9,AAK60272.1,ABL84739.1,ABL84740.1,AEE61371.1,AEE61373.1,AF382821,DQ991396,ENSSSCG00000005453,ENSSSCP00000005849,ENSSSCT00000005998,H6TBN0,HQ692890,HQ844267,NM_214313,NM_214313.1,NM_214313.2,NP_999478,NP_999478.1,P82460,Q95JF9,Ssc.95971,Sus scrofa thioredoxin (TXN), mRNA.,THIO_PIG,TRX,TRX1,TXN,TXN-201,Thioredoxin,Thioredoxin 1,Trx,UPI000016C25C,ssc:397581
UBE2N	9823.ENSSSCP00000000971	Low quality protein: ubiquitin-conjugating enzyme e2 n; Ubiquitin-conjugating enzyme E2N	https://smart.embl.de/smart/DDvec.cgi?smart=152:UBCc(6|149)+	100519842,2.3.2.23,A0A5G2RGI4,A0A5G2RGI4_PIG,EC 2.3.2.23,ENSSSCG00000000908,ENSSSCP00000000971,ENSSSCP00000028382,ENSSSCT00000000992,ENSSSCT00000033691,ENSSSCT00000036095,ENSSSCT00000036179,F1SQ14,K7GKK5,LOC100519842,MGC8489,OTTSUSG00000002875,OTTSUST00000006846,OTTSUST00000006847,OTTSUST00000006848,Ssc.94146,UBC13,UBE2N,UBE2N-001,UBE2N-002,UBE2N-003,UBE2N-201,UBE2NL,UPI0000003EA3,UPI000014020E,U…
UBTF	9823.ENSSSCP00000018395	Upstream binding transcription factor, RNA polymerase I	https://smart.embl.de/smart/DDvec.cgi?smart=644:HMG(111|181)+HMG(195|265)+HMG(297|363)+HMG(406|476)+HMG(481|550)+HMG(567|635)+	100621582,A0A286ZVU7,A0A286ZVU7_PIG,CU469063,ENSSSCG00000017360,ENSSSCP00000018395,ENSSSCT00000018899,F1RQY4,F1RQY4_PIG,LOC100621582,NOR-90,Nucleolar transcription factor 1 isoform X1,UBF,UBF1,UBF2,UBTF,UBTF-201,UPI00021067CC,Upstream binding transcription factor,Upstream-binding transcription factor,XM_003358017,XM_003358017.2,XP_003358065,XP_003358065.2,XP_020922530,ssc:100621582
USP51	9823.ENSSSCP00000013143	Ubiquitin carboxyl-terminal hydrolase 22/27/51; Ubiquitinyl hydrolase 1; Ubiquitin specific peptidase 51	https://smart.embl.de/smart/DDvec.cgi?smart=710:Pfam_zf-UBP(235|296)+Pfam_UCH(362|702)+	100519179,3.4.19.12,EC 3.4.19.12,ENSSSCG00000012349,ENSSSCP00000013143,ENSSSCP00000030046,ENSSSCP00000030509,ENSSSCT00000013504,ENSSSCT00000034835,ENSSSCT00000034910,F1RTR5,F1RTR5_PIG,FP017286,K7GQ79,K7GRI2,LOC100519179,OTTSUSG00000004596,OTTSUST00000011475,OTTSUST00000011476,OTTSUST00000011477,Ssc.21031,Ssc.94644,UPI0001C9767B,UPI00028F4415,UPI00028F45A3,USP51,USP51-001,USP51-002,USP51-003,Ubiqu…
ZCCHC2	9823.ENSSSCP00000005268	Zinc finger cchc domain-containing protein 2; Zinc finger, CCHC domain containing 2	https://smart.embl.de/smart/DDvec.cgi?smart=825:ZnF_C2HC(779|795)+	100625613,A0A287A9S1,A0A287A9S1_PIG,A0A287AH36,C18orf49,CU076046,ENSSSCG00000004897,ENSSSCP00000005268,ENSSSCT00000005403,F1SMW0,FLJ20222,FLJ20281,KIAA1744,Ssc.18311,UPI00025DFA54,XP_020955289,ZCCHC2,ZCCHC2-201,Zinc finger CCHC domain-containing protein 2,Zinc finger CCHC-type containing 2,Zinc finger, CCHC domain containing 2,ssc:100625613,zinc finger, CCHC domain containing 2
ZFP36L1	9823.ENSSSCP00000021296	Mrna decay activator protein zfp36l1; ZFP36 ring finger protein-like 1	https://smart.embl.de/smart/DDvec.cgi?smart=338:Pfam_Tis11B_N(1|105)+ZnF_C3H1(114|141)+ZnF_C3H1(152|179)+	100624279,A0A286ZLK6,A0A286ZLK6_PIG,AFJ93189.1,BRF1,Berg36,Butyrate response factor,CAA23178.1,CT956041,ENSSSCG00000028304,ENSSSCP00000021296,ENSSSCT00000022695,ERF1,F14651,I2E651,I3LB77,I3LB77_PIG,JQ771051,MRNA decay activator protein ZFP36L1,Q29295,RNF162B,Ssc.20273,Ssc.87219,Ssc.98659,TIS11B,UPI00017F0C7B,XM_003356739,XM_003356739.2,XM_013989124.1,XP_003356787,XP_003356787.1,XP_013844578,XP_01…
ZHX1	9823.ENSSSCP00000006392	Zinc fingers and homeoboxes 1	https://smart.embl.de/smart/DDvec.cgi?smart=872:ZnF_C2H2(70|93)+ZnF_C2H2(102|125)+HOX(285|347)+HOX(465|527)+HOX(569|631)+HOX(660|722)+HOX(776|831)+	100154564,ENSSSCG00000005984,ENSSSCP00000006392,ENSSSCT00000006567,F1RR15,F1RR15_PIG,LOC100154564,Ssc.99044,UPI00017F0A3B,XM_001928633,XM_001928633.3,XM_001928633.5,XM_005662871.2,XM_013996502.1,XM_013996503.1,XP_001928668,XP_001928668.1,XP_005662928.1,XP_013851956.1,XP_013851957.1,ZHX1,ZHX1-201,Zinc fingers and homeoboxes 1,Zinc fingers and homeoboxes protein 1,ssc:100154564,zinc fingers and hom…
ZNF555	9823.ENSSSCP00000014317	Krab domain-containing zinc finger protein; Zinc finger protein 555	https://smart.embl.de/smart/DDvec.cgi?smart=558:KRAB(3|62)+ZnF_C2H2(169|191)+ZnF_C2H2(197|219)+ZnF_C2H2(225|247)+ZnF_C2H2(253|275)+ZnF_C2H2(281|303)+ZnF_C2H2(309|331)+ZnF_C2H2(337|359)+ZnF_C2H2(365|387)+ZnF_C2H2(393|415)+ZnF_C2H2(421|441)+ZnF_C2H2(449|471)+ZnF_C2H2(477|499)+ZnF_C2H2(505|527)+ZnF_C2H2(533|555)+	110259371,A0A287A1D7,A0A287A1D7_PIG,CU972376,ENSSSCG00000013469,ENSSSCP00000014317,ENSSSCT00000014714,F1S8G4,KRAB domain-containing zinc finger protein,MGC26707,UPI00025DFE81,XP_020939831,ZNF555,ZNF555-201,Zinc finger protein 555,Zinc finger protein 555 isoform 2,Zinc finger protein 555-like isoform X1,ssc:110259371,zinc finger protein 555
ZNFX1	9823.ENSSSCP00000019450	NFX1-type zinc finger-containing protein 1; Zinc finger NFX1-type containing 1	https://smart.embl.de/smart/DDvec.cgi?smart=1912:COIL(290|315)+Pfam_AAA_19(604|764)+Pfam_AAA_12(1052|1236)+COIL(1735|1766)+	100624243,ENSSSCG00000030108,ENSSSCP00000019450,ENSSSCT00000030602,I3L5Z9,I3L5Z9_PIG,NFX1-type zinc finger-containing protein 1,UPI00025E153C,Uncharacterized protein,XP_020933177,ZNFX1,ZNFX1-203,Zinc finger NFX1-type containing 1,ssc:100624243
24 hpi
#node	identifier	domain_summary_url	annotation	other_names_and_aliases
AAMP	9823.ENSSSCP00000017151	Low quality protein: angio-associated migratory cell protein; Angio associated migratory cell protein	https://smart.embl.de/smart/DDvec.cgi?smart=252:WD40(34|74)+WD40(77|116)+WD40(119|156)+WD40(158|197)+WD40(200|242)+	100621415,AAMP,Angio associated migratory cell protein,CU550681.2,CU550681.2-201,ENSSSCG00000016189,ENSSSCP00000017151,ENSSSCT00000017629,F1SRY9,F1SRY9_PIG,Ribosome assembly protein SQT1,UPI00025E07FC,Uncharacterized protein,XP_020931859,ssc:100621415
ABCC5	9823.ENSSSCP00000012553	ATP-binding cassette, sub-family C (CFTR/MRP), member 5	https://smart.embl.de/smart/DDvec.cgi?smart=1263:Pfam_ABC_membrane(138|406)+AAA(546|719)+Pfam_ABC_membrane(818|1102)+AAA(1178|1263)+	100513626,A0A286ZJ87,A0A286ZJ87_PIG,ABCC5,ABCC5-201,ATP binding cassette subfamily C member 5,CU466424,ENSSSCG00000011782,ENSSSCP00000012553,ENSSSCT00000012894,EST277145,F1SG89,MOAT-C,MRP5,SMRP,UPI00025E191A,XP_003132611,ssc:100513626
ACOX1	9823.ENSSSCP00000018221	Peroxisomal acyl-coenzyme A oxidase 1 ; Belongs to the acyl-CoA oxidase family	https://smart.embl.de/smart/DDvec.cgi?smart=578:Pfam_Acyl-CoA_ox_N(3|50)+Pfam_Acyl-CoA_dh_M(52|162)+Pfam_ACOX(396|576)+	1.3.3.6,100113422,A0A287A7S9,A0A287A7S9_PIG,A7J0A9,A7J0B1,A7J0B2,ABI14814.1,ABI14816.1,ABI14817.1,ABI14819.1,ABI14822.1,ABI14823.1,ACOX1,ACOX1-201,Acyl-CoA oxidase ,Acyl-coenzyme A oxidase,DQ842226,DQ842228,DQ842229,DQ842232,EC 1.3.3.6,ENSSSCG00000017198,ENSSSCP00000018221,ENSSSCT00000018723,F1RVZ1,F1RVZ1_PIG,NP_001094498,NP_001094498.1,Peroxisomal acyl-coenzyme A oxidase 1,UPI00025DFDA0,peroxiso…
ACSL4	9823.ENSSSCP00000013381	Long-chain-fatty-acid--coa ligase 4; Uncharacterized protein; Sus scrofa acyl-CoA synthetase long-chain family member 4 (ACSL4), mRNA	https://smart.embl.de/smart/DDvec.cgi?smart=670:Pfam_AMP-binding(61|537)+	448980,6.2.1.3,A0A287BK93,A0A287BK93_PIG,A6YQV5,AAV52751.1,ABA25914.1,ABA25915.1,ABR28069.1,ACSL4,ACSL4-001,ACSL4-002,AJ785784,AY787774,Acyl-CoA synthetase long chain family member 4,CAH05037.1,DQ144454,DQ144455,EC 6.2.1.3,EF641277,ENSSSCG00000012583,ENSSSCP00000013381,ENSSSCP00000013382,ENSSSCP00000013383,ENSSSCP00000030585,ENSSSCT00000013759,ENSSSCT00000013760,ENSSSCT00000013761,ENSSSCT00000036…
ACYP1	9823.ENSSSCP00000002579	Acylphosphatase-1; Its physiological role is not yet clear; Belongs to the acylphosphatase family	https://smart.embl.de/smart/DDvec.cgi?smart=144:TRANS(20|42)+Pfam_Acylphosphatase(55|142)+	100155997,3.6.1.7,ACYP1,ACYP1-201,ACYP1_PIG,ACYPE,Acylphosphatase ,Acylphosphatase, organ-common type isozyme,Acylphosphatase-1,Acylphosphatase-1 isoform 2,Acylphosphate phosphohydrolase 1,EC 3.6.1.7,ENSSSCG00000002379,ENSSSCP00000002578,ENSSSCP00000002579,ENSSSCT00000002645,ENSSSCT00000002646,J9JIK5,NM_001190198,NM_001190198.1,NM_001190199.1,NP_001177127,NP_001177127.1,NP_001177128,NP_001177128.…
ADGB	9823.ENSSSCP00000004450	Ras-related protein Rab-32; Androglobin; Belongs to the peptidase C2 family	https://smart.embl.de/smart/DDvec.cgi?smart=1641:CysPc(28|631)+IQ(884|906)+COIL(1578|1622)+	100155164,A0A5G2RIY4,A0A5G2RIY4_PIG,ADGB,ADGB-201,ADGB-202,Androglobin,Androglobin isoform X1,C6orf103,ENSSSCG00000004114,ENSSSCP00000004447,ENSSSCP00000004450,ENSSSCT00000004549,ENSSSCT00000004553,F1S738,F1S749,F1S749_PIG,FLJ23121,FP015954,FP476041,LOC100155164,RAB32,Ras-related protein Rab-32,Ssc.101299,UPI00025DF4F9,UPI00025DF4FA,XM_001926033,XM_001926033.4,XP_001926068,XP_001926068.4,XP_01384…
ADO	9823.ENSSSCP00000010898	2-aminoethanethiol (cysteamine) dioxygenase	https://smart.embl.de/smart/DDvec.cgi?smart=270:Pfam_PCO_ADO(57|268)+	1.13.11.19,100153304,2-aminoethanethiol (Cysteamine) dioxygenase,2-aminoethanethiol (cysteamine) dioxygenase,2-aminoethanethiol dioxygenase,ADO,ADO-201,C10orf22,CU424480,Cysteamine dioxygenase ,EC 1.13.11.19,ENSSSCG00000010223,ENSSSCP00000010898,ENSSSCT00000011189,F1RFB8,F1RFB8_PIG,FLJ14547,GACC01000199,JAA53608.1,LOC100153304,Ssc.82222,UPI00017F0089,XM_001927372,XM_001927372.3,XM_005671024.2,XP_…
AKAP12	9823.ENSSSCP00000004420	Low quality protein: a-kinase anchor protein 12; A kinase (PRKA) anchor protein 12	https://smart.embl.de/smart/DDvec.cgi?smart=1602:Pfam_WSK(480|508)+Pfam_WSK(629|657)+Pfam_WSK(674|702)+COIL(939|961)+	100152595,A kinase (PRKA) anchor protein 12,A-kinase anchor protein 12,A-kinase anchoring protein 12,A0A287A3A3,A0A287A3A3_PIG,AKAP12,AKAP12-201,AKAP250,ENSSSCG00000004091,ENSSSCP00000004420,ENSSSCT00000004522,F1S7W0,LOW QUALITY PROTEIN: A-kinase anchor protein 12,SSeCKS,UPI00025E1823,XM_001927265,XM_001927265.4,XP_001927300,XP_001927300.4,ssc:100152595
ALDH3B1	9823.ENSSSCP00000013708	Aldehyde dehydrogenase 3 family, member B1; Belongs to the aldehyde dehydrogenase family	https://smart.embl.de/smart/DDvec.cgi?smart=410:Pfam_Aldedh(4|409)+	1.2.1.5,100739347,A0A0K1TR47,ALDH3B1,ALDH3B1-201,ALDH7,Aldehyde dehydrogenase,Aldehyde dehydrogenase (NAD(P)+) ,Aldehyde dehydrogenase 3 family, member B1,Aldehyde dehydrogenase family 3 member B1,CU856479.2,CU856479.2-201,EC 1.2.1.5,ENSSSCG00000028501,ENSSSCP00000013708,ENSSSCT00000014094,I6L6E1,I6L6E1_PIG,LOC100739347,NP_001302522,UPI00025E135F,XM_003480660,XM_003480660.1,XP_003480708,XP_003480…
ALKBH8	9823.ENSSSCP00000020960	Low quality protein: alkylated dna repair protein alkb homolog 8; AlkB homolog 8, tRNA methyltransferase; alkB, alkylation repair homolog 8 (E. coli)	https://smart.embl.de/smart/DDvec.cgi?smart=665:Pfam_DUF1891(1|37)+RRM(44|116)+Pfam_2OG-FeII_Oxy_2(136|334)+Pfam_Methyltransf_25(410|497)+	1.14.11.-,100626321,2.1.1.229,ALKBH8,ALKBH8-201,AlkB homolog 8, tRNA methyltransferase,Alkylated DNA repair protein alkB homolog 8 ,EC 1.14.11.-,EC 2.1.1.229,ENSSSCG00000024628,ENSSSCP00000020960,ENSSSCT00000031597,I3LA93,I3LA93_PIG,LOC100626321,MGC10235,Ssc.38662,UPI0002106551,XM_003357273,XM_003357273.1,XP_003357321,XP_003357321.1,alkB, alkylation repair homolog 8 (E. coli),ssc:100626321
ANAPC4	9823.ENSSSCP00000022756	Anaphase-promoting complex subunit 4 isoform x1; Anaphase promoting complex subunit 4	https://smart.embl.de/smart/DDvec.cgi?smart=801:Pfam_ANAPC4_WD40(26|118)+Pfam_ANAPC4(232|431)+	100518619,ANAPC4,Anaphase promoting complex subunit 4,Anaphase-promoting complex subunit 4,Anaphase-promoting complex subunit 4 isoform X1,Cyclosome subunit 4,ENSSSCG00000025902,ENSSSCP00000022756,ENSSSCT00000027484,I3LFB6,I3LFB6_PIG,UPI00025E14C2,Uncharacterized protein,XM_003128892,XM_003128892.2,XP_003128940,XP_003128940.2,XP_020956733,ssc:100518619
AP1G1	9823.ENSSSCP00000002957	Adaptor related protein complex 1 gamma 1 subunit	https://smart.embl.de/smart/DDvec.cgi?smart=844:Pfam_Cnd1(139|322)+Alpha_adaptinC2(721|839)+	100514713,A0A5K1VTT2,A0A5K1VTT2_PIG,AP-1 complex subunit gamma,AP-1 complex subunit gamma-1,AP-1 complex subunit gamma-1 isoform X1,AP1G1,AP1G1-201,ENSSSCG00000002740,ENSSSCP00000002957,ENSSSCT00000003036,F1S3C7,F1S3C7_PIG,GACC01000062,JAA53745.1,K9IVU3,Ssc.26553,Ssc.41138,UPI00025E1095,Uncharacterized protein,XM_003126897,XM_003126897.3,XM_003481797,XM_003481797.1,XM_003481797.3,XP_003126945,XP_…
ARAF	9823.ENSSSCP00000013063	Serine/threonine-protein kinase A-Raf; Involved in the transduction of mitogenic signals from the cell membrane to the nucleus. May also regulate the TOR signaling cascade (By similarity); Belongs to the protein kinase superfamily. TKL Ser/Thr protein kinase family. RAF subfamily	https://smart.embl.de/smart/DDvec.cgi?smart=606:RBD(19|91)+C1(99|144)+Pfam_Pkinase(310|568)+	2.7.11.1,397601,ARAF,ARAF-001,ARAF-002,ARAF-003,ARAF-004,ARAF1,ARAF_PIG,BAA22379.1,D88385,EC 2.7.11.1,ENSSSCG00000012275,ENSSSCP00000013063,ENSSSCP00000013064,ENSSSCP00000028738,ENSSSCP00000030304,ENSSSCP00000030547,ENSSSCT00000013423,ENSSSCT00000013424,ENSSSCT00000034636,ENSSSCT00000035701,ENSSSCT00000035825,K7GLK7,K7GRL9,NM_214329,NM_214329.1,NP_999494,NP_999494.1,O19004,OTTSUSG00000004536,OTTS…
ARPC3	9823.ENSSSCP00000010484	Actin-related protein 2/3 complex subunit 3; Functions as component of the Arp2/3 complex which is involved in regulation of actin polymerization and together with an activating nucleation-promoting factor (NPF) mediates the formation of branched actin networks	https://smart.embl.de/smart/DDvec.cgi?smart=178:Pfam_P21-Arc(1|173)+	100154518,ACG50183.1,ARPC3,ARPC3-201,Actin related protein 2/3 complex, subunit 3,Actin-related protein 2/3 complex subunit 3,Arp2/3 complex 21 kDa subunit,B5APU8,B5APU8_PIG,CU467926.1,CU467926.1-201,ENSSSCG00000009821,ENSSSCP00000010484,ENSSSCT00000010764,EU868836,NM_001185135,NM_001185135.1,NP_001172064,NP_001172064.1,Ssc.5181,UPI00001120BE,ssc:100154518
ARRDC3	9823.ENSSSCP00000015054	Arrestin domain-containing protein 3 isoform x1; Arrestin domain containing 3	https://smart.embl.de/smart/DDvec.cgi?smart=414:Pfam_Arrestin_N(9|165)+Arrestin_C(187|314)+	100520233,A0A480YTQ3,A0A480YTQ3_PIG,ARRDC3,ARRDC3-201,Arrestin domain containing 3,Arrestin domain-containing protein 3 isoform X1,Arrestin domain-containing protein 3 isoform a,CU914715,ENSSSCG00000014156,ENSSSCP00000015054,ENSSSCT00000015464,F1RNX8,KIAA1376,Ssc.4550,Ssc.86681,Ssc.97451,UPI0001C980BA,XM_003123783,XM_003123783.3,XM_003123783.5,XP_003123831,XP_003123831.3,arrestin domain containin…
ASAH1	9823.ENSSSCP00000007453	N-acylsphingosine amidohydrolase (acid ceramidase) 1	https://smart.embl.de/smart/DDvec.cgi?smart=395:SIGNAL(1|21)+Pfam_NAAA-beta(45|108)+Pfam_CBAH(143|388)+	100512932,3.5.1.23,A0A287B5G7,A0A287B5G7_PIG,AC,ASAH,ASAH1,ASAH1-201,Acid ceramidase,Acid ceramidase ,EC 3.5.1.23,ENSSSCG00000006995,ENSSSCP00000007453,ENSSSCT00000007660,F1SES5,FLJ21558,LOC100512932,N-acylsphingosine amidohydrolase 1,PHP32,Ssc.1027,Ssc.79329,Ssc.82181,Ssc.82680,UPI00025DF0B8,XM_003134187,XM_003134187.3,XP_003134235,XP_003134235.3,ssc:100512932
ATG7	9823.ENSSSCP00000012334	Ubiquitin-like modifier-activating enzyme atg7; Uncharacterized protein; Sus scrofa ATG7 autophagy related 7 homolog (S. cerevisiae) (ATG7), mRNA	https://smart.embl.de/smart/DDvec.cgi?smart=652:Pfam_ATG7_N(13|323)+Pfam_ThiF(333|648)+	100462749,A0A287BS20,A0A287BS20_PIG,ADH81750.1,ATG7,ATG7-201,Autophagy-related protein 7,CU984581,D7RA25,ENSSSCG00000011575,ENSSSCP00000012334,ENSSSCT00000012667,F1SQA6,FP236307,HM046511,NM_001190285,NM_001190285.1,NP_001177214,NP_001177214.1,Ssc.24117,Ssc.76220,UPI00025E0055,Ubiquitin-like modifier-activating enzyme ATG7,ssc:100462749
AURKA	9823.ENSSSCP00000028760	Aurora kinase A; Mitotic serine/threonine kinases that contributes to the regulation of cell cycle progression. Associates with the centrosome and the spindle microtubules during mitosis and plays a critical role in various mitotic events including the establishment of mitotic spindle, centrosome duplication, centrosome separation as well as maturation, chromosomal alignment, spindle assembly che…	https://smart.embl.de/smart/DDvec.cgi?smart=402:S_TKc(133|383)+	2.7.11.1,574063,A4UTN8,A5GFW1,ABD04434.1,ABO88028.1,AIK,AIRK1,ARK-1,ARK1,AURA,AURKA,AURKA-001,AURKA-002,AURKA-201,AURKA_PIG,AYK1,Aurora 2,Aurora kinase A,Aurora kinase A ,Aurora-related kinase 1,Aurora/IPL1-related kinase 1,BTAK,CAN13135.1,DQ239908,EC 2.7.11.1,EF486358,ENSSSCG00000007493,ENSSSCP00000007984,ENSSSCP00000028760,ENSSSCT00000008202,ENSSSCT00000035282,ENSSSCT00000036639,IAK1,NM_0010252…
BHLHE41	9823.ENSSSCP00000020055	Class e basic helix-loop-helix protein 41 isoform x1; Basic helix-loop-helix family, member e41	https://smart.embl.de/smart/DDvec.cgi?smart=482:HLH(50|105)+ORANGE(129|175)+	100626912,A0A287AYR6,A0A287AYR6_PIG,BHLHB3,BHLHE41,BHLHE41-201,Basic helix-loop-helix family member e41,Basic helix-loop-helix family, member e41,CU469482,Class B basic helix-loop-helix protein 3,Class E basic helix-loop-helix protein 41,DEC2,ENSSSCG00000028552,ENSSSCP00000020055,ENSSSCT00000030248,I3L7P9,SHARP-1,SHARP1,Ssc.13319,Ssc.17537,Ssc.97342,UPI0002105A3F,XM_003355541,XM_003355541.1,XP_00…
BID	9823.ENSSSCP00000000817	BH3-interacting domain death agonist; Induces caspases and apoptosis. Counters the protective effect of Bcl-2 (By similarity)	https://smart.embl.de/smart/DDvec.cgi?smart=192:Pfam_BID(3|189)+	594852,5UA4,AAT01900.1,AAY82900.1,AY521564,BH3 interacting domain death agonist,BH3-interacting domain death agonist,BH3-interacting domain death agonist p11,BH3-interacting domain death agonist p13,BH3-interacting domain death agonist p15,BID,BID-201,BID_PIG,DQ087226,ENSSSCG00000000769,ENSSSCP00000000817,ENSSSCT00000000833,NM_001030535,NM_001030535.1,NP_001025706,NP_001025706.1,Q4JHS0,Q56VC1,UPI…
BSG	9823.ENSSSCP00000020663	CD147; Basigin (Ok blood group)	https://smart.embl.de/smart/DDvec.cgi?smart=218:TRANS(176|198)+	100141312,A0A5G2QW86,A0A5G2QW86_PIG,B0LY42,B0LY42_PIG,BSG,BSG-201,Basigin (Ok blood group),CD147,EMMPRIN,ENSSSCG00000027907,ENSSSCP00000020663,ENSSSCT00000028173,I3L9F1,Ig-like domain-containing protein,NP_001116558,NP_001116558.1,OK,UPI00025DEB81,basigin (Ok blood group)
C10orf2	9823.ENSSSCP00000025723	Twinkle mtDNA helicase; Chromosome 10 open reading frame 2	https://smart.embl.de/smart/DDvec.cgi?smart=622:Pfam_DnaB_C(332|568)+	C10orf2,C10orf2-201,Chromosome 10 open reading frame 2,ENSSSCG00000030428,ENSSSCP00000025723,ENSSSCT00000027642,FLJ21832,I3LNP8,I3LNP8_PIG,IOSCA,LOC100625408,PEO,PEO1,TWINKLE,TWINL,TWNK,Twinkle mtDNA helicase,Twinkle protein, mitochondrial isoform A,UPI00025E05CB,XM_003483540,XM_003483540.1,XP_003483588,XP_003483588.1,chromosome 10 open reading frame 2
C15orf40	9823.ENSSSCP00000024736	UPF0235 protein C15orf40 homolog; Uncharacterized protein; Chromosome 15 open reading frame 40	https://smart.embl.de/smart/DDvec.cgi?smart=132:SIGNAL(1|17)+DUF167(38|114)+	100152820,C15orf40,C15orf40-201,C15orf40-202,C7H15orf40,Chromosome 15 open reading frame 40,ENSSSCG00000030131,ENSSSCP00000024381,ENSSSCP00000024736,ENSSSCT00000025984,ENSSSCT00000026762,F1RIB1,F1RIB1_PIG,I3LKX1,LOC100152820,MGC29937,Ssc.21706,UPF0235 protein C15orf40 homolog,UPI00017F0338,UPI00025E0034,Uncharacterized protein,XM_001929182,XM_001929182.2,XM_001929182.4,XP_001929217,XP_001929217.2…
C19orf18	9823.ENSSSCP00000004315	Chromosome 19 open reading frame 18	https://smart.embl.de/smart/DDvec.cgi?smart=218:SIGNAL(1|23)+TRANS(101|123)+	A0A5G2RKU4,A0A5G2RKU4_PIG,C19orf18,C19orf18-201,C6H19orf18,Chromosome 19 open reading frame 18,ENSSSCG00000003994,ENSSSCP00000004315,ENSSSCP00000004316,ENSSSCT00000004416,ENSSSCT00000004417,F1SC28,FP103076,MGC41906,UPI0001C95B40,Uncharacterized protein,XM_005664922.2,XP_005664979.1,chromosome 19 open reading frame 18
C5orf15	9823.ENSSSCP00000015205	Keratinocyte-associated transmembrane protein 2; Chromosome 5 open reading frame 15	https://smart.embl.de/smart/DDvec.cgi?smart=265:TRANS(198|217)+	100511071,A0A287B7K2,A0A287B7K2_PIG,C2H5orf15,C5orf15,C5orf15-201,CU928302,Chromosome 5 open reading frame 15,ENSSSCG00000014295,ENSSSCP00000015205,ENSSSCT00000015618,F1RI13,HTGN29,KCT2,Keratinocyte-associated transmembrane protein 2,LOC100511071,Ssc.54484,Ssc.797,Ssc.95975,UPI0001C9833D,XM_003123938,XM_003123938.2,XM_003123938.4,XP_003123986,XP_003123986.1,chromosome 5 open reading frame 15,ssc:…
C6orf120	9823.ENSSSCP00000024844	Chromosome 6 open reading frame 120; Uncharacterized protein	https://smart.embl.de/smart/DDvec.cgi?smart=187:Pfam_UPF0669(4|187)+	100736828,C1H6orf120,C6orf120,Chromosome 6 open reading frame 120,ENSSSCG00000027842,ENSSSCP00000024844,ENSSSCT00000022754,I3LL77,I3LL77_PIG,LOC100511844,LOC100736828,Ssc.13260,UPF0669 protein C6orf120 homolog,UPF0669 protein C6orf120 isoform 2,UPI00025DF3A9,Uncharacterized protein,XM_003121080,XM_003121080.3,XM_003121080.5,XM_003480211,XM_003480211.1,XM_003480211.3,XP_003121128,XP_003121128.1,XP…
C7H6orf132	9823.ENSSSCP00000021877	Uncharacterized protein c6orf132 homolog isoform x1; Chromosome 6 open reading frame 132	http://smart.embl.de/smart/DDt.cgi?smart=390:	102167684,A0A286ZRH1,A0A286ZRH1_PIG,C6orf132,C7H6orf132,CU468935.1,CU468935.1-201,Chromosome 6 open reading frame 132,ENSSSCG00000023631,ENSSSCP00000021877,ENSSSCT00000026273,I3LCV0,Ssc.44025,UPI00025E0CA3,Uncharacterized protein,XP_020954351,ssc:102167684
CACFD1	9823.ENSSSCP00000020751	Calcium channel flower homolog; Calcium channel flower domain containing 1	https://smart.embl.de/smart/DDvec.cgi?smart=172:Cg6151-P(34|143)+	100627032,A0A286ZPA5,A0A286ZPA5_PIG,C9orf7,CACFD1,CACFD1-201,Calcium channel flower domain containing 1,Calcium channel flower homolog,Calcium channel flower homolog isoform a,D9S2135,ENSSSCG00000021113,ENSSSCP00000020751,ENSSSCT00000028084,I3L9N8,LOC100627032,UPI00021051F3,XM_003353700,XM_003353700.1,XM_003353700.3,XP_003353748,XP_003353748.1,XP_020926949,calcium channel flower domain containing…
CCDC66	9823.ENSSSCP00000019932	Coiled-coil domain containing 66	https://smart.embl.de/smart/DDvec.cgi?smart=939:COIL(253|288)+Pfam_CCDC66(411|564)+	CCDC66,CCDC66-201,CCDC66-202,Coiled-coil domain containing 66,DKFZp686C0433,ENSSSCG00000021439,ENSSSCP00000019932,ENSSSCP00000020166,ENSSSCT00000026637,ENSSSCT00000030246,FP236297,FP236312,I3L7C7,I3L7C7_PIG,I3L808,LOC100627348,Ssc.101952,Ssc.11151,UPI00025E0AA3,UPI00025E0AA4,XM_003358481,XM_003358481.2,XP_003358529,XP_003358529.2,coiled-coil domain containing 66
CCL5	9823.ENSSSCP00000028561	C-c motif chemokine 5 precursor; Chemoattractant for blood monocytes, memory T-helper cells and eosinophils. Causes the release of histamine from basophils and activates eosinophils. May activate several chemokine receptors including CCR1, CCR3, CCR4 and CCR5. May also be an agonist of the G protein-coupled receptor GPR75. Together with GPR75, may play a role in neuron survival through activation…	https://smart.embl.de/smart/DDvec.cgi?smart=91:SIGNAL(1|23)+SCY(30|88)+	396613,A1YM33,ABD18445.1,ABL74290.1,C-C motif chemokine 5,C-C motif chemokine 5 precursor,CCL5,CCL5-001,CCL5-002,CCL5-003,CCL5-004,CCL5-005,CCL5-201,CCL5_PIG,DQ372066,EF107670,ENSSSCG00000017705,ENSSSCP00000018760,ENSSSCP00000028425,ENSSSCP00000028561,ENSSSCP00000028749,ENSSSCP00000029023,ENSSSCT00000019271,ENSSSCT00000033821,ENSSSCT00000034213,ENSSSCT00000034438,ENSSSCT00000034994,ENSSSCT0000003…
CCNB1	9823.ENSSSCP00000023163	Cyclin b1 transcript variant 1; Sus scrofa cyclin B1 (CCNB1), mRNA; Belongs to the cyclin family	https://smart.embl.de/smart/DDvec.cgi?smart=435:CYCLIN(209|293)+CYCLIN(306|387)+	397662,AAA79269.1,ACZ97948.1,ACZ97949.1,CCF55056.1,CCF55057.1,CCF55058.1,CCF55059.1,CCNB1,CCNB1-201,Cyclin B1 transcript variant 1,Cyclin B1 transcript variant 2,D2IE28,D2IE28_PIG,ENSSSCG00000029326,ENSSSCP00000023163,ENSSSCT00000024108,FP312952,G2/mitotic-specific cyclin-B1,GQ184631,GQ184632,H2AM22,H2AM23,HE650107,HE650108,HE650109,HE650110,L48205,NM_001170768,NM_001170768.1,NP_001164239,NP_0011…
CD109	9823.ENSSSCP00000004839	CD109 antigen isoform X1; CD109 molecule	https://smart.embl.de/smart/DDvec.cgi?smart=1450:SIGNAL(1|21)+Pfam_A2M_N(130|221)+A2M_N_2(468|599)+A2M(693|784)+Pfam_Thiol-ester_cl(910|939)+Pfam_A2M_comp(959|1197)+A2M_recep(1312|1396)+TRANS(1427|1449)+	100155478,CD109,CD109 antigen,CD109 antigen isoform 1 preproprotein,CD109 antigen isoform X1,CD109 molecule,CD109-001,CD109-002,CD109-201,CPAMD7,CU062592,CU311191,DKFZp762L1111,ENSSSCG00000004485,ENSSSCP00000004839,ENSSSCP00000028508,ENSSSCP00000029634,ENSSSCT00000004956,ENSSSCT00000035127,ENSSSCT00000035901,F1RQH9,FLJ38569,K7GKY0,K7GKY0_PIG,K7GP25,OTTSUSG00000002225,OTTSUST00000004602,OTTSUST000…
CD40	9823.ENSSSCP00000007928	Tumor necrosis factor receptor superfamily member 5; Receptor for TNFSF5/CD40LG. Transduces TRAF6- and MAP3K8-mediated signals that activate ERK in macrophages and B cells, leading to induction of immunoglobulin secretion (By similarity)	https://smart.embl.de/smart/DDvec.cgi?smart=278:SIGNAL(1|20)+TNFR(26|59)+TNFR(62|103)+TNFR(105|143)+TNFR(146|186)+TRANS(193|215)+	397395,AAL92924.1,AF248545,B-cell surface antigen CD40,CD40,CD40-001,CD40-002,CD40-003,CD40-004,CD40-201,CD40L receptor,ENSSSCG00000007440,ENSSSCP00000007928,ENSSSCP00000028429,ENSSSCP00000029179,ENSSSCP00000029983,ENSSSCT00000008144,ENSSSCT00000033845,ENSSSCT00000035133,ENSSSCT00000035244,ENSSSCT00000036052,K7GKQ2,K7GMT2,K7GQ17,NM_214194,NM_214194.1,NP_999359,NP_999359.1,OTTSUSG00000001712,OTTSU…
CD70	9823.ENSSSCP00000023818	CD70 antigen; Cytokine that binds to CD27. Plays a role in T-cell activation. Induces the proliferation of costimulated T-cells and enhances the generation of cytolytic T-cells (By similarity); Belongs to the tumor necrosis factor family	https://smart.embl.de/smart/DDvec.cgi?smart=190:TRANS(15|37)+TNF(57|188)+	733577,AAY24694.1,AY949027,CD27 ligand,CD27-L,CD27L,CD70,CD70 antigen,CD70-001,CD70_PIG,ENSSSCG00000029950,ENSSSCP00000023818,ENSSSCT00000032021,NM_001044531,NM_001044531.1,NP_001037996,NP_001037996.1,OTTSUSG00000000978,OTTSUST00000001966,Q3ZDR4,Sus scrofa CD70 molecule (CD70), mRNA.,TNFSF7,UPI000059F468,ssc:733577
CDC42BPB	9823.ENSSSCP00000002731	Serine/threonine-protein kinase mrck beta isoform x1; CDC42 binding protein kinase beta (DMPK-like)	https://smart.embl.de/smart/DDvec.cgi?smart=1657:S_TKc(18|286)+S_TK_X(287|349)+Pfam_KELK(471|550)+COIL(671|761)+Pfam_DMPK_coil(822|883)+C1(971|1020)+PH(1041|1161)+Pfam_CNH(1190|1455)+PBD(1529|1564)+	100156588,2.7.11.1,A0A480JSC9,A0A480JSC9_PIG,CDC42 binding protein kinase beta,CDC42 binding protein kinase beta (DMPK-like),CDC42BPB,CDC42BPB-201,CT998550,EC 2.7.11.1,ENSSSCG00000002523,ENSSSCP00000002731,ENSSSCT00000002802,F1SAM8,F1SAM8_PIG,KIAA1124,MRCKB,Serine/threonine-protein kinase MRCK ,Serine/threonine-protein kinase MRCK beta,Ssc.2495,UPI0001C95786,XM_001925531,XM_001925531.1,XP_0019255…
CDK2AP1	9823.ENSSSCP00000010438	Cyclin-dependent kinase 2 associated protein 1; Belongs to the CDK2AP family	https://smart.embl.de/smart/DDvec.cgi?smart=97:Pfam_CDK2AP(4|96)+	100153712,CDK2AP1,CDK2AP1-201,Cyclin-dependent kinase 2 associated protein 1,Cyclin-dependent kinase 2-associated protein,Cyclin-dependent kinase 2-associated protein 1,DOC1,DORC1,ENSSSCG00000009775,ENSSSCP00000010438,ENSSSCT00000010717,F1RFL1,F1RFL1_PIG,NM_001190166,NM_001190166.1,NP_001177095,NP_001177095.1,ST19,Ssc.14458,UPI0000EB05E0,cyclin-dependent kinase 2 associated protein 1,doc-1,p12DOC…
CDKN2AIPNL	9823.ENSSSCP00000015210	CDKN2AIP N-terminal-like protein; CDKN2A interacting protein N-terminal like	https://smart.embl.de/smart/DDvec.cgi?smart=116:Pfam_XTBD(24|113)+	100513343,A0A287ACW8,A0A287ACW8_PIG,CDKN2A interacting protein N-terminal like,CDKN2AIP N-terminal-like protein,CDKN2AIPNL,CDKN2AIPNL-201,ENSSSCG00000014300,ENSSSCP00000015210,ENSSSCT00000015623,F1RHD2,MGC13017,NM_001244537.1,NP_001231466,NP_001231466.1,UPI00025E057D,XRN2-binding (XTBD) domain-containing protein,ssc:100513343
CHN2	9823.ENSSSCP00000017677	Beta-chimaerin isoform x3; GTPase-activating protein for p21-rac	https://smart.embl.de/smart/DDvec.cgi?smart=420:SH2(9|88)+C1(167|216)+RhoGAP(240|417)+	100514933,A0A287BPP5,A0A287BPP5_PIG,ARHGAP3,Beta-chimaerin isoform X3,CHN2,CHN2-201,CU915259,Chimaerin,Chimerin 2,ENSSSCG00000016687,ENSSSCP00000017677,ENSSSCT00000018168,F1SIG4,RhoGAP3,Ssc.99511,UPI0001C98803,XM_003484050,XM_003484050.1,XM_003484050.3,XP_003484098,XP_003484098.1,chimerin 2,ssc:100514933
CLDN4	9823.ENSSSCP00000030678	Claudin-4; Claudin; Plays a major role in tight junction-specific obliteration of the intercellular space, through calcium- independent cell-adhesion activity	https://smart.embl.de/smart/DDvec.cgi?smart=209:Pfam_Claudin_2(15|183)+	733578,AB235916,ACP43538.1,BAE45123.1,C3VML0,C3VML0_PIG,CLDN4,CLDN4-001,CLDN4-201,Claudin,Claudin-4,ENSSSCG00000007718,ENSSSCP00000008242,ENSSSCP00000030678,ENSSSCT00000008461,ENSSSCT00000033656,FJ873111,NM_001161637,NM_001161637.1,NP_001155109,NP_001155109.1,OTTSUSG00000001583,OTTSUST00000003284,Q3MU76,Ssc.95986,Ssc.96200,Sus scrofa claudin 4 (CLDN4), mRNA.,UPI00019DC77A,XM_005661969.1,XM_013995…
CLK3	9823.ENSSSCP00000002083	Dual specificity protein kinase clk3 isoform x1; CDC-like kinase 3; Belongs to the protein kinase superfamily	https://smart.embl.de/smart/DDvec.cgi?smart=606:S_TKc(272|588)+	100155768,2.7.12.1,A0A287B9K6,A0A287B9K6_PIG,CDC like kinase 3,CDC-like kinase 3,CLK3,CLK3-201,Dual specificity protein kinase CLK2/3 ,Dual specificity protein kinase CLK3 isoform X1,EC 2.7.12.1,ENSSSCG00000001904,ENSSSCP00000002083,ENSSSCT00000002133,F1SIE6,F1SIE6_PIG,UPI00025DEEAD,XM_001927924,XM_001927924.4,XP_001927959,XP_001927959.3,XP_005666209.1,clk3,ssc:100155768
CNN3	9823.ENSSSCP00000007341	Low quality protein: calponin-3; Calponin; Thin filament-associated protein that is implicated in the regulation and modulation of smooth muscle contraction. It is capable of binding to actin, calmodulin, troponin C and tropomyosin. The interaction of calponin with actin inhibits the actomyosin Mg-ATPase activity	https://smart.embl.de/smart/DDvec.cgi?smart=329:CH(28|125)+Pfam_Calponin(164|188)+Pfam_Calponin(204|228)+Pfam_Calponin(243|267)+	100049656,A0A5G2QAL2,A0A5G2QAL2_PIG,A4H2I3,A4H2R6,AM422205,AM422206,AM490167,CAM12301.1,CAM12302.1,CAM32246.1,CNN3,CNN3-201,Calponin,ENSSSCG00000006887,ENSSSCP00000007341,ENSSSCT00000007541,F1S543,F1S543_PIG,LOW QUALITY PROTEIN: calponin-3,Ssc.4848,UPI0001C9681D,Uncharacterized protein,XM_003125902,XM_003125902.2,XP_003125950,XP_003125950.2,ssc:100049656
CNP	9823.ENSSSCP00000018459	2',3'-cyclic-nucleotide 3'-phosphodiesterase isoform X1; May participate in RNA metabolism in the myelinating cell, CNP is the third most abundant protein in central nervous system myelin	https://smart.embl.de/smart/DDvec.cgi?smart=420:Pfam_AAA_33(52|176)+Pfam_CNPase(185|419)+	100511587,2',3'-cyclic nucleotide 3' phosphodiesterase,2',3'-cyclic-nucleotide 3'-phosphodiesterase,2',3'-cyclic-nucleotide 3'-phosphodiesterase ,3.1.4.37,A0A287A9L8,A0A287A9L8_PIG,A0A287BD93,CNP,CNP-201,CNPase,EC 3.1.4.37,ENSSSCG00000017420,ENSSSCP00000018459,ENSSSCT00000018964,F1S0P3,Ssc.3522,Ssc.86947,UPI0001C98C7D,XM_003131420,XM_003131420.2,XM_003131420.4,XP_003131468,XP_003131468.2,ssc:1005…
COX17	9823.ENSSSCP00000012672	Cytochrome c oxidase assembly protein subunit 17; Cytochrome c oxidase copper chaperone; Copper chaperone for cytochrome c oxidase (COX). Binds two copper ions and deliver them to the Cu(A) site of COX (By similarity)	https://smart.embl.de/smart/DDvec.cgi?smart=63:Pfam_COX17(18|63)+	100156799,ADB22522.1,COX17,COX17-201,COX17_PIG,Cytochrome c oxidase assembly protein subunit 17,Cytochrome c oxidase copper chaperone,D2XUP7,Dopuin,ENSSSCG00000011893,ENSSSCP00000012672,ENSSSCT00000013014,GU255509,NP_001177851,NP_001177851.1,NP_001335454,P81045,UPI00017F0815,ssc:100156799
COX18	9823.ENSSSCP00000009548	Mitochondrial inner membrane protein cox18 isoform x2; COX18 cytochrome C oxidase assembly factor	https://smart.embl.de/smart/DDvec.cgi?smart=337:Pfam_60KD_IMP(85|302)+	100520317,COX18,COX18 cytochrome C oxidase assembly factor,COX18, cytochrome c oxidase assembly factor,COX18-201,CU469213,Cytochrome c oxidase assembly factor COX18,ENSSSCG00000008947,ENSSSCP00000009548,ENSSSCT00000009801,F1RUN3,F1RUN3_PIG,FLJ38991,LOC100520317,Mitochondrial inner membrane protein COX18,Ssc.44875,UPI0001C96E9C,XM_003129079,XM_003129079.1,XM_005666732.2,XP_003129127,XP_003129127.1…
COX2	9823.ENSSSCP00000019138	Cytochrome c oxidase subunit 2; Cytochrome c oxidase is the component of the respiratory chain that catalyzes the reduction of oxygen to water. Subunits 1- 3 form the functional core of the enzyme complex. Subunit 2 transfers the electrons from cytochrome c via its binuclear copper A center to the bimetallic center of the catalytic subunit 1	https://smart.embl.de/smart/DDvec.cgi?smart=229:Pfam_COX2_TM(1|83)+Pfam_COX2(95|214)+	1.9.3.1,808504,AAA75622.1,AAD34188.1,AAG28180.1,AAG28193.1,AAG28206.1,AAG28219.1,AAQ05983.1,AAQ05996.1,AAQ06009.1,AAQ06022.1,AAQ06035.1,AAQ06048.1,AAQ06061.1,AAQ06074.1,AAQ06087.1,AAQ06100.1,AAQ06113.1,AAQ06126.1,AAQ06139.1,AAQ06152.1,AAQ06165.1,AAQ06178.1,AAQ06191.1,AAQ06204.1,AAQ06217.1,AAQ06230.1,AAR01783.1,AAS77707.1,AAS77720.1,AAS77733.1,ABA41413.1,ABA41426.1,ABA41439.1,ABB45791.1,ABB53227.1…
COX6A1	9823.ENSSSCP00000010575	Cytochrome c oxidase subunit VIa polypeptide 1	https://smart.embl.de/smart/DDvec.cgi?smart=109:Pfam_COX6A(7|102)+	100152232,A0A287BGN0,A0A287BGN0_PIG,COX6A,COX6A1,COX6A1-201,CU468509,Cytochrome c oxidase polypeptide VIa,Cytochrome c oxidase subunit 6A, mitochondrial,Cytochrome c oxidase subunit 6a,Cytochrome c oxidase subunit VIa polypeptide 1,ENSSSCG00000009909,ENSSSCP00000010575,ENSSSCT00000010859,F1RJI7,NM_001190221,NM_001190221.1,NP_001177150,NP_001177150.1,UPI00017EFB93,cytochrome c oxidase subunit VIa …
CSNK2B	9823.ENSSSCP00000030176	Casein kinase II subunit beta; Participates in Wnt signaling. Plays a complex role in regulating the basal catalytic activity of the alpha subunit (By similarity)	https://smart.embl.de/smart/DDvec.cgi?smart=235:CK_II_beta(28|211)+	397211,AAG25935.1,ABX82815.1,AF267720,AJ301368,AJ301369,B9TSQ8,CAA39858.1,CAC21173.1,CAC21174.1,CCI79713.1,CCI79718.1,CK II beta,CK2N,CKII beta,CSK2B_PIG,CSNK2B,CSNK2B-LY6G5B,CSNK2B-LY6G5B-001,CSNK2B-LY6G5B-002,CSNK2B-LY6G5B-003,CSNK2B-LY6G5B-004,CSNK2B-LY6G5B-005,CSNK2B-LY6G5B-201,Casein kinase II subunit beta,Csnk2b,DUROC-CSNK2B-001,DUROC-CSNK2B-002,DUROC-CSNK2B-003,DUROC-CSNK2B-004,DUROC-CSNK2…
CTR1	9823.ENSSSCP00000023413	Solute carrier family 31 (copper transporter), member 1; High-affinity, saturable copper transporter involved in dietary copper uptake	https://smart.embl.de/smart/DDvec.cgi?smart=189:Pfam_Ctr(44|174)+	397186,AEMK01097437,AEMK01179466,COPT1_PIG,CTR1,Copper transporter 1,ENSSSCG00000029221,ENSSSCP00000023413,ENSSSCT00000023248,High affinity copper uptake protein 1,I3LH68,NM_214100,NM_214100.2,NM_214100.3,NP_999265,NP_999265.1,Q8WNR0,SLC31A1,Slc31a1,Solute carrier family 31 member 1,Ssc.10107,UPI00025E187F,ssc:397186
CYB5D2	9823.ENSSSCP00000018936	Neuferricin isoform x1; Belongs to the cytochrome b5 family	https://smart.embl.de/smart/DDvec.cgi?smart=264:TRANS(7|29)+Cyt-b5(38|134)+	100520452,A0A287B291,A0A287B291_PIG,CYB5D2,CYB5D2-201,Cytochrome b5 domain containing 2,ENSSSCG00000017876,ENSSSCP00000018936,ENSSSCT00000019453,F1RGQ7,LOC100520452,MGC32124,Neuferricin isoform 1,Neuferricin isoform X1,Ssc.2472,UPI0001C98CF7,XM_003131870,XM_003131870.3,XP_003131918,XP_003131918.1,cytochrome b5 domain containing 2,ssc:100520452
CYHR1	9823.ENSSSCP00000020440	Cysteine and histidine-rich protein 1 isoform x2; Cysteine/histidine-rich 1	https://smart.embl.de/smart/DDvec.cgi?smart=362:SIGNAL(1|19)+	100152459,A0A287BNI5,A0A287BNI5_PIG,CHRP,CYHR1,CYHR1-201,Cysteine and histidine rich 1,Cysteine and histidine-rich protein 1 isoform X2,Cysteine/histidine-rich 1,ENSSSCG00000027076,ENSSSCP00000020440,ENSSSCT00000029061,F1RSP2,F1RSP2_PIG,KIAA0496,MGC13010,UPI00017F0313,XP_001927655,XP_001927655.1,XP_005662867,cysteine/histidine-rich 1,ssc:100152459
DALRD3	9823.ENSSSCP00000012123	Dalr anticodon-binding domain-containing protein 3 isoform x1; DALR anticodon binding domain containing 3	https://smart.embl.de/smart/DDvec.cgi?smart=544:DALR_1(404|544)+	100525127,DALR anticodon binding domain containing 3,DALRD3,DALRD3-201,ENSSSCG00000011370,ENSSSCP00000012123,ENSSSCT00000012448,F1SKI7,F1SKI7_PIG,FLJ10496,UPI0001C974FD,XM_003132199,XM_003132199.3,XP_003132247,XP_003132247.1,XP_013837116,ssc:100525127
DDX28	9823.ENSSSCP00000021251	Probable atp-dependent rna helicase ddx28; DEAD-box helicase 28; DEAD (Asp-Glu-Ala-Asp) box polypeptide 28	https://smart.embl.de/smart/DDvec.cgi?smart=540:DEXDc(147|368)+HELICc(411|492)+	100621490,3.6.4.13,ATP-dependent RNA helicase DDX28 ,DDX28,DDX28-201,DEAD (Asp-Glu-Ala-Asp) box polypeptide 28,DEAD-box helicase 28,EC 3.6.4.13,ENSSSCG00000026038,ENSSSCP00000021251,ENSSSCT00000027762,FLJ11282,I3LB32,I3LB32_PIG,LOC100621490,MDDX28,Probable ATP-dependent RNA helicase DDX28,Ssc.48892,UPI0002105C0A,XM_003355776,XM_003355776.1,XM_003355776.3,XP_003355824,XP_003355824.1,ssc:100621490
DHX58	9823.ENSSSCP00000018455	Probable atp-dependent rna helicase dhx58; Uncharacterized protein; DEXH (Asp-Glu-X-His) box polypeptide 58	https://smart.embl.de/smart/DDvec.cgi?smart=681:DEXDc(2|210)+HELICc(352|478)+COIL(492|522)+Pfam_RIG-I_C-RD(555|670)+	100524520,3.6.4.13,ATP-dependent RNA helicase DHX58 ,D11LGP2,DEXH (Asp-Glu-X-His) box polypeptide 58,DExH-box helicase 58,DHX58,DHX58-001,DHX58-002,DHX58-003,EC 3.6.4.13,ENSSSCG00000017416,ENSSSCP00000018455,ENSSSCP00000029007,ENSSSCP00000030733,ENSSSCT00000018960,ENSSSCT00000033560,ENSSSCT00000035155,F1S0P6,F1S0P6_PIG,K7GMB7,LGP2,NM_001199132,NM_001199132.1,NP_001186061,NP_001186061.1,OTTSUSG000…
DNAJA1	9823.ENSSSCP00000011734	Uncharacterized protein; DnaJ (Hsp40) homolog, subfamily A, member 1	https://smart.embl.de/smart/DDvec.cgi?smart=397:DnaJ(5|60)+Pfam_DnaJ_C(107|329)+	100512008,DNAJA1,DNAJA1-201,DnaJ (Hsp40) homolog, subfamily A, member 1,DnaJ homolog subfamily A member 1,DnaJ homolog subfamily A member 1 isoform 1,ENSSSCG00000011000,ENSSSCP00000011734,ENSSSCT00000012042,F1SE73,F1SE73_PIG,HSJ2,HSPF4,NEDD7,NM_001244163,NM_001244163.1,NP_001231092,NP_001231092.1,Ssc.8473,Ssc.85365,UPI0000129431,Uncharacterized protein,dj-2,hdj-2,ssc:100512008
DPY30	9823.ENSSSCP00000009082	Uncharacterized protein; Dpy-30 homolog (C. elegans)	https://smart.embl.de/smart/DDvec.cgi?smart=99:Pfam_Dpy-30(52|93)+	100514043,Cps25,DPY30,DPY30-201,Dpy-30 homolog (C. elegans),ENSSSCG00000008516,ENSSSCP00000009082,ENSSSCT00000009320,F2Z5F7,F2Z5F7_PIG,HDPY-30,NM_001244925.1,NP_001231854,NP_001231854.1,Protein dpy-30,Protein dpy-30 homolog,Protein dpy-30 homolog isoform 1,Saf19,UPI00000473DE,Uncharacterized protein,XM_003125257,XM_003125257.2,XM_005655249.2,XP_003125305,XP_003125305.1,XP_003125306,XP_003125306.1…
DTX3L	9823.ENSSSCP00000012648	Deltex 3 like, E3 ubiquitin ligase	https://smart.embl.de/smart/DDvec.cgi?smart=738:RING(559|597)+	BBAP,DTX3L,DTX3L-201,DTX3L-202,Deltex 3 like, E3 ubiquitin ligase,Deltex E3 ubiquitin ligase 3L,ENSSSCG00000011876,ENSSSCP00000012648,ENSSSCP00000026768,ENSSSCT00000012990,ENSSSCT00000027313,F1SQ34,F1SQ34_PIG,I3LRN0,UPI00025E03A9,UPI00025E03AA,deltex 3 like, E3 ubiquitin ligase
EBAG9	9823.ENSSSCP00000006435	Receptor-binding cancer antigen expressed on siso cells isoform x1; May participate in suppression of cell proliferation and induces apoptotic cell death through activation of interleukin-1-beta converting enzyme (ICE)-like proteases	https://smart.embl.de/smart/DDvec.cgi?smart=213:SIGNAL(1|16)+COIL(168|209)+	100156275,EB9,EBAG9,EBAG9-201,ENSSSCG00000006024,ENSSSCP00000006435,ENSSSCT00000006611,F1S1I0,F1S1I0_PIG,LOC100156275,RCAS1,Ssc.4796,Ssc.82127,UPI00017EFA02,XM_001925463,XM_001925463.2,XM_001925514,XM_001925514.2,XM_001925514.4,XP_001925498,XP_001925498.1,XP_001925549,XP_001925549.2,ssc:100156275
EIF1	9823.ENSSSCP00000018471	Eukaryotic translation initiation factor 1	https://smart.embl.de/smart/DDvec.cgi?smart=113:Pfam_SUI1(27|103)+	100736981,A0A5G2QLD8,A0A5G2QLD8_PIG,A121,CU972362,EIF-1,EIF1,EIF1-201,EIF1A,ENSSSCG00000017430,ENSSSCP00000018471,ENSSSCT00000018976,Eukaryotic translation initiation factor 1,F2Z553,F2Z553_PIG,ISO1,LOC100736981,SUI1,Ssc.40853,Ssc.59123,Translation initiation factor 1,UPI000000DC99,XM_003482982,XM_003482982.1,XM_003482982.3,XP_003483030,XP_003483030.1,eukaryotic translation initiation factor 1,ss…
EIF4A1	9823.ENSSSCP00000019023	Sus scrofa eukaryotic translation initiation factor 4A1 (EIF4A1), mRNA; Belongs to the DEAD box helicase family	https://smart.embl.de/smart/DDvec.cgi?smart=406:DEXDc(51|249)+HELICc(286|367)+	100101929,A6M928,A6M928_PIG,ABC84193.1,DQ351283,EIF4A1,EIF4A1-201,ENSSSCG00000017957,ENSSSCP00000019023,ENSSSCT00000019541,Eukaryotic initiation factor 4A-I,Eukaryotic initiation factor 4A-I isoform 1,Eukaryotic translation initiation factor 4A1,I3LLD5,LOC100625644,NM_001100196,NM_001100196.1,NP_001093666,NP_001093666.1,Translation initiation factor 4A,UPI000000411B,XM_003361235,XM_003361235.1,XP…
EMILIN2	9823.ENSSSCP00000004001	Elastin microfibril interfacer 2	https://smart.embl.de/smart/DDvec.cgi?smart=967:SIGNAL(1|30)+Pfam_EMI(45|115)+COIL(177|213)+COIL(255|305)+COIL(604|631)+	100522875,EMILIN-2 isoform X1,EMILIN2,EMILIN2-201,ENSSSCG00000003694,ENSSSCP00000004000,ENSSSCP00000004001,ENSSSCT00000004092,ENSSSCT00000004093,Elastin microfibril interfacer 2,F1SBC8,F1SBC8_PIG,FLJ33200,FOAP-10,LOC100522875,Ssc.25243,Ssc.85067,UPI00025E048A,XM_003127846,XM_003127846.3,XM_005665301.2,XP_003127894,XP_003127894.3,XP_005665358.2,XP_020951794,elastin microfibril interfacer 2,ssc:100…
ENDOD1	9823.ENSSSCP00000015889	Endonuclease domain-containing 1 protein; Endonuclease domain containing 1	https://smart.embl.de/smart/DDvec.cgi?smart=500:SIGNAL(1|21)+NUC(62|267)+TRANS(342|364)+TRANS(413|435)+TRANS(455|477)+	100526236,CU928269,ENDOD1,ENDOD1-201,ENSSSCG00000014965,ENSSSCP00000015889,ENSSSCT00000016326,Endonuclease domain containing 1,Endonuclease domain-containing 1 protein,F1STI9,F1STI9_PIG,KIAA0830,LOC100739212,UPI0001C985F8,XM_003482599,XM_003482599.1,XM_003482600,XM_003482600.1,XM_005667250.2,XP_003482647,XP_003482647.1,XP_003482648,XP_003482648.1,XP_005667307,XP_005667307.1,endonuclease domain co…
ENSSSCP00000000781	9823.ENSSSCP00000000781	Uncharacterized protein	https://smart.embl.de/smart/DDvec.cgi?smart=257:Pfam_Tetraspannin(16|251)+	CU633530,ENSSSCG00000000734,ENSSSCP00000000781,ENSSSCT00000000797,F1SKA6,UPI0001C952F8,Uncharacterized protein
ENSSSCP00000001587	9823.ENSSSCP00000001587	Atp-binding cassette, subfamily b (mdr/tap), member 3; Sus scrofa transporter 2, ATP-binding cassette, sub-family B (MDR/TAP) (TAP2), mRNA	https://smart.embl.de/smart/DDvec.cgi?smart=726:TRANS(55|77)+TRANS(97|119)+Pfam_ABC_membrane(152|421)+AAA(495|679)+	733650,A5D9J7,Antigen peptide transporter 2,CAN13319.1,DUROC-TAP2-001,DUROC-TAP2-002,DUROC-TAP2-003,ENSSSCG00000025173,ENSSSCP00000001587,ENSSSCT00000001629,ENSSSCT00000033511,ENSSSCT00000036411,NM_001206441,NM_001206441.1,NP_001193370,NP_001193370.1,OTTSUSG00000001383,OTTSUST00000002987,OTTSUST00000002988,OTTSUST00000002989,Ssc.79466,TAP-001,TAP-002,TAP-003,TAP2,UPI000151E249,ssc:733650
ENSSSCP00000004016	9823.ENSSSCP00000004016	annotation not available	https://smart.embl.de/smart/DDvec.cgi?smart=1724:SIGNAL(1|27)+EGF_Lam(78|122)+EGF_Lam(125|175)+Pfam_Laminin_I(238|496)+LamG(805|961)+LamG(1009|1136)+LamG(1179|1294)+LamG(1400|1528)+LamG(1570|1702)+	100511642,A0A5G2RLF9,A0A5G2RLF9_PIG,CU993814,ENSSSCG00000003709,ENSSSCP00000004016,ENSSSCP00000027979,ENSSSCT00000004108,ENSSSCT00000024191,F1SBB3,F1SBB3_PIG,I3LV27,LAMA3,Laminin subunit alpha 3,Laminin subunit alpha-3 isoform X1,Laminin, alpha 3/5,Ssc.100917,Ssc.99085,UPI00025E04D1,UPI00025E04D2,XM_003482045,XM_003482045.1,XM_003482046,XM_003482046.1,XP_003482090,XP_003482093,XP_003482093.1,XP_0…
ENSSSCP00000005155	9823.ENSSSCP00000005155	Signal recognition particle 14 kda protein; Uncharacterized protein	https://smart.embl.de/smart/DDvec.cgi?smart=110:Pfam_SRP14(4|94)+	100522176,ENSSSCG00000004785,ENSSSCP00000005155,ENSSSCT00000005284,F1SS29,F1SS29_PIG,SRP14,Signal recognition particle 14,Signal recognition particle 14 kDa protein,Signal recognition particle subunit SRP14,Uncharacterized protein,XM_003121602.5,XM_003353407,XM_003353407.1,XM_003353407.3,XP_003121650,XP_003121650.1,XP_003353455,XP_003353455.1,ssc:100522176
ENSSSCP00000006559	9823.ENSSSCP00000006559	annotation not available	https://smart.embl.de/smart/DDvec.cgi?smart=211:COIL(110|173)+	100739123,A0A5G2QT30,A0A5G2QT30_PIG,CU571221,CU856444,ENSSSCG00000006149,ENSSSCP00000006559,ENSSSCP00000006560,ENSSSCT00000006742,ENSSSCT00000006743,F1RXB4,F1RXB4_PIG,LOC100739123,RALY RNA binding protein like,RALYL,RNA-binding Raly-like protein isoform X2,Ssc.74341,UPI00025DFF79,Uncharacterized protein,XP_003481429,XP_003481429.1,XP_013852102,ssc:100739123
ENSSSCP00000007498	9823.ENSSSCP00000007498	Arylamine n-acetyltransferase 1; Uncharacterized protein; Belongs to the arylamine N-acetyltransferase family	https://smart.embl.de/smart/DDvec.cgi?smart=290:Pfam_Acetyltransf_2(20|280)+	100511905,2.3.1.5,A0A480RQR3,A0A480RQR3_PIG,Arylamine N-acetyltransferase ,Arylamine N-acetyltransferase 1,Arylamine N-acetyltransferase 1 isoform b,EC 2.3.1.5,ENSSSCG00000026893,ENSSSCP00000007498,ENSSSCT00000007705,F1SE16,F1SE16_PIG,FP102660,FP102660.2,FP102660.2-201,LOC100511905,Ssc.24389,UPI0001C96A03,Uncharacterized protein,XM_003134236,XM_003134236.1,XP_003134284,XP_003134284.1,ssc:100511905
ENSSSCP00000007807	9823.ENSSSCP00000007807	Dolichyl-diphosphooligosaccharide--protein glycosyltransferase subunit 2 precursor; Uncharacterized protein	https://smart.embl.de/smart/DDvec.cgi?smart=221:Pfam_Ribophorin_II(1|221)+	100154432,CU607009.1,CU607009.1-201,ENSSSCG00000007330,ENSSSCP00000007807,ENSSSCT00000008021,F1SEM2,LOC100513892,NP_999106,RPN2,UPI00025E0B88,Uncharacterized protein,XM_003359985,XM_003359985.2,XP_003360033,XP_003360033.2,ssc:100154432
ENSSSCP00000008721	9823.ENSSSCP00000008721	Large subunit ribosomal protein l31e; Belongs to the eukaryotic ribosomal protein eL31 family	https://smart.embl.de/smart/DDvec.cgi?smart=125:Ribosomal_L31e(18|101)+	100737826,3J7O,3J7P,3J7Q,3J7R,60S ribosomal protein L31,ENSSSCG00000008170,ENSSSCP00000008721,ENSSSCT00000008947,Large subunit ribosomal protein L31e,P12947,P62901,RL31_PIG,RPL31,RPL31-201,Ssc.19051,XM_003361095,XM_003361095.1,XM_003481144,XM_003481144.1,XM_005662362.2,XM_005674233.2,XP_003361143,XP_003361143.1,XP_003481192,XP_003481192.1,XP_005662419,XP_005662419.1,XP_005674290.1,ssc:100737826
ENSSSCP00000009166	9823.ENSSSCP00000009166	Uncharacterized protein	https://smart.embl.de/smart/DDvec.cgi?smart=1112:SIGNAL(1|22)+LPD_N(44|596)+DUF1943(630|943)+Pfam_DUF1081(958|1069)+	ADU04397.1,ADU04398.1,ADU04419.1,ADU04420.1,ADU04425.1,AEMK01004728,APOB,APOB-201,APOB-202,ENSSSCG00000008595,ENSSSCP00000009166,ENSSSCP00000024756,ENSSSCT00000009406,ENSSSCT00000023932,F1SCV9,G8ABS3,GU328959,GU328960,GU328981,GU328982,GU328987,I3LKZ1,Ssc.100116,Ssc.100134,UPI00025DF040,UPI00025DF041,Uncharacterized protein
ENSSSCP00000010826	9823.ENSSSCP00000010826	Uncharacterized protein	https://smart.embl.de/smart/DDvec.cgi?smart=355:Pfam_NIDO(98|189)+EGF(308|345)+	CU468556.1,CU468556.1-201,ENSSSCG00000010150,ENSSSCP00000010826,ENSSSCT00000011114,F1RGY5,LOC100739233,UPI00025E1989,Uncharacterized protein,XM_003483469,XM_003483469.1,XP_003483517,XP_003483517.1
ENSSSCP00000011301	9823.ENSSSCP00000011301	Collagen type XVII alpha 1 chain	https://smart.embl.de/smart/DDvec.cgi?smart=1081:TRANS(476|498)+Pfam_Collagen(576|633)+Pfam_Collagen(747|809)+Pfam_Collagen(816|864)+	414914,AEMK01194162,COL17A1,CT737413,Collagen type XVII alpha 1 chain,ENSSSCG00000010607,ENSSSCP00000011301,ENSSSCP00000024166,ENSSSCT00000011603,ENSSSCT00000031881,F1S5P1,I3LJA8,I3LUH8,I3LUH8_PIG,UPI00025E14F4,UPI00025E14F5,Uncharacterized protein,XM_013983710.1,XP_013839164.1
ENSSSCP00000011778	9823.ENSSSCP00000011778	Ras suppressor protein 1 isoform x1; Uncharacterized protein	https://smart.embl.de/smart/DDvec.cgi?smart=113:LRR(14|38)+LRR(39|61)+LRR(62|83)+LRR_TYP(85|108)+	100524759,ENSSSCG00000011042,ENSSSCP00000011778,ENSSSCT00000012086,F1RW98,F1RW98_PIG,RSU1,Ras suppressor protein 1,Ras suppressor protein 1 isoform 1,Ras suppressor protein 1 isoform X1,Uncharacterized protein,XM_013978485.1,XP_013833939.1,XP_020920486,ssc:100524759
ENSSSCP00000012559	9823.ENSSSCP00000012559	Vacuolar protein sorting-associated protein 8 homolog isoform x1; VPS8, CORVET complex subunit	http://smart.embl.de/smart/DDt.cgi?smart=536:	100514920,A0A287BMR3,A0A287BMR3_PIG,AEMK01185079,CU469373,ENSSSCG00000011788,ENSSSCP00000012559,ENSSSCT00000012900,F1SG83,UPI00025DF963,Uncharacterized protein,VPS8,VPS8 subunit of CORVET complex,Vacuolar protein sorting-associated protein 8,XP_020925632,ssc:100514920
ENSSSCP00000013782	9823.ENSSSCP00000013782	Probable rna-binding protein eif1ad; Uncharacterized protein	https://smart.embl.de/smart/DDvec.cgi?smart=166:eIF1a(20|103)+	100623051,EIF1AD,ENSSSCG00000012962,ENSSSCP00000013782,ENSSSCT00000014168,F1RU32,F1RU32_PIG,Probable RNA-binding protein EIF1AD,Putative RNA-binding protein EIF1AD,Uncharacterized protein,XM_003122508.3,XM_003122509.3,XM_003353773.3,XM_003353774.3,XM_005660672.2,XM_005660674.2,XP_003122556.1,XP_003122557.1,XP_003353821,XP_003353821.1,XP_003353822.1,XP_005660729.1,XP_005660731.1,ssc:100623051
ENSSSCP00000015256	9823.ENSSSCP00000015256	SIL1 nucleotide exchange factor; Uncharacterized protein	https://smart.embl.de/smart/DDvec.cgi?smart=80:SIGNAL(1|21)+	CU928270.1,CU928270.1-201,ENSSSCG00000014342,ENSSSCP00000015256,ENSSSCP00000015257,ENSSSCT00000015669,ENSSSCT00000015670,F1RGI8,F1RGI9,F1RGI9_PIG,FP101965,SIL1,SIL1 nucleotide exchange factor,UPI00025DE982,Uncharacterized protein
ENSSSCP00000016300	9823.ENSSSCP00000016300	Dna-directed rna polymerase i subunit rpa43; Uncharacterized protein	https://smart.embl.de/smart/DDvec.cgi?smart=335:Pfam_SHS2_Rpb7-N(54|123)+	100517907,DNA-directed RNA polymerase I subunit RPA43,ENSSSCG00000015372,ENSSSCP00000016300,ENSSSCT00000016747,F1SC14,F1SC14_PIG,NP_001230885,SHS2_Rpb7-N domain-containing protein,Ssc.55929,TWISTNB,Uncharacterized protein,XM_013979771.1,XP_013835225.1,ssc:100517907
ENSSSCP00000016457	9823.ENSSSCP00000016457	Ras-specific guanine nucleotide-releasing factor ralgps2 isoform x1; Ral GEF with PH domain and SH3 binding motif 2	https://smart.embl.de/smart/DDvec.cgi?smart=352:PH(227|340)+	100737809,AEMK01189055,ENSSSCG00000015523,ENSSSCP00000016457,ENSSSCT00000016910,F1S6Y4,F1S6Y4_PIG,FP016104,LOC100737809,RALGPS2,Ral GEF with PH domain and SH3 binding motif 2,UPI00025E1012,Uncharacterized protein,XM_003482729,XM_003482729.1,XP_003130383,XP_003130383.3,XP_003482777,XP_003482777.1,XP_020919386,ssc:100737809
ENSSSCP00000019567	9823.ENSSSCP00000019567	GC-rich sequence DNA-binding factor 2	http://smart.embl.de/smart/DDt.cgi?smart=243:	A0A287BQ32,A0A287BQ32_PIG,ENSSSCG00000021287,ENSSSCP00000019567,ENSSSCT00000023923,FP326655,FP326655.1,FP326655.1-201,GC-rich sequence DNA-binding factor 2,GCFC2,I3L6B6,LOC100624984,UPI00025DEB06,Uncharacterized protein,XP_003354802,XP_003354802.1
ENSSSCP00000020253	9823.ENSSSCP00000020253	Small subunit ribosomal protein s17e; Sus scrofa ribosomal protein S17 (RPS17), mRNA; Belongs to the eukaryotic ribosomal protein eS17 family	https://smart.embl.de/smart/DDvec.cgi?smart=135:Pfam_Ribosomal_S17e(1|119)+	3J7P,3J7R,40S ribosomal protein S17,414392,AAS55931.1,AY550073,ENSSSCG00000027358,ENSSSCP00000020253,ENSSSCT00000030780,NM_001001634,NM_001001634.1,NP_001001634,NP_001001634.1,Q6QAP7,RPS17,RPS17-201,RS17_PIG,Small subunit ribosomal protein S17e,Sus scrofa ribosomal protein S17 (RPS17), mRNA.,UPI00001637EF,ssc:414392
ENSSSCP00000020707	9823.ENSSSCP00000020707	Uncharacterized protein; Belongs to the TCP-1 chaperonin family	https://smart.embl.de/smart/DDvec.cgi?smart=364:Pfam_Cpn60_TCP1(1|359)+	ENSSSCG00000020808,ENSSSCP00000020707,ENSSSCT00000031361,FP102627.2,FP102627.2-201,I3L9J4,LOC100520609,UPI00025DFBB1,Uncharacterized protein,XM_003481017,XM_003481017.1,XP_003481065,XP_003481065.1
ENSSSCP00000020713	9823.ENSSSCP00000020713	RAB17, member RAS oncogene family; Uncharacterized protein	https://smart.embl.de/smart/DDvec.cgi?smart=214:Pfam_Ras(21|182)+	A0A5G2QH68,A0A5G2QH68_PIG,AEMK01040185.1,AEMK01040185.1-201,ENSSSCG00000022133,ENSSSCP00000020713,ENSSSCT00000024770,I3L9K0,RAB17,RAB17, member RAS oncogene family,UPI00025DEF74,Uncharacterized protein
ENSSSCP00000021804	9823.ENSSSCP00000021804	Inositol 1,4,5-trisphosphate receptor type 1 isoform x1; Inositol 1,4,5-trisphosphate receptor type 1	https://smart.embl.de/smart/DDvec.cgi?smart=342:Pfam_RYDR_ITPR(1|136)+	397454,A0A5G2RCE3,A0A5G2RCE3_PIG,CU469024.2,CU469024.2-201,ENSSSCG00000023721,ENSSSCP00000021804,ENSSSCT00000028921,I3LCM9,ITPR1,Inositol 1,4,5-triphosphate receptor type 1,Inositol 1,4,5-trisphosphate receptor type 1,UPI00025DF697,Uncharacterized protein,XP_020924935,ssc:397454
ENSSSCP00000021953	9823.ENSSSCP00000021953	Udp-glucose glycoprotein glucosyltransferase 2; Uncharacterized protein	http://smart.embl.de/smart/DDt.cgi?smart=98:	A0A5G2Q988,A0A5G2Q988_PIG,CT971579.2,CT971579.2-201,CT971579.2-202,ENSSSCG00000028678,ENSSSCP00000021953,ENSSSCP00000022903,ENSSSCT00000022389,ENSSSCT00000029762,I3LD25,I3LFR1,UDP-glucose glycoprotein glucosyltransferase 2,UGGT2,UPI00025E12A4,UPI00025E12A5,Uncharacterized protein
ENSSSCP00000022388	9823.ENSSSCP00000022388	ATPase H+ transporting accessory protein 2	http://smart.embl.de/smart/DDt.cgi?smart=74:	A0A5G2QNQ8,A0A5G2QNQ8_PIG,AEMK01158513.1,AEMK01158513.1-201,ATP6AP2,ATPase H+ transporting accessory protein 2,ENSSSCG00000027235,ENSSSCP00000022388,ENSSSCT00000023565,I3LEA1,UPI00025E061B,Uncharacterized protein
ENSSSCP00000023718	9823.ENSSSCP00000023718	Uncharacterized protein	https://smart.embl.de/smart/DDvec.cgi?smart=207:SIGNAL(1|44)+Pfam_Lipocalin(67|202)+	A0A5K1TWC1,A0A5K1TWC1_PIG,AEMK01047526.1,AEMK01047526.1-201,APOD,Apo-D,Apolipoprotein D,ENSSSCG00000024821,ENSSSCP00000023718,ENSSSCT00000026932,I3LI19,UPI00025DEDBA,Uncharacterized protein
ENSSSCP00000024038	9823.ENSSSCP00000024038	Uncharacterized protein	https://smart.embl.de/smart/DDvec.cgi?smart=935:Pfam_Rap_GAP(148|329)+Pfam_CNH(421|720)+TRANS(768|785)+	AEMK01169245.1,AEMK01169245.1-201,ENSSSCG00000022012,ENSSSCP00000024038,ENSSSCT00000028582,I3LIY1,UPI00025E0B61,Uncharacterized protein
ENSSSCP00000025099	9823.ENSSSCP00000025099	Armadillo repeat-containing protein 10; Uncharacterized protein	https://smart.embl.de/smart/DDvec.cgi?smart=307:TRANS(7|29)+Pfam_Arm_2(50|302)+	100513998,ARMC10,Armadillo repeat-containing protein 10,Armadillo repeat-containing protein 10 isoform b,CU861937.2,CU861937.2-201,ENSSSCG00000028444,ENSSSCP00000025099,ENSSSCT00000031102,I3LLX9,I3LLX9_PIG,NM_001244923.1,NP_001231852,NP_001231852.1,Ssc.100069,Ssc.20409,Ssc.81585,Ssc.82633,Ssc.89064,Ssc.96481,Uncharacterized protein,XM_003482690.3,XP_003482738.1,ssc:100513998
ENSSSCP00000027363	9823.ENSSSCP00000027363	Complement c3 precursor; C3 plays a central role in the activation of the complement system. Its processing by C3 convertase is the central reaction in both classical and alternative complement pathways. After activation C3b can bind covalently, via its reactive thioester, to cell surface carbohydrates or immune aggregates (By similarity). [C3-beta-c]: Acts as a chemoattractant for neutrophils in…	https://smart.embl.de/smart/DDvec.cgi?smart=390:A2M_recep(125|220)+C345C(260|372)+	397072,ASP,Acylation stimulating protein,C3,C3-beta-c,C3a anaphylatoxin,C3adesArg,C3bc,CO3_PIG,CU694937,Complement C3,Complement C3 alpha chain,Complement C3 beta chain,Complement C3 precursor,Complement C3b alpha' chain,Complement C3c alpha' chain fragment 1,Complement C3c alpha' chain fragment 2,Complement C3d fragment,Complement C3dg fragment,Complement C3f fragment,Complement C3g fragment,Com…
EPHA2	9823.ENSSSCP00000003769	Ephrin type-a receptor 2; EPH receptor A2	https://smart.embl.de/smart/DDvec.cgi?smart=975:SIGNAL(1|24)+EPH_lbd(28|201)+FN3(329|419)+FN3(436|516)+Pfam_EphA2_TM(537|610)+TyrKc(613|870)+SAM(900|967)+	100522873,2.7.10.1,EC 2.7.10.1,ECK,ENSSSCG00000003471,ENSSSCP00000003769,ENSSSCT00000003857,EPH receptor A2,EPHA2,EPHA2-201,Eph receptor A2 ,Ephrin type-A receptor 2,Ephrin type-A receptor 2 isoform 1,F1SUT8,F1SUT8_PIG,LOC100522873,Ssc.44310,UPI00025E0FC4,XM_003127639,XM_003127639.2,XM_005665037.2,XP_003127687,XP_003127687.1,XP_005665094,XP_005665094.1,ssc:100522873
EPS8L1	9823.ENSSSCP00000026946	EPS8-like 1	https://smart.embl.de/smart/DDvec.cgi?smart=728:Pfam_PTB(35|164)+SH3(477|532)+	DRC3,ENSSSCG00000026417,ENSSSCP00000026946,ENSSSCT00000030221,EPS8 like 1,EPS8-like 1,EPS8L1,EPS8L1-201,FLJ20258,I3LS55,I3LS55_PIG,LOC100627336,MGC23164,MGC4642,Ssc.62895,UPI00025DF456,XM_003356068,XM_003356068.1,XP_003356116,XP_003356116.1
ERI1	9823.ENSSSCP00000026431	3'-5' exoribonuclease 1 isoform X1; Exoribonuclease 1	https://smart.embl.de/smart/DDvec.cgi?smart=313:SAP(40|74)+EXOIII(93|279)+	100623771,3'-5' exoribonuclease 1 ,3'-5' exoribonuclease 1 isoform X1,3'HEXO,3.1.-.-,A0A287AID0,A0A287AID0_PIG,EC 3.1.-.-,ENSSSCG00000030011,ENSSSCP00000026431,ENSSSCT00000031051,ERI1,ERI1-201,Exoribonuclease 1,I3LQQ1,LOC100623771,THEX1,UPI00025DF22E,XP_003360688,XP_003360688.1,XP_020930691,exoribonuclease 1,ssc:100623771
ERN1	9823.ENSSSCP00000018309	Serine/threonine-protein kinase/endoribonuclease ire1; Endoplasmic reticulum to nucleus signaling 1	https://smart.embl.de/smart/DDvec.cgi?smart=914:PQQ(50|82)+PQQ(88|120)+PQQ(131|163)+PQQ(219|250)+Pfam_Pkinase_Tyr(510|767)+PUG(833|890)+	100510978,2.7.11.1,3.1.26.-,A0A5G2R3T9,A0A5G2R3T9_PIG,EC 2.7.11.1,EC 3.1.26.-,ENSSSCG00000017279,ENSSSCP00000018309,ENSSSCT00000018811,ERN1,ERN1-201,Endoplasmic reticulum to nucleus signaling 1,F1RSL5,F1RSL5_PIG,ICAM2,IRE1,IRE1P,Ssc.62817,Ssc.83654,UPI0001C98E1B,Uncharacterized protein,XM_003131282,XM_003131282.1,XP_003131330,XP_003131330.1,XP_005668752,endoplasmic reticulum to nucleus signaling …
ESD	9823.ENSSSCP00000010038	S-formylglutathione hydrolase; Serine hydrolase involved in the detoxification of formaldehyde	https://smart.embl.de/smart/DDvec.cgi?smart=282:Pfam_Esterase(23|275)+	3.1.2.12,397127,AAG17630.1,AB032555,AB038362,AF254785,BAA92850.1,BAB11922.1,CHEMBL4063,EC 3.1.2.12,ENSSSCG00000009407,ENSSSCP00000010038,ENSSSCP00000010039,ENSSSCT00000010306,ENSSSCT00000010307,ESD,ESD-201,ESTD_PIG,Es10,Esterase D,FGH,NM_214060,NM_214060.1,NP_999225,NP_999225.1,Q9GJT2,Q9GM98,S-formylglutathione hydrolase,S-formylglutathione hydrolase ,Ssc.217,Sus scrofa esterase D (ESD), mRNA.,UP…
ESYT3	9823.ENSSSCP00000020398	annotation not available	https://smart.embl.de/smart/DDvec.cgi?smart=495:C2(59|173)+C2(379|486)+	100738903,ENSSSCG00000026979,ENSSSCP00000020398,ENSSSCT00000022823,ESYT3,Extended synaptotagmin 3,Extended synaptotagmin-3 isoform X1,FP236480,I3L8N8,I3LBZ0,I3LBZ0_PIG,Ssc.61238,UPI00025E09A2,XM_003358571,XM_003358571.2,XP_003358619,XP_003358619.2,ssc:100738903
FABP5	9823.ENSSSCP00000006564	Fatty acid-binding protein 5, epidermal; Sus scrofa fatty acid binding protein 5 (psoriasis-associated) (FABP5), mRNA; Belongs to the calycin superfamily. Fatty-acid binding protein (FABP) family	https://smart.embl.de/smart/DDvec.cgi?smart=135:Pfam_Lipocalin(8|134)+	574074,AAX14717.1,AB529462,ABD18458.1,ABF71383.1,ABF71384.1,ABY84507.1,ABY84508.1,ABY84509.1,ABY84510.1,ABY84511.1,ABY84512.1,ABY84513.1,ABY84514.1,ABY84515.1,ABY84516.1,ABY84517.1,ACA05014.1,ACA05015.1,ACA05016.1,ACA05017.1,ACA05018.1,ACA05019.1,ACA05020.1,ACA05021.1,ACA05022.1,ACA05023.1,ACA05024.1,ACA05025.1,ACA05026.1,ACA05027.1,ACA05028.1,ACA05029.1,ACA05030.1,AY841270,BAI47787.1,CU179652,DQ…
FADS1	9823.ENSSSCP00000013907	Acyl-coa (8-3)-desaturase (delta-5 desaturase); Uncharacterized protein; Sus scrofa fatty acid desaturase 1 (FADS1), mRNA	https://smart.embl.de/smart/DDvec.cgi?smart=441:Cyt-b5(16|91)+Pfam_FA_desaturase(152|415)+	1.14.19.44,444995,AAS82947.1,AAV48963.1,ACM42419.1,AY512560,AY573556,Acyl-CoA (8-3)-desaturase (Delta-5 desaturase) ,D2D0E3,D5FAD,EC 1.14.19.44,ENSSSCG00000024015,ENSSSCP00000013902,ENSSSCP00000013907,ENSSSCT00000014288,ENSSSCT00000014293,F1RKS4,F1RKS5,F1RKS8,FADS1,FADS1-201,FADS1-202,FJ263684,Fatty acid desaturase 1,I6L6E4,K7N7E5,K7N7E5_PIG,NM_001113041,NM_001113041.1,NP_001106512,NP_001106512.1…
FAM184B	9823.ENSSSCP00000028040	Family with sequence similarity 184 member B	https://smart.embl.de/smart/DDvec.cgi?smart=1017:Pfam_FAM184(2|206)+COIL(347|447)+COIL(538|713)+COIL(763|850)+	100627969,AEMK01136736,CU463823,ENSSSCG00000026232,ENSSSCP00000027249,ENSSSCP00000028040,ENSSSCT00000022757,ENSSSCT00000029582,FAM184B,Family with sequence similarity 184 member B,I3LT06,I3LV88,I3LV88_PIG,Protein FAM184B,Ssc.69640,UPI00025E0A95,UPI00025E0A96,Uncharacterized protein,XP_005674598,ssc:100627969
FAM195A	9823.ENSSSCP00000008538	Mapk regulated corepressor interacting protein 2 isoform x1; MAPK regulated corepressor interacting protein 2; Family with sequence similarity 195, member A	https://smart.embl.de/smart/DDvec.cgi?smart=156:Pfam_FAM195(57|153)+	100525039,C16orf14,ENSSSCG00000007995,ENSSSCP00000008538,ENSSSCT00000008762,F1RGT4,F1RGT4_PIG,FAM195A,FAM195A-201,Family with sequence similarity 195, member A,LOC100525039,MAPK regulated corepressor interacting protein 2,MCRIP2,MGC15416,UPI0001C96C2C,XM_003354653,XM_003354653.2,XM_003354653.4,XP_003354701,XP_003354701.1,family with sequence similarity 195, member A,ssc:100525039
FAM198B	9823.ENSSSCP00000009465	Family with sequence similarity 198, member B	https://smart.embl.de/smart/DDvec.cgi?smart=519:TRANS(37|56)+Pfam_FAM198(203|518)+	100515440,A0A480ZIZ9,A0A480ZIZ9_PIG,C4orf18,CU694806,CU694949,DKFZp434L142,ENSSSCG00000008873,ENSSSCP00000009465,ENSSSCT00000009714,F1RW93,F1RW93_PIG,FAM198B,FAM198B-201,FLJ38155,Family with sequence similarity 198 member B,Family with sequence similarity 198, member B,GASK1B,Golgi associated kinase 1B,Protein FAM198B isoform X1,UPI0001C96D87,XM_003482392,XM_003482392.1,XM_003482392.3,XM_00566665…
FAM20B	9823.ENSSSCP00000016458	FAM20B, glycosaminoglycan xylosylkinase; Family with sequence similarity 20, member B	https://smart.embl.de/smart/DDvec.cgi?smart=409:TRANS(7|25)+Pfam_Fam20C(187|399)+	100523629,2.7.1.-,EC 2.7.1.-,ENSSSCG00000015524,ENSSSCP00000016458,ENSSSCT00000016911,F1S6Y3,F1S6Y3_PIG,FAM20B,FAM20B glycosaminoglycan xylosylkinase,FAM20B, glycosaminoglycan xylosylkinase,FAM20B-201,Family with sequence similarity 20, member B,GXK1,Glycosaminoglycan xylosylkinase,Glycosaminoglycan xylosylkinase ,KIAA0475,LOC100523629,Ssc.26264,Ssc.96651,UPI0001C983FA,XM_003130339,XM_003130339.2…
FAM25A	9823.ENSSSCP00000011049	Uncharacterized protein	https://smart.embl.de/smart/DDvec.cgi?smart=89:Pfam_FAM25(24|88)+	100155089,CU041359,CU041359.1,CU041359.1-201,CU633355,ENSSSCG00000026339,ENSSSCP00000011049,ENSSSCT00000011343,F1SEN3,F1SEN7,FAM25A,I6L694,K7N7E8,K7N7E8_PIG,LOC100153113,LOC100155089,Protein FAM25A,UPI00017EFDC7,Uncharacterized protein,XM_005671181.2,XM_005671183.2,XP_001927379,XP_001927379.1,XP_001927826,XP_001927826.1,XP_005671238,XP_005671238.1,XP_005671240.1,ssc:100155089
FANCL	9823.ENSSSCP00000008958	E3 ubiquitin-protein ligase FANCL isoform X1; Fanconi anemia complementation group L	https://smart.embl.de/smart/DDvec.cgi?smart=330:Pfam_WD-3(1|250)+RING(262|317)+	100526164,2.3.2.27,A0A287B7H5,A0A287B7H5_PIG,CU928032,E3 ubiquitin-protein ligase FANCL ,E3 ubiquitin-protein ligase FANCL isoform X1,EC 2.3.2.27,ENSSSCG00000008394,ENSSSCP00000008958,ENSSSCT00000009191,F1SQL5,FA complementation group L,FANCL,LOC100526164,UPI00025DFE07,Uncharacterized protein,XP_003125167,XP_003125167.3,XP_020943867,ssc:100526164
FEM1B	9823.ENSSSCP00000019736	Protein fem-1 homolog b; Fem-1 homolog b (C. elegans)	https://smart.embl.de/smart/DDvec.cgi?smart=627:ANK(45|74)+ANK(87|116)+ANK(120|149)+ANK(153|182)+ANK(186|215)+ANK(218|246)+ANK(483|527)+ANK(531|570)+	100158096,ENSSSCG00000022419,ENSSSCP00000019736,ENSSSCT00000031923,FEM1B,FEM1B-201,Fem-1 homolog B,Fem-1 homolog b,Fem-1 homolog b (C. elegans),I3L6T4,I3L6T4_PIG,Protein fem-1 homolog B,Ssc.24666,Ssc.34719,Ssc.7302,Ssc.86683,UPI000155D81A,XM_003121751,XM_003121751.1,XM_003121751.3,XP_003121799,XP_003121799.1,fem-1 homolog b (C. elegans),ssc:100158096
FKBP3	9823.ENSSSCP00000005376	annotation not available	https://smart.embl.de/smart/DDvec.cgi?smart=121:Pfam_FKBP_C(18|118)+	100152728,5.2.1.8,EC 5.2.1.8,ENSSSCG00000004998,ENSSSCP00000005376,ENSSSCT00000005513,F1SI13,FK506-binding protein 3 ,FKBP3,I3LR51,I3LR51_PIG,NP_001231086,NP_001231086.1,Peptidyl-prolyl cis-trans isomerase FKBP3,Peptidylprolyl isomerase,Ssc.64891,UPI00025DFA24,ssc:100152728
GALNT3	9823.ENSSSCP00000016856	Polypeptide N-acetylgalactosaminyltransferase 3	https://smart.embl.de/smart/DDvec.cgi?smart=633:TRANS(20|37)+COIL(44|73)+Pfam_Glyco_transf_7C(345|421)+RICIN(506|630)+	100515629,2.4.1.-,2.4.1.41,A0A286ZJR1,A0A286ZJR1_PIG,EC 2.4.1.41,ENSSSCG00000015907,ENSSSCP00000016856,ENSSSCT00000017320,F1RPN0,F1RPN0_PIG,GALNT3,GALNT3-201,GalNAc-T3,HFTC,HHS,Polypeptide N-acetylgalactosaminyltransferase,Polypeptide N-acetylgalactosaminyltransferase ,Polypeptide N-acetylgalactosaminyltransferase 3,Protein-UDP acetylgalactosaminyltransferase,Ssc.13527,UPI0001E885DC,XM_003133447,…
GATM	9823.ENSSSCP00000005032	Glycine amidinotransferase, mitochondrial; Catalyzes the biosynthesis of guanidinoacetate, the immediate precursor of creatine. Creatine plays a vital role in energy metabolism in muscle tissues. May play a role in embryonic and central nervous system development (By similarity)	http://smart.embl.de/smart/DDt.cgi?smart=423:	100126844,2.1.4.1,AAT39894.1,ABS83814.1,AGAT,AY625268,B3F4S6,EC 2.1.4.1,EF612462,ENSSSCG00000004672,ENSSSCP00000005032,ENSSSCT00000005158,GATM,GATM-201,GATM_PIG,Glycine amidinotransferase ,Glycine amidinotransferase, mitochondrial,L-arginine:glycine amidinotransferase,NM_001128442,NM_001128442.1,NP_001121914,NP_001121914.1,P50441,Q6IU00,Ssc.57420,Transamidinase,UPI0001756C78,ssc:100126844
GBP1	9823.ENSSSCP00000007381	Interferon-induced guanylate-binding protein 1; Sus scrofa guanylate binding protein 1, interferon-inducible (GBP1), mRNA	https://smart.embl.de/smart/DDvec.cgi?smart=590:Pfam_GBP(18|279)+Pfam_GBP_C(281|577)+	100151938,A0A287BSF6,A0A287BSF6_PIG,ENSSSCG00000006924,ENSSSCP00000007381,ENSSSCP00000007382,ENSSSCT00000007584,ENSSSCT00000007585,ENSSSCT00000035038,ENSSSCT00000036228,F1S4D7,GB1/RHD3-type G domain-containing protein,GBP1,GBP1-001,GBP1-002,GBP1-003,Guanylate-binding protein 1/3/4/7,Interferon-induced guanylate-binding protein 1,NM_001128473,NM_001128473.1,NP_001121945,NP_001121945.1,OTTSUSG00000…
GFPT2	9823.ENSSSCP00000014897	Glutamine-fructose-6-phosphate transaminase 2	https://smart.embl.de/smart/DDvec.cgi?smart=617:Pfam_GATase_4(3|131)+Pfam_SIS(298|427)+Pfam_SIS(469|600)+	100518539,CU927929,ENSSSCG00000014012,ENSSSCP00000014897,ENSSSCT00000015305,F1S5Q1,F1S5Q1_PIG,GFAT2,GFPT2,GFPT2-201,Glutamine-fructose-6-phosphate transaminase 2,LOC100518539,UPI00025E18D4,XM_003123638.5,XP_003123686,XP_003123686.3,glutamine-fructose-6-phosphate transaminase 2
GJA1	9823.ENSSSCP00000004580	Gap junction alpha-1 protein; Gap junction protein that acts as a regulator of bladder capacity. A gap junction consists of a cluster of closely packed pairs of transmembrane channels, the connexons, through which materials of low MW diffuse from one cell to a neighboring cell. May play a critical role in the physiology of hearing by participating in the recycling of potassium to the cochlear end…	https://smart.embl.de/smart/DDvec.cgi?smart=382:CNX(43|76)+Connexin_CCC(165|231)+Pfam_Connexin43(293|312)+	100518636,AJ293888,CAC21170.1,CU914424,CX43,CXA1_PIG,Connexin-43,Cx43,ENSSSCG00000004241,ENSSSCP00000004580,ENSSSCT00000004688,F1SF43,GJA1,GJA1-201,GJAL,Gap junction alpha-1 protein,Gap junction protein, alpha 1, 43kDa,NM_001244212,NM_001244212.1,NP_001231141,NP_001231141.1,ODD,ODDD,ODOD,Q29101,Q6TYA4,Q9GJX4,SDTY3,Ssc.1357,Ssc.53895,UPI0001C95ED0,gap junction protein, alpha 1, 43kDa,ssc:100518636
GOLPH3L	9823.ENSSSCP00000007091	Golgi phosphoprotein 3-like isoform x1; Golgi phosphoprotein 3-like	https://smart.embl.de/smart/DDvec.cgi?smart=285:Pfam_GPP34(48|274)+	100153347,A0A287A0S1,A0A287A0S1_PIG,ENSSSCG00000006650,ENSSSCP00000007091,ENSSSCT00000007286,F1SS81,GOLPH3L,GOLPH3L-201,GPP34R,Golgi phosphoprotein 3,Golgi phosphoprotein 3 like,Golgi phosphoprotein 3-like,Golgi phosphoprotein 3-like isoform X1,LOC100153347,UPI0001E86D04,XM_003125775,XM_003125775.3,XM_005663495.2,XM_013997188.1,XP_003125823,XP_003125823.3,XP_005663552,XP_005663552.1,XP_013852642.…
GORAB	9823.ENSSSCP00000006692	RAB6-interacting golgin isoform X2; Golgin, RAB6-interacting	http://smart.embl.de/smart/DDt.cgi?smart=148:	100738993,ENSSSCG00000006280,ENSSSCP00000006692,ENSSSCT00000006880,F1RSD3,F1RSD3_PIG,FLJ11752,GO,GORAB,GORAB-201,Golgin, RAB6 interacting,Golgin, RAB6-interacting,LOC100738993,NTKL-BP1,RAB6-interacting golgin,RAB6-interacting golgin isoform X2,RAB6-interacting golgin isoform a,SCYL1BP1,Ssc.31487,UPI00025E0FAB,XP_003481451,XP_003481451.1,golgin, RAB6-interacting,ssc:100738993
GTSE1	9823.ENSSSCP00000000003	G-2 and S-phase expressed 1	https://smart.embl.de/smart/DDvec.cgi?smart=718:Pfam_GTSE1_N(8|154)+	100520739,B99,ENSSSCG00000000002,ENSSSCP00000000003,ENSSSCT00000000003,F1SM83,F1SM83_PIG,G-2 and S-phase expressed 1,G-2 and S-phase expressed protein 1,G2 and S phase-expressed protein 1,G2 and S-phase expressed 1,GTSE-1,GTSE1,GTSE1-201,GTSE1_N domain-containing protein,LOC100520739,UPI00025DF588,XP_003126011,XP_003126011.1,XP_020947035,ssc:100520739
GVIN1	9823.ENSSSCP00000015547	Interferon-induced very large gtpase 1-like; Uncharacterized protein	https://smart.embl.de/smart/DDvec.cgi?smart=2290:COIL(1116|1146)+COIL(1258|1294)+COIL(1500|1533)+	110255360,A0A287AF17,ENSSSCG00000014618,ENSSSCP00000015547,ENSSSCT00000015968,F1RMQ6,F1RMQ6_PIG,FP565445.1,FP565445.1-201,GVIN1,Interferon-induced very large GTPase 1-like,LOC110255360,Ssc.6481,Ssc.81143,UPI00025DF447,Uncharacterized protein,VLIG-type G domain-containing protein,XM_003482521,XM_003482521.1,XP_003482569,XP_003482569.1,XP_020917982,ssc:110255360
HAUS6	9823.ENSSSCP00000005561	Haus augmin-like complex subunit 6 isoform x1; HAUS augmin like complex subunit 6	https://smart.embl.de/smart/DDvec.cgi?smart=956:Pfam_HAUS6_N(14|239)+	100153687,A0A5G2QNR3,A0A5G2QNR3_PIG,ENSSSCG00000005173,ENSSSCP00000005561,ENSSSCT00000005703,F1SNE8,F1SNE8_PIG,HAUS augmin like complex subunit 6,HAUS augmin-like complex subunit 6,HAUS augmin-like complex subunit 6 isoform X1,HAUS6,Ssc.71655,UPI00017F0619,Uncharacterized protein,XM_001928749,XM_001928749.3,XM_001928749.5,XP_001928784,XP_001928784.1,ssc:100153687
HAUS8	9823.ENSSSCP00000014748	HAUS augmin-like complex, subunit 8	https://smart.embl.de/smart/DDvec.cgi?smart=377:COIL(174|203)+	100516543,A0A287AK92,A0A287AK92_PIG,CU914416,ENSSSCG00000013871,ENSSSCP00000014748,ENSSSCT00000015154,F1S9U0,HAUS augmin like complex subunit 8,HAUS augmin-like complex subunit 8,HAUS augmin-like complex subunit 8 isoform b,HAUS augmin-like complex, subunit 8,HAUS8,HAUS8-201,HICE1,LOC100516543,MGC20533,NY-SAR-48,Ssc.4812,UPI00025DF933,XM_003123488,XM_003123488.3,XM_013994616.1,XP_003123536,XP_003…
HBA	9823.ENSSSCP00000008517	Hemoglobin subunit alpha; Involved in oxygen transport from the lung to the various peripheral tissues	https://smart.embl.de/smart/DDvec.cgi?smart=142:Pfam_Globin(7|107)+	110259958,1QPW,2PGH,4F4O,Alpha-globin,ENSSSCG00000007978,ENSSSCP00000008517,ENSSSCP00000028774,ENSSSCP00000028944,ENSSSCP00000029523,ENSSSCP00000030220,ENSSSCT00000008741,ENSSSCT00000034166,ENSSSCT00000034348,ENSSSCT00000034581,ENSSSCT00000036448,F1RGX4,HBA,HBA-001,HBA-002,HBA-003,HBA-004,HBA-005,HBA1-001,HBA1-002,HBA1-003,HBA1-004,HBA1-005,HBA_PIG,Hemoglobin alpha chain,Hemoglobin subunit alpha,…
HBE1	9823.ENSSSCP00000015648	Hemoglobin subunit epsilon; Hemoglobin epsilon chain is a beta-type chain found in early embryos	https://smart.embl.de/smart/DDvec.cgi?smart=147:Pfam_Globin(8|112)+	407067,ENSSSCG00000014726,ENSSSCP00000015648,ENSSSCT00000016077,Epsilon-globin,F1RII6,HBE,HBE1,HBE1-201,HBE_PIG,Hemoglobin epsilon chain,Hemoglobin subunit epsilon,Hemoglobin, epsilon 1,NM_214447,NM_214447.1,NP_999612,NP_999612.1,P02101,P04246,Q29039,Ssc.23691,UPI0001C9828B,hemoglobin, epsilon 1,ssc:407067
HECTD1	9823.ENSSSCP00000002152	E3 ubiquitin-protein ligase HECTD1 isoform X1; HECT domain containing E3 ubiquitin protein ligase 1	https://smart.embl.de/smart/DDvec.cgi?smart=2607:ANK(395|424)+ANK(426|455)+ANK(459|488)+Pfam_Sad1_UNC(1107|1240)+Pfam_MIB_HERC2(1277|1336)+HECTc(2140|2607)+	100152212,2.3.2.26,CT967321,E3 ubiquitin-protein ligase HECTD1 ,E3 ubiquitin-protein ligase HECTD1 isoform X1,EC 2.3.2.26,ENSSSCG00000001971,ENSSSCP00000002152,ENSSSCT00000002204,F1SHF6,F1SHF6_PIG,HECT domain E3 ubiquitin protein ligase 1,HECTD1,HECTD1-201,KIAA1131,Ssc.98238,Ssc.99264,UPI00025E039A,XM_001924672,XM_001924672.4,XP_001924707,XP_001924707.4,XP_013833590,ssc:100152212
HIST1H2BH	9823.ENSSSCP00000001234	Low quality protein: histone h2b type 1-h-like; Belongs to the histone H2B family	https://smart.embl.de/smart/DDvec.cgi?smart=126:H2B(28|124)+	110261671,A0A287AWZ3,A0A287AWZ3_PIG,ENSSSCG00000025957,ENSSSCP00000001234,ENSSSCT00000001263,F2Z581,H2B/j,H2BFJ,HIST1H2BH,HIST1H2BH-201,HIST3H2BB,Histone H2B,Histone cluster 1, H2bh,LOC100152528,LOW QUALITY PROTEIN: histone H2B type 1-H-like,UPI0000001BD4,XM_001928549,XM_001928549.4,XP_001928584,XP_001928584.1,XP_020955503,histone cluster 1, H2bh,ssc:110261671
HMGA1	9823.ENSSSCP00000001656	High mobility group protein hmg-i/hmg-y isoform 1; Sus scrofa high mobility group AT-hook 1 (HMGA1), transcript variant 1, mRNA	https://smart.embl.de/smart/DDvec.cgi?smart=96:AT_hook(23|35)+AT_hook(44|56)+AT_hook(70|82)+	100157848,ACE76956.1,ADE93010.1,B6CVL5,D5KJI2,ENSSSCG00000001526,ENSSSCP00000001655,ENSSSCP00000001656,ENSSSCT00000001699,ENSSSCT00000001700,EU559627,GU565973,HMGA1,HMGA1-201,High mobility group AT-hook protein 1,NM_001185154,NM_001185154.1,NM_001185155,NM_001185155.1,NP_001172083,NP_001172083.1,NP_001172084,NP_001172084.1,Ssc.1289,UPI00017EFDD2,ssc:100157848
HMGXB4	9823.ENSSSCP00000027877	Hmg domain-containing protein 4 isoform x1; HMG box domain containing 4	https://smart.embl.de/smart/DDvec.cgi?smart=196:HMG(1|71)+	100621900,A0A287B9A3,A0A287B9A3_PIG,ENSSSCG00000025780,ENSSSCP00000027877,ENSSSCT00000027184,HMG box domain containing 4,HMG domain-containing protein 4,HMG domain-containing protein 4 isoform X1,HMG-box containing 4,HMG2L1,HMGXB4,HMGXB4-201,High mobility group protein 2-like 1,I3LUS6,I3LUS6_PIG,LOC100621900,Ssc.10667,THC211630,UPI0002107692,XM_003361267,XM_003361267.1,XP_003361315,XP_003361315.1…
HSD3B1	9823.ENSSSCP00000007165	3beta-hydroxy-Delta5-steroid dehydrogenase / steroid Delta-isomerase; 3 beta-hydroxysteroid dehydrogenase/Delta 5-->4-isomerase; 3-beta-HSD is a bifunctional enzyme, that catalyzes the oxidative conversion of Delta(5)-ene-3-beta-hydroxy steroid, and the oxidative conversion of ketosteroids. The 3-beta-HSD enzymatic system plays a crucial role in the biosynthesis of all classes of hormonal steroids	https://smart.embl.de/smart/DDvec.cgi?smart=373:Pfam_KR(5|134)+	1.1.1.145,3-beta-HSD,3-beta-hydroxy-5-ene steroid dehydrogenase,3-beta-hydroxy-Delta(5)-steroid dehydrogenase,3B-HSD,3BHS_PIG,3b-HSD,445539,5.3.3.1,AAF37295.2,AB529538,AF232699,BAI47718.1,D0G6Y4,Delta-5-3-ketosteroid isomerase,EC 1.1.1.145,EC 5.3.3.1,ENSSSCG00000006719,ENSSSCP00000007165,ENSSSCP00000029653,ENSSSCP00000030957,ENSSSCP00000031009,ENSSSCT00000007360,ENSSSCT00000033231,ENSSSCT00000036…
HSPA5	9823.ENSSSCP00000006000	78 kDa glucose-regulated protein isoform X2; Endoplasmic reticulum chaperone that plays a key role in protein folding and quality control in the endoplasmic reticulum lumen (By similarity). Involved in the correct folding of proteins and degradation of misfolded proteins via its interaction with DNAJC10/ERdj5, probably to facilitate the release of DNAJC10/ERdj5 from its substrate (By similarity).…	https://smart.embl.de/smart/DDvec.cgi?smart=634:SIGNAL(1|18)+Pfam_MreB_Mbl(135|405)+	3.6.4.10,407060,78 kDa glucose-regulated protein,78 kDa glucose-regulated protein isoform X2,BIP,BIP_PIG,BiP,Binding-immunoglobulin protein,EC 3.6.4.10,ENSSSCG00000005601,ENSSSCP00000006000,ENSSSCT00000006159,Endoplasmic reticulum chaperone BiP,Endoplasmic reticulum chaperone BiP ,F1RS36,GRP-78,GRP78,HSP70 family protein 5,HSPA5,HSPA5-201,Heat shock protein 70 family protein 5,Heat shock protein …
IFI35	9823.ENSSSCP00000023178	Interferon-induced 35 kda protein; Interferon-induced protein 35	https://smart.embl.de/smart/DDvec.cgi?smart=288:Pfam_IFP_35_N(8|80)+Pfam_NID(81|172)+Pfam_NID(181|268)+	100624758,ENSSSCG00000029763,ENSSSCP00000023178,ENSSSCT00000022593,I3LGI4,I3LGI4_PIG,IFI35,IFI35-201,IFP35,Interferon induced protein 35,Interferon-induced 35 kDa protein,Interferon-induced protein 35,LOC100624758,UPI00025DFAFE,XM_003358024,XM_003358024.1,XM_003358024.2,XP_003358072,XP_003358072.1,interferon-induced protein 35,ssc:100624758
IFI44	9823.ENSSSCP00000004071	Interferon-induced protein 44	https://smart.embl.de/smart/DDvec.cgi?smart=428:Pfam_MMR_HSR1(183|341)+	100525523,A0A286ZYN3,A0A286ZYN3_PIG,CU633953,ENSSSCG00000003763,ENSSSCP00000004071,ENSSSCT00000004165,F1S9T2,G domain-containing protein,IFI44,IFI44-201,Interferon-induced protein 44,MATP44,MTAP44,NP_001233134,Ssc.48747,TLDC5,UPI0001C95DA3,XM_003127915,XM_003127915.1,XP_003127963,XP_003127963.1,interferon-induced protein 44,p44,ssc:100525523
IFI44L	9823.ENSSSCP00000025283	Interferon-induced protein 44-like isoform x2; Interferon-induced protein 44-like	https://smart.embl.de/smart/DDvec.cgi?smart=439:Pfam_TLD(26|122)+	100511267,A0A287A472,A0A287A472_PIG,C1orf29,ENSSSCG00000027660,ENSSSCP00000025283,ENSSSCT00000029270,GS3686,I3LMG2,IFI44L,IFI44L-201,Interferon induced protein 44 like,Interferon-induced protein 44-like,Interferon-induced protein 44-like isoform X2,Ssc.10588,UPI00025E185E,XM_003127919,XM_003127919.1,XP_003127967,XP_003127967.1,interferon-induced protein 44-like,ssc:100511267
IFIT3	9823.ENSSSCP00000011141	Interferon-stimulated protein 60; Sus scrofa interferon-induced protein with tetratricopeptide repeats 3 (IFIT3), mRNA	https://smart.embl.de/smart/DDvec.cgi?smart=508:TPR(50|83)+TPR(93|126)+Pfam_TPR_8(150|170)+TPR(242|275)+TPR(417|450)+	100154248,ADX31994.1,ENSSSCG00000010452,ENSSSCP00000011141,ENSSSCT00000011438,F1C4E1,F1SCY2,F1SCY2_PIG,HQ200930,IFIT1,IFIT3,IFIT3-201,Interferon-stimulated protein 60,K7GMB2,NM_001204395,NM_001204395.1,NP_001191324,NP_001191324.1,Ssc.45495,UPI00025DE7E6,ssc:100154248
INPP1	9823.ENSSSCP00000017004	Uncharacterized protein; Inositol polyphosphate-1-phosphatase	https://smart.embl.de/smart/DDvec.cgi?smart=402:Pfam_Inositol_P(58|384)+	100514878,3.1.3.57,CU915657,EC 3.1.3.57,ENSSSCG00000016050,ENSSSCP00000017004,ENSSSCT00000017475,F1SN51,F1SN51_PIG,INPP1,INPP1-201,Inositol polyphosphate 1-phosphatase,Inositol polyphosphate 1-phosphatase ,Inositol polyphosphate 1-phosphatase isoform X1,Inositol polyphosphate-1-phosphatase,LOC100738014,NM_001245012.1,NP_001231941,NP_001231941.1,UPI0001C989B3,Uncharacterized protein,XM_005672032.2…
INS	9823.ENSSSCP00000025428	Insulin precursor; Insulin decreases blood glucose concentration. It increases cell permeability to monosaccharides, amino acids and fatty acids. It accelerates glycolysis, the pentose phosphate cycle, and glycogen synthesis in liver	https://smart.embl.de/smart/DDvec.cgi?smart=32:IlGF(1|31)+	1B17,1B18,1B19,1B2A,1B2B,1B2C,1B2D,1B2E,1B2F,1B2G,1DEI,1IZA,1IZB,1M5A,1MPJ,1SDB,1WAV,1ZEI,1ZNI,2EFA,2G4M,2TCI,2ZPP,397415,3FHP,3GKY,3INS,3MTH,3RTO,3T2A,4A7E,4INS,5D52,5D53,5D54,5D5E,5FB6,5LIS,6INS,7INS,9INS,ENSSSCG00000021171,ENSSSCP00000025428,ENSSSCT00000031129,I3LMV6,INS,INS_PIG,Insulin,Insulin A chain,Insulin B chain,Insulin precursor,NM_001109772,NM_001109772.1,NP_001103242,NP_001103242.1,P0…
IPO7	9823.ENSSSCP00000022155	Importin-7 isoform X1; Importin 7	https://smart.embl.de/smart/DDvec.cgi?smart=1010:IBN_N(1|73)+Pfam_Cse1(143|424)+	100626508,A0A287A5B3,ENSSSCG00000028886,ENSSSCP00000022155,ENSSSCT00000025295,I3LDM3,I3LDM3_PIG,IPO7,IPO7-201,Imp7,Importin 7,Importin-7,Importin-7 isoform X1,RANBP7,Ssc.19276,UPI00022CDEDD,XM_003357118,XM_003357118.2,XP_003357166,XP_003357166.2,XP_013834519,importin 7,ssc:100626508
IRF6	9823.ENSSSCP00000016552	Sus scrofa interferon regulatory factor 6 (IRF6), mRNA	https://smart.embl.de/smart/DDvec.cgi?smart=467:IRF(3|116)+IRF-3(223|407)+	397521,ADU85979.1,CU855559,E9LK28,E9LK28_PIG,ENSSSCG00000015612,ENSSSCP00000016552,ENSSSCP00000028787,ENSSSCP00000029888,ENSSSCP00000031066,ENSSSCT00000017006,ENSSSCT00000034280,ENSSSCT00000034737,ENSSSCT00000035516,HQ026023,IRF6,IRF6-001,IRF6-002,IRF6-003,IRF6-004,Interferon regulatory factor 6,K7GLQ5,K7GPS3,NM_214278,NM_214278.1,NP_999443,NP_999443.1,OTTSUSG00000003541,OTTSUST00000008525,OTTSUS…
IRF9	9823.ENSSSCP00000002188	Uncharacterized protein; Interferon regulatory factor 9	https://smart.embl.de/smart/DDvec.cgi?smart=411:IRF(5|117)+IRF-3(217|383)+	780415,A0A5G2RH09,A0A5G2RH09_PIG,CAA23160.1,ENSSSCG00000002002,ENSSSCP00000002188,ENSSSCP00000028859,ENSSSCP00000029139,ENSSSCP00000029487,ENSSSCP00000030173,ENSSSCT00000002240,ENSSSCT00000032624,ENSSSCT00000033533,ENSSSCT00000034676,ENSSSCT00000035670,F14625,F1SGN2,F1SGN2_PIG,IRF9,IRF9-001,IRF9-002,IRF9-003,IRF9-004,IRF9-005,ISGF3G,Interferon regulatory factor 9,K7GLX2,K7GMP4,K7GQK3,LOC780415,NM…
ISG15	9823.ENSSSCP00000027638	Ubiquitin cross-reactive protein; Uncharacterized protein; ISG15 ubiquitin-like modifier	https://smart.embl.de/smart/DDvec.cgi?smart=166:UBQ(2|74)+UBQ(80|151)+	100145895,A0A287AB58,A0A287AB58_PIG,ENSSSCG00000027982,ENSSSCP00000027638,ENSSSCT00000029764,G1P2,I3LU39,IFI15,ISG15,ISG15 ubiquitin-like modifier,ISG15-201,NM_001128469,NM_001128469.1,NM_001128469.2,NP_001121941,NP_001121941.1,NP_001121941.2,Ssc.11557,UCRP,UPI00025DE89E,Ubiquitin cross-reactive protein,Ubiquitin-like modifier,Ubiquitin-like protein ISG15,ssc:100145895
JAGN1	9823.ENSSSCP00000012317	Low quality protein: protein jagunal homolog 1; Jagunal homolog 1 (Drosophila)	https://smart.embl.de/smart/DDvec.cgi?smart=183:Pfam_Jagunal(1|177)+	100739758,A0A287BDP1,A0A287BDP1_PIG,ENSSSCG00000011558,ENSSSCP00000012317,ENSSSCT00000012649,F1SQE1,FLJ14602,GL009,JAGN1,JAGN1-201,Jagunal homolog 1 (Drosophila),LOC100521991,LOW QUALITY PROTEIN: protein jagunal homolog 1,Ssc.24352,UPI0001C97809,Uncharacterized protein,XM_003132358,XM_003132358.1,XP_003132406,XP_003132406.1,XP_020924971,jagunal homolog 1 (Drosophila),ssc:100739758
KCTD12	9823.ENSSSCP00000010111	Potassium channel tetramerization domain containing 12	https://smart.embl.de/smart/DDvec.cgi?smart=326:BTB(33|136)+	100524761,BTB/POZ domain-containing protein KCTD12,BTB/POZ domain-containing protein KCTD8/12/16,C13orf2,CT956058,ENSSSCG00000009468,ENSSSCP00000010111,ENSSSCT00000010381,F1RHE6,F1RHE6_PIG,KCTD12,KCTD12-201,KIAA1778,LOC100524761,PFET1,UPI0001C97440,XM_003131031,XM_003131031.1,XP_003131079,XP_003131079.1,XP_020921390,ssc:100524761
KHDRBS1	9823.ENSSSCP00000025836	annotation not available	https://smart.embl.de/smart/DDvec.cgi?smart=443:KH(154|252)+Pfam_Sam68-YY(366|415)+	100627011,ENSSSCG00000023122,ENSSSCP00000025836,ENSSSCT00000031351,FP325355,FP325355.1,FP325355.1-201,I3LP11,I3LP11_PIG,I3LQH4,KHDRBS1,LOC100739434,NM_001243596,NM_001243596.1,NP_001230525,NP_001230525.1,Ssc.54017,UPI00018B69FB,Uncharacterized protein,XM_003482017,XM_003482017.1,XP_003482065,XP_003482065.1,ssc:100627011
KIF11	9823.ENSSSCP00000011160	Kinesin-like protein kif11; Kinesin family member 11; Belongs to the TRAFAC class myosin-kinesin ATPase superfamily. Kinesin family	https://smart.embl.de/smart/DDvec.cgi?smart=1059:KISc(16|367)+COIL(835|862)+Pfam_Microtub_bind(916|1053)+	100526080,CU467586,ENSSSCG00000010471,ENSSSCP00000011160,ENSSSCT00000011459,Eg5,F1SC89,F1SC89_PIG,HKSP,KIF11,KIF11-201,KNSL1,Kinesin family member 11,Kinesin-like protein KIF11,Ssc.7361,TRIP5,UPI0001C9731C,XM_003133148,XM_003133148.1,XM_003133148.3,XP_003133196,XP_003133196.1,kinesin family member 11,ssc:100526080
KMT2C	9823.ENSSSCP00000023447	[histone h3]-lysine4 n-trimethyltransferase mll3; Histone-lysine N-methyltransferase	https://smart.embl.de/smart/DDvec.cgi?smart=1518:Pfam_zf-HC5HC2H(1040|1118)+FYRN(1172|1215)+FYRC(1221|1308)+SET(1378|1500)+PostSET(1502|1518)+	100514805,2.1.1.354,A0A287A913,A0A287A913_PIG,CU928751.1,CU928751.1-201,EC 2.1.1.354,ENSSSCG00000022734,ENSSSCP00000023447,ENSSSCT00000026487,Histone-lysine N-methyltransferase 2C isoform X1,I3LHA2,KMT2C,Lysine methyltransferase 2C,Ssc.85390,Ssc.91101,UPI00025E1401,Uncharacterized protein,XP_020934780,ssc:100514805
KRT84	9823.ENSSSCP00000000256	Keratin, type ii cuticular hb4; Keratin 84; Belongs to the intermediate filament family	https://smart.embl.de/smart/DDvec.cgi?smart=487:Pfam_Keratin_2_head(16|163)+Filament(166|477)+	100622023,ENSSSCG00000000241,ENSSSCP00000000256,ENSSSCT00000000260,F1SGI2,F1SGI2_PIG,FP102426,Hb-4,KRT84,KRT84-201,KRTHB4,Keratin 84,Keratin, type II cuticular Hb4,Ssc.101500,Type II keratin, basic,UPI00025DF503,XM_003355397,XM_003355397.2,XP_003355445,XP_003355445.2,keratin 84,ssc:100622023
L3MBTL3	9823.ENSSSCP00000004537	Lethal(3)malignant brain tumor-like protein 3 isoform X2; L3MBTL3, histone methyl-lysine binding protein; L(3)mbt-like 3 (Drosophila)	https://smart.embl.de/smart/DDvec.cgi?smart=780:MBT(232|332)+MBT(340|439)+MBT(448|543)+SAM(705|772)+	100524352,A0A480QFR5,A0A480QFR5_PIG,CU915693,ENSSSCG00000004203,ENSSSCP00000004537,ENSSSCT00000004644,F1S3M5,F1S3M5_PIG,KIAA1798,L(3)mbt-like 3 (Drosophila),L3MBTL histone methyl-lysine binding protein 3,L3MBTL3,L3MBTL3, histone methyl-lysine binding protein,L3MBTL3-201,Ssc.13414,Ssc.29345,Ssc.50090,Ssc.90340,UPI00025DF0C9,XM_003121201,XM_003121201.3,XM_003121202,XM_003121202.3,XM_005659197.2,XP_…
LACTB2	9823.ENSSSCP00000006602	Endoribonuclease lactb2; Uncharacterized protein; Lactamase, beta 2	https://smart.embl.de/smart/DDvec.cgi?smart=288:Lactamase_B(30|199)+	100153212,3.1.27.-,CGI-83,EC 3.1.27.-,ENSSSCG00000006192,ENSSSCP00000006602,ENSSSCT00000006786,Endoribonuclease LACTB2,Endoribonuclease LACTB2 ,F1RU12,F1RU12_PIG,LACTB2,LACTB2-201,Lactamase, beta 2,NM_001243410,NM_001243410.1,NP_001230339,NP_001230339.1,Ssc.26985,Ssc.51981,UPI00017EF969,Uncharacterized protein,lactamase, beta 2,ssc:100153212
LAMC2	9823.ENSSSCP00000016492	Laminin subunit gamma-2; Laminin subunit gamma 2	https://smart.embl.de/smart/DDvec.cgi?smart=1165:EGF_Lam(2|55)+EGF_Lam(58|102)+EGF_Lam(113|158)+LamB(219|344)+EGF_like(344|387)+EGF_like(391|434)+EGF_Lam(436|488)+EGF_Lam(491|544)+EGF_Lam(547|584)+COIL(586|693)+COIL(744|759)+COIL(924|958)+COIL(1013|1042)+	100624264,CU984578,ENSSSCG00000015556,ENSSSCP00000016492,ENSSSCT00000016946,F1S662,F1S662_PIG,I3LME4,LAMC2,LOC100514975,Laminin subunit gamma 2,Laminin subunit gamma-2,Laminin subunit gamma-2 isoform a,Laminin, gamma 2,Ssc.39901,Ssc.96752,Ssc.9784,UPI0001C981DF,Uncharacterized protein,XM_003130365,XM_003130365.2,XP_003130413,XP_003130413.2,XP_020919456,ssc:100624264
LGALS8	9823.ENSSSCP00000010821	Galectin-8; Galectin; Lectin, galactoside-binding, soluble, 8	https://smart.embl.de/smart/DDvec.cgi?smart=317:GLECT(17|152)+Gal-bind_lectin(191|316)+	100156193,A0A286ZYZ8,A0A286ZYZ8_PIG,CU406971,ENSSSCG00000010146,ENSSSCP00000010820,ENSSSCP00000010821,ENSSSCP00000028807,ENSSSCT00000011108,ENSSSCT00000011109,ENSSSCT00000032728,ENSSSCT00000033744,ENSSSCT00000034696,ENSSSCT00000034769,ENSSSCT00000035141,ENSSSCT00000035224,ENSSSCT00000036446,F1RGZ0,Galectin,Galectin-8,K7GLS5,LGALS8,LGALS8-001,LGALS8-002,LGALS8-003,LGALS8-004,LGALS8-005,LGALS8-006,…
LGMN	9823.ENSSSCP00000002653	Legumain	https://smart.embl.de/smart/DDvec.cgi?smart=270:SIGNAL(1|17)+Pfam_Peptidase_C13(29|270)+	100154477,3.4.22.34,CU467720,CU571237.1,CU571237.1-201,EC 3.4.22.34,ENSSSCG00000002452,ENSSSCP00000002653,ENSSSCT00000002722,F1SD70,F1SD70_PIG,I3LKM9,I3LKM9_PIG,LGMN,Legumain,Legumain ,Ssc.74956,Ssc.82770,UPI00025DFCF2,Uncharacterized protein,XM_001927082,XM_001927082.4,XP_001927117,XP_001927117.4,XP_005656508.1,ssc:100154477
LIPG	9823.ENSSSCP00000027699	Endothelial lipase precursor; Uncharacterized protein; Lipase, endothelial	https://smart.embl.de/smart/DDvec.cgi?smart=501:Pfam_Lipase(14|345)+Pfam_PLAT(350|482)+	100155736,3.1.1.3,CU914253,EC 3.1.1.3,EDL,EL,ENSSSCG00000004509,ENSSSCP00000004864,ENSSSCP00000022566,ENSSSCP00000023372,ENSSSCP00000027699,ENSSSCT00000004981,ENSSSCT00000023900,ENSSSCT00000029856,ENSSSCT00000031390,Endothelial lipase ,Endothelial lipase precursor,F1RPQ9,I3LES7,I3LH28,I3LUA0,I3LUA0_PIG,LIPG,LIPG-201,LIPG-202,LIPG-203,LIPG-204,Lipase G, endothelial type,Lipase, endothelial,NM_0012…
LOC100513259	9823.ENSSSCP00000013538	Melanoma-associated antigen 8-like; Uncharacterized protein	https://smart.embl.de/smart/DDvec.cgi?smart=323:MAGE_N(3|101)+MAGE(124|295)+	100513259,A0A5G2QV82,A0A5G2QV82_PIG,ENSSSCG00000012733,ENSSSCP00000013538,ENSSSCT00000013921,F1RQ45,FP102033,FP102033.1,FP102033.1-201,LOC100513259,LOC100739285,MAGE domain-containing protein,Melanoma-associated antigen 8-like,UPI0001C97D22,Uncharacterized protein,XM_003484162,XM_003484162.1,XP_003484210,XP_003484210.1,XP_020935943,ssc:100513259
LOC100624226	9823.ENSSSCP00000010284	Tumor necrosis factor receptor superfamily member 10b-like isoform x1; Uncharacterized protein	https://smart.embl.de/smart/DDvec.cgi?smart=449:TRANS(43|62)+TNFR(102|142)+TNFR(144|183)+DEATH(337|431)+	100624226,CU326374,CU326374.1,CU326374.1-201,ENSSSCG00000009633,ENSSSCP00000010284,ENSSSCT00000010560,F1RM98,F1RM98_PIG,LOC100624226,Ssc.90392,UPI0001C971C1,Uncharacterized protein,XM_005670423.2,XM_005670430.2,XP_005670480.1,XP_005670487,XP_005670487.1,ssc:100624226
LOC733696	9823.ENSSSCP00000019021	Uncharacterized protein; Sus scrofa mannose-P-dolichol utilization defect 1 (LOC733696), mRNA	https://smart.embl.de/smart/DDvec.cgi?smart=247:CTNS(56|87)+TRANS(128|145)+CTNS(167|198)+	733696,AAV69971.1,AAV69972.1,AY706091,AY706092,CU914279.1,CU914279.1-201,ENSSSCG00000017955,ENSSSCP00000019021,ENSSSCT00000019539,F6Q635,F6Q635_PIG,LOC733696,MPDU1,Mannose-P-dolichol utilization defect 1,Mannose-P-dolichol utilization defect 1 protein,NM_001044619,NM_001044619.1,NP_001038084,NP_001038084.1,Q1EG60,Q1EG61,Ssc.1400,UPI0000D7DF14,ssc:733696
LRP2	9823.ENSSSCP00000016881	Low quality protein: low-density lipoprotein receptor-related protein 2; Multiligand endocytic receptor (By similarity). Acts together with CUBN to mediate endocytosis of high-density lipoproteins (By similarity). Mediates receptor-mediated uptake of polybasic drugs such as aprotinin, aminoglycosides and polymyxin B (By similarity). In the kidney, mediates the tubular uptake and clearance of lept…	https://smart.embl.de/smart/DDvec.cgi?smart=214:LDLa(2|39)+LDLa(46|85)+LDLa(87|127)+LDLa(132|169)+EGF(174|211)+	100519689,C0HL13,CU915387,CU915387.1,CU915387.1-201,ENSSSCG00000015929,ENSSSCP00000016881,ENSSSCT00000017345,F1S1W0,Glycoprotein 330,LRP-2,LRP2,LRP2_PIG,Low density lipoprotein-related protein 2,Megalin,Ssc.4289,UPI00025E01C0,Uncharacterized protein,XP_020931970,gp330,ssc:100519689
LRRC32	9823.ENSSSCP00000015789	Leucine-rich repeat-containing protein 32; Leucine rich repeat containing 32	https://smart.embl.de/smart/DDvec.cgi?smart=663:SIGNAL(1|17)+LRRNT(22|54)+LRR(73|96)+LRR(97|123)+LRR(124|148)+LRR(150|172)+LRR(174|196)+LRR(197|220)+LRR(265|287)+LRR(315|338)+LRR(339|361)+LRR(363|384)+LRR_TYP(386|409)+LRR(410|434)+LRR(443|466)+LRR(514|536)+LRR(537|559)+TRANS(630|652)+	100522452,A0A287A6X8,A0A287A6X8_PIG,D11S833E,ENSSSCG00000014869,ENSSSCP00000015789,ENSSSCT00000016222,F1SUL2,F1SUL2_PIG,GARP,LRRC32,LRRC32-201,Leucine rich repeat containing 32,Leucine-rich repeat-containing protein 32,Ssc.93908,UPI0001E878C9,XP_003129719,XP_003129719.1,XP_013834615.1,XP_013834616.1,XP_013834617.1,XP_013834618.1,leucine rich repeat containing 32,ssc:100522452
LRRC8D	9823.ENSSSCP00000007372	Volume-regulated anion channel subunit lrrc8d; Uncharacterized protein	https://smart.embl.de/smart/DDvec.cgi?smart=858:Pfam_Pannexin_like(1|384)+LRR(657|680)+LRR(682|704)+LRR_TYP(705|728)+LRR(729|750)+LRR_TYP(751|774)+LRR(775|796)+LRR(797|820)+	100737439,A0A286ZWM5,A0A286ZWM5_PIG,CU137639,CU137639.1,CU137639.1-201,CU469047,ENSSSCG00000024047,ENSSSCP00000007372,ENSSSCT00000007573,F1S4E5,LOC100737439,LRRC8D,Leucine rich repeat containing 8 VRAC subunit D,SSC.23815,Ssc.98454,UPI00017EFBB8,Uncharacterized protein,Volume-regulated anion channel,Volume-regulated anion channel subunit LRRC8D,XM_001929164,XM_001929164.2,XM_003125914,XM_00312591…
LUM	9823.ENSSSCP00000000978	Uncharacterized protein; Lumican	https://smart.embl.de/smart/DDvec.cgi?smart=341:SIGNAL(1|18)+LRRNT(39|73)+LRR(69|91)+LRR(92|117)+LRR(118|145)+LRR(161|185)+LRR(186|209)+LRR(210|230)+Pfam_LRR_6(232|249)+LRR(256|278)+LRR(306|331)+	100152607,ENSSSCG00000000916,ENSSSCP00000000978,ENSSSCT00000001000,F1SQ09,F1SQ09_PIG,LDC,LUM,LUM-201,Lumican,Lumican precursor,NM_001243339,NM_001243339.1,NP_001230268,NP_001230268.1,SLRR2D,Ssc.1128,Ssc.29721,UPI00017F0BED,Uncharacterized protein,lumican,ssc:100152607
LYPLA1	9823.ENSSSCP00000006673	Acyl-protein thioesterase 1; Uncharacterized protein	https://smart.embl.de/smart/DDvec.cgi?smart=216:Pfam_Abhydrolase_3(72|154)+	100152491,3.1.1.5,Acyl-protein thioesterase 1,Acyl-protein thioesterase 1 isoform 1,CU571052.1,CU571052.1-201,EC 3.1.1.5,ENSSSCG00000006260,ENSSSCP00000006673,ENSSSCT00000006859,F1RSG9,F1RSG9_PIG,LOC100152491,LYPLA1,Lysophospholipase 1,Lysophospholipase I ,Ssc.9406,UPI00025E0847,Uncharacterized protein,XM_001927243,XM_001927243.4,XM_005653065.2,XP_001927278,XP_001927278.4,XP_005653122.2,XP_020945…
MAIP1	9823.ENSSSCP00000017044	M-aaa protease-interacting protein 1, mitochondrial; Matrix AAA peptidase interacting protein 1	https://smart.embl.de/smart/DDvec.cgi?smart=288:SIGNAL(1|21)+	100522576,A0A286ZYM2,A0A286ZYM2_PIG,ENSSSCG00000016088,ENSSSCP00000017044,ENSSSCT00000017516,F1SI71,LOC100522576,MAIP1,Matrix AAA peptidase interacting protein 1,Ssc.52438,UPI0001C98A60,Uncharacterized protein,XM_003133571,XM_003133571.1,XM_003133571.3,XP_003133619,XP_003133619.1,ssc:100522576
MAP2K7	9823.ENSSSCP00000014439	Dual specificity mitogen-activated protein kinase kinase 7 isoform x5; Mitogen-activated protein kinase kinase 7	https://smart.embl.de/smart/DDvec.cgi?smart=536:COIL(1|30)+S_TKc(136|396)+	100520418,2.7.12.2,A0A286ZVB5,A0A286ZVB5_PIG,CU928575,EC 2.7.12.2,ENSSSCG00000013588,ENSSSCP00000014439,ENSSSCT00000014840,F1SA79,Jnkk2,LOC100520418,MAP2K7,MAP2K7-201,MKK7,Mitogen-activated protein kinase kinase 7,Mitogen-activated protein kinase kinase 7 ,PRKMK7,UPI0001C97DBE,XM_003354039,XM_003354039.1,XM_003354039.3,XP_003123245,XP_003123245.1,XP_003354087,XP_003354087.1,mitogen-activated prot…
MAPRE1	9823.ENSSSCP00000007723	Sus scrofa microtubule-associated protein, RP/EB family, member 1 (MAPRE1), mRNA	https://smart.embl.de/smart/DDvec.cgi?smart=268:Pfam_CH(14|120)+Pfam_EB1(210|248)+	733687,ABB58918.1,DQ225363,ENSSSCG00000007253,ENSSSCP00000007723,ENSSSCT00000007936,F6Q3L0,F6Q3L0_PIG,MAPRE1,MAPRE1-201,Mapre3,Microtubule-associated protein, RP/EB family,NM_001044613,NM_001044613.1,NP_001038078,NP_001038078.1,Q2XVP5,Q2XVP5_PIG,Ssc.2146,UPI00005E45DE,XP_005672893.1,ssc:733687
MARCKSL1	9823.ENSSSCP00000003918	Uncharacterized protein	https://smart.embl.de/smart/DDvec.cgi?smart=199:Pfam_MARCKS(2|199)+	A0A287B4N8,A0A287B4N8_PIG,ENSSSCG00000003614,ENSSSCP00000003918,ENSSSCT00000004009,F1SV88,FP326680,LOC100518914,LOC100628001,MARCKS like 1,MARCKSL1,Ssc.6562,UPI0001C95B2D,Uncharacterized protein,XM_003127757,XM_003127757.3,XM_003356280,XM_003356280.2,XP_003127805,XP_003127805.1,XP_003127806,XP_003127806.1,XP_003356328,XP_003356328.1,XP_003356329,XP_003356329.1
MECP2	9823.ENSSSCP00000028935	Low quality protein: methyl-cpg-binding protein 2; Chromosomal protein that binds to methylated DNA. It can bind specifically to a single methyl-CpG pair. It is not influenced by sequences flanking the methyl-CpGs. Binds both 5-methylcytosine (5mC) and 5-hydroxymethylcytosine (5hmC)-containing DNA, with a preference for 5-methylcytosine (5mC)	https://smart.embl.de/smart/DDvec.cgi?smart=479:MBD(92|169)+AT_hook(185|197)+AT_hook(265|277)+	100524967,A0A5G2QL75,A0A5G2QL75_PIG,ENSSSCG00000012796,ENSSSCP00000013606,ENSSSCP00000028935,ENSSSCT00000013989,ENSSSCT00000032928,ENSSSCT00000035620,F1RZT9,F1RZT9_PIG,K7GM47,LOC100524967,MECP2,MECP2-001,MECP2-002,MECP2-003,MRX16,MRX79,MeCp-2 protein,MeCp2,Methyl CpG binding protein 2,Methyl-CpG binding protein 2,Methyl-CpG-binding protein 2,OTTSUSG00000004951,OTTSUST00000012446,OTTSUST0000001244…
MET	9823.ENSSSCP00000017620	Receptor tyrosine kinase that transduces signals from the extracellular matrix into the cytoplasm by binding to hepatocyte growth factor/HGF ligand. Regulates many physiological processes including proliferation, scattering, morphogenesis and survival. Ligand binding at the cell surface induces autophosphorylation of MET on its intracellular domain that provides docking sites for downstream signa…	https://smart.embl.de/smart/DDvec.cgi?smart=796:SIGNAL(1|24)+Sema(52|497)+PSI(519|562)+IPT(562|655)+IPT(656|739)+Pfam_TIG(742|794)+	2.7.10.1,654328,AEB78549.1,CU633583,EC 2.7.10.1,ENSSSCG00000016633,ENSSSCP00000017620,ENSSSCP00000017621,ENSSSCP00000029950,ENSSSCT00000018110,ENSSSCT00000018111,ENSSSCT00000032595,F4YEG0,GU990965,HGF receptor,HGF/SF receptor,Hepatocyte growth factor receptor,Hepatocyte growth factor receptor precursor,J9JIM8,K7GPY4,K7GPY4_PIG,MET,MET-001,MET-201,MET_PIG,NM_001038008.1,NP_001033097,NP_001033097.1…
METTL3	9823.ENSSSCP00000023249	Mrna m6a methyltransferase catalytic subunit; Methyltransferase like 3; Belongs to the MT-A70-like family	https://smart.embl.de/smart/DDvec.cgi?smart=582:Pfam_MT-A70(391|552)+	100513294,2.1.1.348,EC 2.1.1.348,ENSSSCG00000024445,ENSSSCP00000023249,ENSSSCT00000026886,F1S8J8,F1S8J8_PIG,M6A,METTL3,METTL3-201,MRNA m6A methyltransferase catalytic subunit ,MT-A70,Methyltransferase like 3,N6-adenosine-methyltransferase 70 kDa subunit,N6-adenosine-methyltransferase catalytic subunit,Spo8,Ssc.81494,Ssc.82010,Ssc.8512,UPI0001C9577A,XM_003128580,XM_003128580.2,XM_003128580.4,XP_00…
MFN2	9823.ENSSSCP00000003725	Mitofusin-2 isoform X2; Mitofusin 2; Belongs to the TRAFAC class dynamin-like GTPase superfamily. Dynamin/Fzo/YdjA family	https://smart.embl.de/smart/DDvec.cgi?smart=757:Pfam_Dynamin_N(99|259)+COIL(405|432)+Pfam_Fzo_mitofusin(594|754)+	100512354,3.6.5.-,A0A287BLE2,A0A287BLE2_PIG,CMT2A2,CPRP1,EC 3.6.5.-,ENSSSCG00000003434,ENSSSCP00000003725,ENSSSCT00000003812,F1RF76,F1RF76_PIG,FP102316,KIAA0214,LOC100512354,LOC100737484,MARF,MFN2,MFN2-201,Mitofusin 2,Mitofusin 2 ,Mitofusin-2 isoform X1,Mitofusin-2 isoform X2,Ssc.101262,Ssc.4507,Ssc.73777,Ssc.97385,Ssc.99689,UPI00025E09BF,XM_003481959,XM_003481959.1,XP_003356198,XP_003356198.2,XP…
MFSD6	9823.ENSSSCP00000017005	Major facilitator superfamily domain-containing protein 6; Sus scrofa major facilitator superfamily domain containing 6 (MFSD6), mRNA	https://smart.embl.de/smart/DDvec.cgi?smart=798:Pfam_MFS_1(69|164)+Pfam_Nuc_H_symport(432|634)+	100037960,A1DWM3,ABK96919.1,EF065517,ENSSSCG00000016052,ENSSSCP00000017005,ENSSSCT00000017477,MFSD6,MFSD6-201,MFSD6_PIG,MMR2,Macrophage MHC class I receptor 2 homolog,NM_001097457,NM_001097457.1,NP_001090926,NP_001090926.1,Ssc.1396,Ssc.9818,UPI0000E8D6F8,XM_005672030.2,XM_005672031.2,XP_005672087.1,XP_005672088.1,ssc:100037960
MGST3	9823.ENSSSCP00000006744	Sus scrofa microsomal glutathione S-transferase 3 (MGST3), mRNA	https://smart.embl.de/smart/DDvec.cgi?smart=151:Pfam_MAPEG(11|131)+	2.5.1.18,733607,ABD18455.1,ABM30152.1,CU468388.1,CU468388.1-201,DQ372080,DQ885197,EC 2.5.1.18,ENSSSCG00000006325,ENSSSCP00000006744,ENSSSCT00000006933,Glutathione S-transferase ,MGST3,MGST3-201,Microsomal glutathione S-transferase 3,NM_001044556,NM_001044556.1,NP_001038021,NP_001038021.1,Q2EN77,Q2EN77_PIG,Ssc.100627,Ssc.10955,UPI0000697455,XM_005663147.1,XM_013996811.1,XP_005663204.1,XP_013852265…
MISP	9823.ENSSSCP00000014274	Mitotic interactor and substrate of plk1; Mitotic spindle positioning	https://smart.embl.de/smart/DDvec.cgi?smart=586:Pfam_AKAP2_C(303|586)+	106509466,A0A287ALE7,A0A287ALE7_PIG,C19orf21,Caprice,DKFZp686H18209,ENSSSCG00000013425,ENSSSCP00000014274,ENSSSCT00000014669,F1S6R3,MISP,MISP-201,Mitotic interactor and substrate of PLK1,Mitotic spindle positioning,Ssc.19238,UPI00025E0513,XM_013994844.1,XP_013850298.1,XP_020939950,mitotic spindle positioning,ssc:106509466
MLST8	9823.ENSSSCP00000008591	Target of rapamycin complex subunit lst8 isoform x1; MTOR associated protein, LST8 homolog (S. cerevisiae)	https://smart.embl.de/smart/DDvec.cgi?smart=330:WD40(33|73)+WD40(78|117)+WD40(122|160)+WD40(163|202)+WD40(213|252)+WD40(263|302)+	100738908,ENSSSCG00000008044,ENSSSCP00000008591,ENSSSCT00000008815,F1RFA8,F1RFA8_PIG,GBL,GbetaL,LOC100738908,Lst8,MLST8,MLST8-201,MTOR associated protein, LST8 homolog,Pop3,Ssc.48128,Ssc.96281,Target of rapamycin complex subunit LST8,UPI00025DFCF4,XM_003481106,XM_003481106.1,XP_003481154,XP_003481154.1,XP_013843284.1,ssc:100738908
MLX	9823.ENSSSCP00000018432	Max-like protein x isoform x1; MLX, MAX dimerization protein	https://smart.embl.de/smart/DDvec.cgi?smart=298:HLH(135|193)+	100519270,ENSSSCG00000017397,ENSSSCP00000018432,ENSSSCT00000018937,F1S1D8,F1S1D8_PIG,LOC100519270,MAD7,MAX dimerization protein MLX,MAX-like protein X,MLX,MLX, MAX dimerization protein,MLX-201,MXD7,Max-like protein X isoform X1,Max-like protein X isoform gamma,Ssc.14,Ssc.82119,Ssc.98053,TCFL4,UPI0001E87DD0,XM_003131385.4,XP_003131433,XP_003131433.1,XP_003131434,XP_003131434.1,bHLHd13,ssc:100519270
MNDA	9823.ENSSSCP00000006841	Myeloid cell nuclear differentiation antigen	https://smart.embl.de/smart/DDvec.cgi?smart=775:PYRIN(6|84)+Pfam_HIN(208|376)+Pfam_HIN(585|752)+	A0A287AP08,A0A287AP08_PIG,ENSSSCG00000006418,ENSSSCP00000006841,ENSSSCT00000007031,F1RND9,LOC100521317,MNDA,MNDA-201,Myeloid cell nuclear differentiation antigen,PYHIN3,UPI00025DF86D,XP_003125734,XP_003125734.1,myeloid cell nuclear differentiation antigen
MPC2	9823.ENSSSCP00000006721	Mitochondrial pyruvate carrier 2; Mitochondrial pyruvate carrier; Mediates the uptake of pyruvate into mitochondria	https://smart.embl.de/smart/DDvec.cgi?smart=128:Pfam_MPC(27|128)+	100154777,A0A5G2REE1,A0A5G2REE1_PIG,BRP44,CU582795,DKFZP564B167,ENSSSCG00000006304,ENSSSCP00000006721,ENSSSCT00000006909,F1RPU8,F1RPU8_PIG,MPC2,MPC2-201,Mitochondrial pyruvate carrier,Mitochondrial pyruvate carrier 2,Ssc.4836,UPI00025E175D,XM_001928647,XM_001928647.3,XM_003355070.3,XM_003355071,XM_003355071.1,XP_001928682,XP_001928682.3,XP_003355117,XP_003355117.1,XP_003355118,XP_003355118.1,XP_0…
MPP2	9823.ENSSSCP00000018402	Maguk p55 subfamily member 2 isoform x1; Membrane protein, palmitoylated 2 (MAGUK p55 subfamily member 2); Belongs to the MAGUK family	https://smart.embl.de/smart/DDvec.cgi?smart=543:L27(58|112)+PDZ(140|210)+SH3(219|283)+GuKc(340|531)+	100515505,A0A287AGU8,A0A287AGU8_PIG,DKFZp761D0712,DLG2,ENSSSCG00000017367,ENSSSCP00000018402,ENSSSCT00000018906,F1S1J3,LOC100515505,MAGUK p55 subfamily member 2 isoform X1,MPP2,MPP2-201,Membrane palmitoylated protein 2,UPI00025DF6C1,XM_003131371,XM_003131371.2,XP_003131419,XP_003131419.1,XP_005668821,ssc:100515505
MPZL1	9823.ENSSSCP00000006723	Myelin protein zero-like protein 1 isoform x1; Myelin protein zero-like 1	https://smart.embl.de/smart/DDvec.cgi?smart=269:SIGNAL(1|37)+IGv(53|137)+TRANS(169|191)+	100153553,CU462923,ENSSSCG00000006306,ENSSSCP00000006723,ENSSSCT00000006911,F1RPU6,F1RPU6_PIG,FLJ21047,MPZL1,MPZL1-201,Myelin protein zero,Myelin protein zero like 1,Myelin protein zero-like 1,Myelin protein zero-like protein 1 isoform X1,PZR,Ssc.55736,UPI0001C965E4,XM_001928933,XM_001928933.3,XM_005663141.2,XP_001928968,XP_001928968.2,XP_005663198,XP_005663198.1,myelin protein zero-like 1,ssc:10…
MRM1	9823.ENSSSCP00000018745	21S rRNA (GM2251-2'-O)-methyltransferase; Mitochondrial rRNA methyltransferase 1 homolog (S. cerevisiae)	https://smart.embl.de/smart/DDvec.cgi?smart=361:SpoU_sub_bind(58|136)+Pfam_SpoU_methylase(152|308)+	100513493,2.1.1.-,21S rRNA (GM2251-2'-O)-methyltransferase ,A0A5G2R9B5,A0A5G2R9B5_PIG,DHRS11,EC 2.1.1.-,ENSSSCG00000017691,ENSSSCP00000018745,ENSSSCT00000019255,F1S1B8,F1S1B8_PIG,FLJ22578,MRM1,MRM1-201,Mitochondrial rRNA methyltransferase 1,NM_001244822.1,NP_001231751,NP_001231751.1,RRNA methyltransferase 1, mitochondrial,SpoU_sub_bind domain-containing protein,Ssc.42962,UPI0001C98E6B,XM_00313170…
MRPL43	9823.ENSSSCP00000011250	39S ribosomal protein L43, mitochondrial; Mitochondrial ribosomal protein L43	https://smart.embl.de/smart/DDvec.cgi?smart=159:L51_S25_CI-B8(35|108)+	100152229,39S ribosomal protein L43, mitochondrial,4V1A,5AJ4,6GAW,6GB2,ENSSSCG00000010560,ENSSSCP00000011250,ENSSSCT00000011552,F1S8U4,F1S8U4_PIG,LOC100152229,Large subunit ribosomal protein L43,MRPL43,MRPL43-201,Mitochondrial ribosomal protein L43,Ssc.2010,Ssc.96966,UPI00017F0454,XM_003483541,XM_003483541.1,XM_003483541.3,XP_003483589,XP_003483589.1,bMRP36a,mitochondrial ribosomal protein L43,ss…
MRPS21	9823.ENSSSCP00000020583	28S ribosomal protein S21, mitochondrial; Uncharacterized protein	https://smart.embl.de/smart/DDvec.cgi?smart=87:Pfam_Ribosomal_S21(11|64)+	100620434,28S ribosomal protein S21, mitochondrial,6GAW,6GAZ,A0A286ZNB3,A0A286ZNB3_PIG,ENSSSCG00000027168,ENSSSCP00000020583,ENSSSCT00000024860,FP312851.1,FP312851.1-201,I3L971,LOC100620434,MRPS21,Mitochondrial ribosomal protein S21,Small subunit ribosomal protein S21,Ssc.11212,Ssc.30729,UPI0002105643,Uncharacterized protein,XM_003355200,XM_003355200.1,XM_003355200.3,XM_003355201,XM_003355201.1,X…
MSH4	9823.ENSSSCP00000004082	Uncharacterized protein; mutS homolog 4	https://smart.embl.de/smart/DDvec.cgi?smart=934:Pfam_MutS_II(153|297)+MUTSd(328|655)+MUTSac(671|864)+	CU929611,ENSSSCG00000003774,ENSSSCP00000004082,ENSSSCP00000019449,ENSSSCT00000004176,ENSSSCT00000023892,F1S9R2,FP312934,I3L5Z8,I3L5Z8_PIG,MSH4,MSH4-201,MSH4-202,MutS homolog 4,UPI00025E16B5,UPI00025E16B6,Uncharacterized protein,mutS homolog 4
MTHFD2	9823.ENSSSCP00000008849	annotation not available	https://smart.embl.de/smart/DDvec.cgi?smart=230:Pfam_THF_DHG_CYH(39|155)+Pfam_THF_DHG_CYH_C(158|221)+	1.5.1.15,100737806,3.5.4.9,EC 1.5.1.15,EC 3.5.4.9,ENSSSCG00000008289,ENSSSCP00000008849,ENSSSCT00000009078,F1SLH0,F1SLH0_PIG,LOC100737806,MTHFD2,Ssc.6674,UPI00022CE608,Uncharacterized protein,XM_003481181,XM_003481181.1,XP_003481229,XP_003481229.1,XP_020943021,ssc:100737806
MTRF1	9823.ENSSSCP00000010075	Peptide chain release factor 1, mitochondrial; Uncharacterized protein; Mitochondrial translational release factor 1	https://smart.embl.de/smart/DDvec.cgi?smart=446:PCRF(139|255)+Pfam_RF-1(290|400)+	100155739,ENSSSCG00000009436,ENSSSCP00000010075,ENSSSCT00000010343,F1RJ87,F1RJ87_PIG,MGC47721,MTRF1,MTRF1-201,MTTRF1,Mitochondrial translation release factor 1,Mitochondrial translational release factor 1,NM_001243580.1,NP_001230509,NP_001230509.1,Peptide chain release factor 1,Peptide chain release factor 1, mitochondrial,RF1,UPI00017EFE6E,Uncharacterized protein,mitochondrial translational rele…
MYADM	9823.ENSSSCP00000003528	Myeloid-associated differentiation marker; Uncharacterized protein	https://smart.embl.de/smart/DDvec.cgi?smart=322:Pfam_MARVEL(31|157)+Pfam_MARVEL(168|313)+	100519316,CU855513,CU855513.1,CU855513.1-201,ENSSSCG00000003253,ENSSSCP00000003528,ENSSSCT00000003613,F1RNK3,F1RNK3_PIG,LOC100519316,MYADM,Myeloid associated differentiation marker,Myeloid-associated differentiation marker,Ssc.27242,UPI0001C95BD4,Uncharacterized protein,XM_003127404,XM_003127404.1,XM_003127404.3,XM_003127405,XM_003127405.1,XM_003127405.3,XP_003127452,XP_003127452.1,XP_003127453,X…
MYO1E	9823.ENSSSCP00000004942	Unconventional myosin-ie isoform x1; Myosin IE; Belongs to the TRAFAC class myosin-kinesin ATPase superfamily. Myosin family	https://smart.embl.de/smart/DDvec.cgi?smart=1108:MYSc(13|693)+Pfam_Myosin_TH1(719|920)+SH3(1054|1108)+	100154204,A0A287BEA3,A0A287BEA3_PIG,CU024905,CU464072,ENSSSCG00000004587,ENSSSCP00000004942,ENSSSCP00000004943,ENSSSCT00000005066,ENSSSCT00000005067,F1S057,F1S057_PIG,HuncM-IC,MGC104638,MYO1C,MYO1E,MYO1E-201,Myosin I,Myosin IE,Ssc.63370,Ssc.96593,Ssc.97430,UPI00022CE0B1,Unconventional myosin-Ie,Unconventional myosin-Ie isoform X1,XM_003353343,XM_003353343.2,XM_003353343.4,XP_003353391,XP_00335339…
NADK2	9823.ENSSSCP00000017835	Nad kinase 2, mitochondrial; Mitochondrial NAD(+) kinase that phosphorylates NAD(+) to yield NADP(+). Can use both ATP or inorganic polyphosphate as the phosphoryl donor	https://smart.embl.de/smart/DDvec.cgi?smart=467:Pfam_NAD_kinase(70|350)+	100515177,2.7.1.23,A0A287BBX3,A0A287BBX3_PIG,C5orf33,ENSSSCG00000016836,ENSSSCP00000017835,ENSSSCT00000018331,F1SNB7,FLJ30596,MNADK,NAD kinase 2, mitochondrial,NADK2,NADK2-201,NADKD1,UPI0001C98A2C,XM_003359754,XM_003359754.1,XM_003359754.3,XP_003133933,XP_003133933.1,XP_003359802,XP_003359802.1,XP_003359802.2
NCK2	9823.ENSSSCP00000008695	Sus scrofa NCK adaptor protein 2 (NCK2), mRNA	https://smart.embl.de/smart/DDvec.cgi?smart=312:SH3(5|60)+SH3(114|169)+SH3(198|256)+Pfam_SH2(281|312)+	100192439,ACI29756.1,B6E314,B6E314_PIG,Cytoplasmic protein,Cytoplasmic protein NCK2,ENSSSCG00000008144,ENSSSCP00000008695,ENSSSCT00000008921,F1SU21,FJ200453,FP104541,NCK adaptor protein 2,NCK adaptor protein 2 isoform A,NCK2,NCK2-201,NM_001137631,NM_001137631.1,NP_001131103,NP_001131103.1,Sus scrofa NCK adaptor protein 2 (NCK2), mRNA.,UPI00025E0B9A,ssc:100192439
NDRG3	9823.ENSSSCP00000007798	Protein ndrg3 isoform x1; Uncharacterized protein; NDRG family member 3	https://smart.embl.de/smart/DDvec.cgi?smart=271:Pfam_Ndr(32|271)+	100620657,A0A480PTD6,A0A480PTD6_PIG,CU633385,ENSSSCG00000007322,ENSSSCP00000007798,ENSSSCT00000008012,F1S479,NDRG family member 3,NDRG3,NDRG3-201,Protein NDRG3 isoform X1,Protein NDRG3 isoform X3,Protein NDRG3 isoform a,SLA2,Ssc.5077,UPI00025E0900,XM_005672917.2,XP_005672974.2,XP_020933012,ssc:100620657
NDUFA4	9823.ENSSSCP00000024241	Uncharacterized protein; Sus scrofa NADH dehydrogenase (ubiquinone) 1 alpha subcomplex, 4, 9kDa (NDUFA4), nuclear gene encoding mitochondrial protein, mRNA	https://smart.embl.de/smart/DDvec.cgi?smart=82:Pfam_B12D(11|79)+	100579141,A1XQS3,ABK55629.1,Cytochrome c oxidase subunit NDUFA4,DQ629144,ENSSSCG00000024313,ENSSSCP00000024241,ENSSSCT00000028465,FP340571,I3LJI1,I3LJI1_PIG,NDUFA4,NDUFA4-201,NM_001097468,NM_001097468.1,NP_001090937,NP_001090937.1,UPI0000ECE7B8,ssc:100579141
NDUFAF3	9823.ENSSSCP00000012124	Nadh dehydrogenase [ubiquinone] 1 alpha subcomplex assembly factor 3; Uncharacterized protein; NADH dehydrogenase (ubiquinone) complex I, assembly factor 3	https://smart.embl.de/smart/DDvec.cgi?smart=185:Pfam_DUF498(60|168)+	100156018,2P1,C3orf60,DKFZP564J0123,E3-3,ENSSSCG00000011371,ENSSSCP00000012124,ENSSSCT00000012449,F1SKI6,F1SKI6_PIG,MGC10527,NDUFAF3,NDUFAF3-201,NM_001243606,NM_001243606.1,NP_001230535,NP_001230535.1,UPI0001C974FE,Uncharacterized protein,ssc:100156018
NDUFB1	9823.ENSSSCP00000002650	Uncharacterized protein; NADH dehydrogenase (ubiquinone) 1 beta subcomplex, 1, 7kDa	https://smart.embl.de/smart/DDvec.cgi?smart=58:Pfam_NADH_oxidored(1|58)+	100739619,5GUP,CI-MNLL,ENSSSCG00000002449,ENSSSCP00000002650,ENSSSCT00000002719,F1SD73,F1SD73_PIG,LOC100739619,MNLL,NDUFB1,NDUFB1-201,UPI00022CDF4D,Uncharacterized protein,XM_003482306,XM_003482306.1,XM_003482306.3,XP_003482354,XP_003482354.1,ssc:100739619
NEMP1	9823.ENSSSCP00000000440	Nuclear envelope integral membrane protein 1; Uncharacterized protein; Uncharacterized protein	https://smart.embl.de/smart/DDvec.cgi?smart=446:TRANS(20|42)+Pfam_NEMP(152|399)+	100739342,CU633428.5,CU633428.5-201,ENSSSCG00000025542,ENSSSCP00000000440,ENSSSCT00000000446,F1SL61,F1SL61_PIG,F1SL83,LOC100738939,LOC100739342,NEMP1,Nuclear envelope integral membrane protein 1,SSC.29549,Ssc.90272,UPI00025DF947,Uncharacterized protein,Uncharacterized protein; Uncharacterized protein,XP_003481684,ssc:100739342
NMI	9823.ENSSSCP00000024750	N-myc (and STAT) interactor	https://smart.embl.de/smart/DDvec.cgi?smart=309:Pfam_IFP_35_N(30|105)+Pfam_NID(106|193)+Pfam_NID(204|293)+	ENSSSCG00000022011,ENSSSCP00000024750,ENSSSCT00000022256,FP312873,I3LKY5,I3LKY5_PIG,LOC100621233,N-myc (and STAT) interactor,N-myc and STAT interactor,NMI,NMI-201,Ssc.12918,UPI0002107089,XM_003359414,XM_003359414.1,XP_003359462,XP_003359462.1
NOS3	9823.ENSSSCP00000017432	Nitric-oxide synthase, endothelial; Produces nitric oxide (NO) which is implicated in vascular smooth muscle relaxation through a cGMP-mediated signal transduction pathway. NO mediates vascular endothelial growth factor (VEGF)-induced angiogenesis in coronary vessels and promotes blood clotting through the activation of platelets (By similarity)	https://smart.embl.de/smart/DDvec.cgi?smart=1155:Pfam_NO_synthase(71|433)+Pfam_Flavodoxin_1(474|650)+Pfam_FAD_binding_1(703|931)+Pfam_NAD_binding_1(963|1077)+	1.14.13.39,397557,ACF37107.1,ACF37108.1,B4YYD8,B4YYD9,Constitutive NOS,EC 1.14.13.39,EC-NOS,ECNOS,ENSSSCG00000016450,ENSSSCP00000017432,ENSSSCT00000017913,EU714327,EU714328,Endothelial NOS,F1SSJ3,NM_214295,NM_214295.1,NOS,NOS type III,NOS3,NOS3-201,NOS3_PIG,NOSIII,NP_999460,NP_999460.1,Nitric oxide synthase 3 (endothelial cell),Nitric oxide synthase, endothelial,Nitric-oxide synthase, endothelial…
NUDT5	9823.ENSSSCP00000019507	Adp-sugar pyrophosphatase / 8-oxo-dgdp phosphatase / adp-d-ribose pyrophosphorylase; Nudix hydrolase 5; Belongs to the Nudix hydrolase family	https://smart.embl.de/smart/DDvec.cgi?smart=219:Pfam_NUDIX(58|196)+	100511529,2.7.7.96,3.6.1.13,3.6.1.58,A0A480XE17,A0A480XE17_PIG,ADP-sugar pyrophosphatase isoform 1,ADP-sugar pyrophosphatase isoform X1,EC 2.7.7.96,EC 3.6.1.13,EC 3.6.1.58,ENSSSCG00000011113,ENSSSCP00000011852,ENSSSCP00000019507,ENSSSCT00000012162,ENSSSCT00000028876,F1RUP7,F1RUP7_PIG,I3L656,LOC100511529,NUDT5,Nudix hydrolase 5,Ssc.21840,UPI0001C9769A,UPI0001E87FC4,Uncharacterized protein,XM_00348…
OAS1	9823.ENSSSCP00000010549	2'-5'-oligoadenylate synthetase 1, 40/46kDa; Interferon-induced, dsRNA-activated antiviral enzyme which plays a critical role in cellular innate antiviral response. In addition, it may also play a role in other cellular processes such as apoptosis, cell growth, differentiation and gene regulation. Synthesizes higher oligomers of 2'-5'-oligoadenylates (2-5A) from ATP which then bind to the inactiv…	https://smart.embl.de/smart/DDvec.cgi?smart=358:Pfam_NTP_transf_2(36|134)+Pfam_OAS1_C(163|348)+	(2-5')oligo(A) synthase 1,1PX5,2'-5'-oligoadenylate synthase 1,2'-5'-oligoadenylate synthetase 1, 40/46kDa,2-5A synthase 1,2.7.7.84,397570,4RWN,4RWO,4RWP,4RWQ,ENSSSCG00000009882,ENSSSCP00000010549,ENSSSCT00000010832,F1RJN6,IFI-4,NM_214303.1,NP_999468.1,O77734,OAS1,OAS1-201,OAS1_PIG,OIAS,OIASI,Q29599,Ssc.1031,Ssc.93920,UPI00025E027B,p42 OAS
OAS2	9823.ENSSSCP00000010548	Uncharacterized protein; 2'-5'-oligoadenylate synthetase 2, 69/71kDa	https://smart.embl.de/smart/DDvec.cgi?smart=557:Pfam_OAS1_C(5|186)+Pfam_NTP_transf_2(221|321)+Pfam_OAS1_C(343|531)+	2'-5'-oligoadenylate synthase 2,2'-5'-oligoadenylate synthetase ,2'-5'-oligoadenylate synthetase 2,2'-5'-oligoadenylate synthetase 2, 69/71kDa,2'-5'-oligoadenylates synthetase 2,2.7.7.84,595128,A0A286ZPC9,EC 2.7.7.84,ENSSSCG00000009881,ENSSSCP00000010547,ENSSSCP00000010548,ENSSSCT00000010830,ENSSSCT00000010831,F1RJN8,F1RKA7,F1RKA7_PIG,NM_001031796,NM_001031796.1,NP_001026966,NP_001026966.1,OAS2,O…
OASL	9823.ENSSSCP00000010587	2'-5'-oligoadenylate synthase-like protein; Uncharacterized protein; 2'-5'-oligoadenylate synthetase-like	https://smart.embl.de/smart/DDvec.cgi?smart=348:Pfam_OAS1_C(152|334)+	2'-5'-oligoadenylate synthase-like protein,2'-5'-oligoadenylate synthetase-like,595119,ENSSSCG00000009921,ENSSSCP00000010587,ENSSSCT00000010872,F1RIV0,F1RIV0_PIG,NM_001031790,NM_001031790.1,NP_001026960,NP_001026960.1,OASL,OASL-201,Ssc.42731,TRIP14,UPI0001C97107,Uncharacterized protein,p59OASL,ssc:595119
OPA1	9823.ENSSSCP00000012593	Dynamin-like 120 kda protein, mitochondrial isoform x1; OPA1, mitochondrial dynamin like GTPase; Optic atrophy 1 (autosomal dominant); Belongs to the TRAFAC class dynamin-like GTPase superfamily. Dynamin/Fzo/YdjA family	https://smart.embl.de/smart/DDvec.cgi?smart=675:DYNc(2|249)+COIL(631|663)+	100522705,3.6.5.5,EC 3.6.5.5,ENSSSCG00000011822,ENSSSCP00000012593,ENSSSCT00000012934,F1SFG7,F1SFG7_PIG,FLJ12460,KIAA0567,LOC100522705,MGM1,NPG,NTG,OPA1,OPA1 mitochondrial dynamin like GTPase,OPA1-201,Optic atrophy 1 (autosomal dominant),Optic atrophy protein 1 ,Ssc.22431,UPI00025E02E6,XM_003132598,XM_003132598.3,XP_003132646,XP_003132646.3,XP_020925722,optic atrophy 1 (autosomal dominant),ssc:10…
OR1M1	9823.ENSSSCP00000019735	Olfactory receptor 24; Olfactory receptor, family 1, subfamily M, member 1	https://smart.embl.de/smart/DDvec.cgi?smart=313:Pfam_7TM_GPCR_Srsx(35|305)+	396790,A0A287AX70,A0A287AX70_PIG,ENSSSCG00000028500,ENSSSCP00000019735,ENSSSCT00000030298,I3L6T3,LOC396790,OR19-6,OR1M1,OR1M1-201,Olfactory receptor,Olfactory receptor 24,Ssc.16066,UPI0001E8699D,XM_003484333,XM_003484333.1,XP_003484381,XP_003484381.1,ssc:396790
OTUD6B	9823.ENSSSCP00000006530	Low quality protein: otu domain-containing protein 6b; OTU domain containing 6B	https://smart.embl.de/smart/DDvec.cgi?smart=292:COIL(1|72)+COIL(101|141)+Pfam_OTU(153|278)+	100157831,3.4.19.12,CGI-77,CU179670,DUBA5,EC 3.4.19.12,ENSSSCG00000006120,ENSSSCP00000006530,ENSSSCT00000006712,F1RXF7,F1RXF7_PIG,LOC100157831,OTU domain containing 6B,OTU domain-containing protein 6 ,OTUD6B,OTUD6B-201,Ssc.4156,Ssc.83627,UPI0001C963E3,XM_003125574,XM_003125574.1,XM_003125574.3,XP_003125622,XP_003125622.1,ssc:100157831
PANK1	9823.ENSSSCP00000011145	Pantothenate kinase 1 isoform x1; Pantothenate kinase 1	https://smart.embl.de/smart/DDvec.cgi?smart=604:Pfam_Fumble(244|596)+	100154650,2.7.1.33,A0A287APU9,A0A287APU9_PIG,CT955956,EC 2.7.1.33,ENSSSCG00000010456,ENSSSCP00000011145,ENSSSCT00000011442,F1SCX8,MGC24596,PANK,PANK1,PANK1-201,PANK1a,PANK1b,Pantothenate kinase 1,Pantothenate kinase 1 isoform X1,Ssc.97496,Type II pantothenate kinase ,UPI00025DF6CF,XM_001926022,XM_001926022.2,XP_001926057,XP_001926057.2,XP_005671322,pantothenate kinase 1,ssc:100154650
PARPBP	9823.ENSSSCP00000000918	Pcna-interacting partner isoform x2; PARP1 binding protein	http://smart.embl.de/smart/DDt.cgi?smart=537:	100523000,A0A5G2QYX1,A0A5G2QYX1_PIG,C12orf48,CU915488,ENSSSCG00000000859,ENSSSCP00000000918,ENSSSCT00000000938,F1SRJ5,F1SRJ5_PIG,FLJ20641,LOC100523000,PARI,PARP1 binding protein,PARPBP,PARPBP-201,PCNA-interacting partner isoform 1,PCNA-interacting partner isoform X2,Ssc.101810,Ssc.98990,UPI00025E0ECA,XM_003126675.5,XP_003126723,XP_003126723.3,XP_003126723.4,ssc:100523000
PEX26	9823.ENSSSCP00000000819	Peroxisome assembly protein 26 isoform x1; Peroxisomal biogenesis factor 26	https://smart.embl.de/smart/DDvec.cgi?smart=299:Pfam_Pex26(1|295)+	100517945,CU855719.1,CU855719.1-201,ENSSSCG00000027190,ENSSSCP00000000819,ENSSSCT00000000835,F1SHQ6,F1SHQ6_PIG,LOC100517945,PEX26,Peroxin-26,Peroxisomal biogenesis factor 26,Peroxisome assembly protein 26 isoform X1,Ssc.49157,Ssc.90121,TUBA8,Tubulin alpha 8,UPI0001C9531E,Uncharacterized protein,XM_003126596,XM_003126596.1,XP_003126644,XP_003126644.1,ssc:100517945
PGAM2	9823.ENSSSCP00000017710	2,3-bisphosphoglycerate-dependent phosphoglycerate mutase; Sus scrofa phosphoglycerate mutase 2 (muscle) (PGAM2), mRNA; Belongs to the phosphoglycerate mutase family. BPG- dependent PGAM subfamily	https://smart.embl.de/smart/DDvec.cgi?smart=253:PGAM(5|193)+	100188980,5.4.2.11,5.4.2.4,ABV22633.1,ABV22634.1,AJ557237,AJ557238,AJ557239,B5KJG2,B5KJG2_PIG,B5KJG3,CAD89670.1,CAD89671.1,CAD89672.1,EC 5.4.2.11,EF620916,EF620917,ENSSSCG00000016720,ENSSSCP00000017710,ENSSSCT00000018201,FP236704,NM_001134968,NM_001134968.1,NP_001128440,NP_001128440.1,PGAM2,PGAM2-201,Phosphoglycerate mutase,Phosphoglycerate mutase 2,Q70PG2,Ssc.11143,UPI00017F8EE4,ssc:100188980
PHC3	9823.ENSSSCP00000023823	Polyhomeotic homolog 3 (Drosophila)	http://smart.embl.de/smart/DDt.cgi?smart=888:	EDR3,ENSSSCG00000030467,ENSSSCP00000023823,ENSSSCP00000024352,ENSSSCT00000027451,ENSSSCT00000029926,FLJ12729,FLJ12967,HPH3,I3LIB9,I3LJU0,I3LJU0_PIG,PHC3,PHC3-201,PHC3-202,Polyhomeotic homolog 3,Polyhomeotic homolog 3 (Drosophila),UPI00025DF4BE,UPI00025DF4EC,polyhomeotic homolog 3 (Drosophila)
PHF11	9823.ENSSSCP00000010027	Uncharacterized protein; PHD finger protein 11	https://smart.embl.de/smart/DDvec.cgi?smart=307:PHD(105|156)+COIL(259|293)+	100518446,BCAP,CU633573,CU633573.1,CU633573.1-201,ENSSSCG00000009396,ENSSSCP00000010027,ENSSSCT00000010295,F1RK19,F1RK19_PIG,IGER,NM_001244327,NM_001244327.1,NP_001231256,NP_001231256.1,NY-REN-34,PHD finger protein 11,PHF11,PHF11-201,Ssc.1217,Ssc.86699,UPI0001E87D21,Uncharacterized protein,ssc:100518446
PHLDA1	9823.ENSSSCP00000000552	Pleckstrin homology-like domain, family A, member 1	https://smart.embl.de/smart/DDvec.cgi?smart=388:PH(152|279)+	100523904,CU915734,DT1P1B11,ENSSSCG00000000521,ENSSSCP00000000552,ENSSSCT00000000563,F1SGD8,F1SGD8_PIG,LOC100523904,PHLDA1,PHLDA1-201,PHRIP,TDAG51,UPI0001C9522C,XM_003126389,XM_003126389.2,XM_013997744.1,XP_003126437,XP_003126437.1,XP_013853198.1,XP_020947709,ssc:100523904
PHLDA2	9823.ENSSSCP00000025879	Pleckstrin homology-like domain, family A, member 2	http://smart.embl.de/smart/DDt.cgi?smart=102:	100379631,BWR1C,D3Y268,D3Y268_PIG,ENSSSCG00000021597,ENSSSCP00000025879,ENSSSCT00000022312,HLDA2,I3LP54,IPL,NM_001174057,NM_001174057.1,NP_001167528,NP_001167528.1,PHLDA2,PHLDA2-201,Ssc.9796,TSSC3,UPI00025E09F4,ssc:100379631
PLG	9823.ENSSSCP00000004364	Plasminogen precursor; Plasmin dissolves the fibrin of blood clots and acts as a proteolytic factor in a variety of other processes including embryonic development, tissue remodeling, tumor invasion, and inflammation. In ovulation, weakens the walls of the Graafian follicle. It activates the urokinase-type plasminogen activator, collagenases and several complement zymogens, such as C1 and C5. Cle…	https://smart.embl.de/smart/DDvec.cgi?smart=809:SIGNAL(1|19)+PAN_AP(20|97)+KR(101|183)+KR(184|264)+KR(273|354)+KR(375|456)+KR(478|561)+Tryp_SPc(579|802)+	3.4.21.7,733660,Activation peptide,EC 3.4.21.7,ENSSSCG00000004038,ENSSSCP00000004364,ENSSSCT00000004466,F1SB81,FP085554,NM_001044590,NM_001044590.1,NM_001044590.2,NP_001038055,NP_001038055.1,P06867,PLG,PLG-201,PLMN_PIG,Plasmin heavy chain A,Plasmin heavy chain A, short form,Plasmin light chain B,Plasminogen,Plasminogen ,Plasminogen precursor,Q19AZ9,Ssc.55956,Ssc.65489,UPI0001C95C01,plasminogen,ss…
PLSCR3	9823.ENSSSCP00000023529	Phospholipid scramblase 3; Phospholipid scramblase; May mediate accelerated ATP-independent bidirectional transbilayer migration of phospholipids upon binding calcium ions that results in a loss of phospholipid asymmetry in the plasma membrane	https://smart.embl.de/smart/DDvec.cgi?smart=297:Pfam_Scramblase(64|286)+	102163020,ENSSSCG00000029391,ENSSSCP00000023529,ENSSSCT00000031766,I3LHI3,I3LHI3_PIG,LOC100621827,PLSCR3,Phospholipid scramblase,Phospholipid scramblase 3,TMEM256-PLSCR3,TMEM256-PLSCR3 readthrough (NMD candidate),TMEM256-PLSCR3-201,UPI00025E1811,XM_003358248,XM_003358248.1,XM_005669207.2,XM_005669208.2,XM_013981306.1,XP_003358296,XP_003358296.1,XP_005669264,XP_005669264.1,XP_005669265.1,XP_013836…
PNO1	9823.ENSSSCP00000008915	Rna-binding protein pno1; Uncharacterized protein; Partner of NOB1 homolog (S. cerevisiae)	https://smart.embl.de/smart/DDvec.cgi?smart=252:KH(157|230)+	100515308,A0A287B6J3,A0A287B6J3_PIG,ENSSSCG00000008352,ENSSSCP00000008915,ENSSSCT00000009146,F1SJ05,KHRBP1,LOC100515308,PNO1,PNO1-201,Partner of NOB1 homolog,Partner of NOB1 homolog (S. cerevisiae),RNA-binding protein PNO1,RNA-binding protein PNO1 isoform 1,RRP20,Ssc.82190,UPI0001C96B25,XM_003125074,XM_003125074.1,XM_003125074.3,XP_003125122,XP_003125122.1,partner of NOB1 homolog (S. cerevisiae),…
PNPT1	9823.ENSSSCP00000008963	Polyribonucleotide nucleotidyltransferase 1, mitochondrial; Uncharacterized protein	https://smart.embl.de/smart/DDvec.cgi?smart=250:KH(70|135)+S1(143|216)+	100642182,2.7.7.8,A0A287AMV5,A0A287AMV5_PIG,EC 2.7.7.8,ENSSSCG00000008399,ENSSSCP00000008963,ENSSSCT00000009196,F1SQL0,NP_001233196,PNPT1,Polyribonucleotide nucleotidyltransferase ,Polyribonucleotide nucleotidyltransferase 1,UPI00025DFF4D,Uncharacterized protein,XP_003481258,XP_003481258.1,ssc:100642182
POLR3C	9823.ENSSSCP00000007135	Dna-directed rna polymerase iii subunit rpc3; Polymerase (RNA) III (DNA directed) polypeptide C (62kD)	https://smart.embl.de/smart/DDvec.cgi?smart=508:Pfam_HTH_9(7|68)+Pfam_RNA_pol_Rpc82(146|345)+	100516367,DNA-directed RNA polymerase III subunit RPC3,ENSSSCG00000006691,ENSSSCP00000007135,ENSSSCT00000007330,F1SDD7,F1SDD7_PIG,LOC100516367,POLR3C,POLR3C-201,RNA polymerase III subunit C,RNA polymerase III subunit C3,RPC3,RPC62,UPI0001C96568,XM_003125805,XM_003125805.3,XM_005663532.2,XP_003125853,XP_003125853.3,XP_005663589.2,XP_020945605,ssc:100516367
POP1	9823.ENSSSCP00000026516	POP1 homolog, ribonuclease P/MRP subunit	https://smart.embl.de/smart/DDvec.cgi?smart=899:Pfam_POP1(24|115)+Pfam_POPLD(504|595)+	100739449,CU234130,ENSSSCG00000006078,ENSSSCP00000006490,ENSSSCP00000026516,ENSSSCT00000006669,ENSSSCT00000023470,F1S0M3,F1S0M3_PIG,I3LQY4,LOC100739449,POP1,POP1 homolog, ribonuclease P/MRP subunit,Ribonucleases P/MRP protein subunit POP1,Ssc.87857,UPI00025E16F7,UPI00025E16F8,Uncharacterized protein,XM_003481375,XM_003481375.1,XM_003481375.3,XP_003481423,XP_003481423.1
PSMB9	9823.ENSSSCP00000001583	Sus scrofa proteasome (prosome, macropain) subunit, beta type, 9 (large multifunctional peptidase 2) (PSMB9), mRNA	https://smart.embl.de/smart/DDvec.cgi?smart=219:Pfam_Proteasome(17|198)+	20S proteasome subunit beta 9 ,3.4.25.1,654294,A5D9J0,ABC02872.1,ABC59113.1,ABD15170.1,ABG57117.1,CAN13312.1,CAN13314.1,DQ295031,DQ333333,DQ335214,DQ659151,EC 3.4.25.1,ENSSSCG00000001463,ENSSSCP00000001583,ENSSSCP00000001584,ENSSSCT00000001625,ENSSSCT00000001626,LMP2,LMP2-201,LOC100520085,NM_001037961,NM_001037961.1,NP_001033050,NP_001033050.1,PSMB9,Proteasome subunit beta,Proteasome subunit beta…
PSPH	9823.ENSSSCP00000008276	Uncharacterized protein; Sus scrofa phosphoserine phosphatase (PSPH), mRNA	https://smart.embl.de/smart/DDvec.cgi?smart=225:Pfam_HAD(17|187)+	100316854,3.1.3.3,AB530144,BAI48092.1,D0G7E3,EC 3.1.3.3,ENSSSCG00000007748,ENSSSCP00000008276,ENSSSCT00000008495,F1RIU1,F1RIU1_PIG,FP102600,NM_001243221,NM_001243221.1,NP_001230150,NP_001230150.1,PSPH,PSPH-201,Phosphoserine phosphatase,Phosphoserine phosphatase ,Phosphoserine phosphatase isoform X1,Ssc.12475,UPI0001C967F8,Uncharacterized protein,XM_005662001.2,XM_005662002.2,XP_005662058.1,XP_005…
PUSL1	9823.ENSSSCP00000003621	Trna pseudouridine synthase-like 1 isoform x1; tRNA pseudouridine synthase; Pseudouridylate synthase-like 1	https://smart.embl.de/smart/DDvec.cgi?smart=302:Pfam_PseudoU_synth_1(16|124)+Pfam_PseudoU_synth_1(168|285)+	100524091,5.4.99.12,ENSSSCG00000003338,ENSSSCP00000003621,ENSSSCT00000003707,F1RJE9,F1RJE9_PIG,FLJ90811,LOC100524091,PUSL1,PUSL1-201,Pseudouridylate synthase-like 1,TRNA pseudouridine synthase-like 1 isoform X1,UPI00025E1963,XM_003127494,XM_003127494.2,XM_005653339.2,XP_003127542,XP_003127542.1,XP_005653396,XP_005653396.1,XP_013851003.1,pseudouridylate synthase-like 1,ssc:100524091,tRNA pseudouri…
PVR	9823.ENSSSCP00000003333	Poliovirus receptor homolog isoform x1; Poliovirus receptor	https://smart.embl.de/smart/DDvec.cgi?smart=389:SIGNAL(1|26)+IG(36|146)+IG_like(147|248)+IG_like(260|337)+TRANS(352|374)+	100525346,CD155,ENSSSCG00000003079,ENSSSCP00000003333,ENSSSCP00000030420,ENSSSCT00000003416,ENSSSCT00000033534,F1RMT1,F1RMT1_PIG,HVED,K7GR94,K7GR94_PIG,LOC100525346,M3VK20,NECL5,Necl-5,OTTSUSG00000002417,OTTSUST00000005012,PVR,PVR-001,PVR-201,PVS,Poliovirus receptor,Poliovirus receptor homolog isoform X1,Ssc.89944,Tage4,UPI00025DF292,UPI00028F46D3,Uncharacterized protein,XM_003127221,XM_003127221…
RAB11FIP2	9823.ENSSSCP00000011371	Rab11 family-interacting protein 1/2/5; RAB11 family interacting protein 2 (class I)	https://smart.embl.de/smart/DDvec.cgi?smart=512:C2(14|117)+Pfam_RBD-FIP(452|499)+	100153733,A0A287BJL3,A0A287BJL3_PIG,CU062550,ENSSSCG00000010672,ENSSSCP00000011371,ENSSSCT00000011673,F1S4Q4,KIAA0941,RAB11 family interacting protein 2 (class I),RAB11FIP2,RAB11FIP2-201,Rab11 family-interacting protein 1/2/5,Rab11 family-interacting protein 2,Rab11 family-interacting protein 2 isoform 1,Rab11-FIP2,Ssc.100142,UPI00017F0A82,XM_001927901.5,XP_001927936,XP_001927936.3,nRip11,ssc:100…
RAB39B	9823.ENSSSCP00000020030	RAB39B, member RAS oncogene family	https://smart.embl.de/smart/DDvec.cgi?smart=213:RAB(9|174)+	100516775,CU861979,ENSSSCG00000024233,ENSSSCP00000020030,ENSSSCT00000022617,F2Z552,F2Z552_PIG,LOC100516775,MRX72,OTTSUSG00000004952,OTTSUST00000012449,RAB39B,RAB39B, member RAS oncogene family,RAB39B-001,Ras-related protein Rab-39B,Ssc.82877,UPI000058174B,XM_003135517,XM_003135517.2,XM_003135517.4,XP_003135565,XP_003135565.1,ssc:100516775
RAB8B	9823.ENSSSCP00000021149	RAB8B, member RAS oncogene family	https://smart.embl.de/smart/DDvec.cgi?smart=197:RAB(11|162)+	ENSSSCG00000026571,ENSSSCP00000021149,ENSSSCT00000026677,F1S091,LOC100153972,RAB8B,RAB8B, member RAS oncogene family,RAB8B-201,Ssc.35291,Ssc.43890,Ssc.94336,UPI0001C95E83,XM_001929029,XM_001929029.4,XP_001929064,XP_001929064.4
RAN	9823.ENSSSCP00000010408	GTP-binding nuclear protein Ran; GTP-binding protein involved in nucleocytoplasmic transport. Required for the import of protein into the nucleus and also for RNA export. Involved in chromatin condensation and control of cell cycle	https://smart.embl.de/smart/DDvec.cgi?smart=216:RAN(16|216)+	397655,A0A5G2QZY6,A0A5G2QZY6_PIG,ENSSSCG00000009746,ENSSSCP00000010408,ENSSSCT00000010685,F1RFQ7,F1RFQ7_PIG,GACC01000045,GTP-binding nuclear protein Ran,JAA53762.1,RAN,RAN-201,Ssc.51883,Ssc.55589,Ssc.87780,UPI0000000DE2,XM_001925433,XM_001925433.1,XP_001925468,XP_001925468.1,XP_020928360,ssc:397655
RAP1GAP	9823.ENSSSCP00000025394	RAP1 GTPase activating protein	https://smart.embl.de/smart/DDvec.cgi?smart=671:GoLoco(33|55)+Pfam_Rap_GAP(244|414)+	ENSSSCG00000022029,ENSSSCP00000025394,ENSSSCT00000023295,I3LMS2,KIAA0474,RAP1 GTPase activating protein,RAP1GA1,RAP1GAP,RAP1GAP-201,RAP1GAP1,RAP1GAPII,UPI00025DEEBD
RAP2A	9823.ENSSSCP00000010152	Ras-related protein rap-2a; Small GTP-binding protein which cycles between a GDP-bound inactive and a GTP-bound active form. In its active form interacts with and regulates several effectors including MAP4K4, MINK1 and TNIK. Part of a signaling complex composed of NEDD4, RAP2A and TNIK which regulates neuronal dendrite extension and arborization during development. More generally, it is part of s…	https://smart.embl.de/smart/DDvec.cgi?smart=105:RAS(1|105)+	100144507,100155367,CU633821,CU633821.1,CU633821.1-201,ENSSSCG00000009506,ENSSSCP00000010152,ENSSSCT00000010423,F2Z519,LOC100155367,NM_001123185,NM_001123185.1,NP_001116657,NP_001116657.1,Q06AU2,RAP2A,RAP2A_PIG,Ras-related protein Rap-2A,Ras-related protein Rap-2a,Ssc.62560,Ssc.98171,UPI0000025BD8,XM_003131056,XM_003131056.3,XP_003131104,XP_003131104.3,XP_020921475,ssc:100155367
RASSF4	9823.ENSSSCP00000025414	Uncharacterized protein	https://smart.embl.de/smart/DDvec.cgi?smart=321:RA(172|262)+Pfam_Nore1-SARAH(275|314)+	CU329696,CU571115,ENSSSCG00000029662,ENSSSCP00000025414,ENSSSCT00000030692,F1SD18,LOC100739118,RASSF4,Ssc.5894,UPI00017F0423,Uncharacterized protein,XM_003483521,XM_003483521.1,XP_003483569,XP_003483569.1
RBCK1	9823.ENSSSCP00000007674	annotation not available	https://smart.embl.de/smart/DDvec.cgi?smart=191:Pfam_IBR(31|92)+Pfam_IBR(109|165)+	100519985,2.3.2.31,EC 2.3.2.31,ENSSSCG00000007206,ENSSSCP00000007674,ENSSSCT00000007885,F1S7J3,F1S7J3_PIG,LOC100519985,RBCK1,Ssc.96183,UPI00025DEAEF,XM_003134369,XM_003134369.3,XP_003134417,XP_003134417.3,XP_020933945,ssc:100519985
RBM12	9823.ENSSSCP00000025080	Rna binding motif protein 12; Uncharacterized protein	https://smart.embl.de/smart/DDvec.cgi?smart=955:RRM(327|397)+RRM(453|525)+RRM(567|639)+RRM(880|953)+	100157350,CU914282.4,CU914282.4-201,ENSSSCG00000024284,ENSSSCP00000025080,ENSSSCT00000028045,I3LLW0,I3LLW0_PIG,RBM12,RNA binding motif protein 12,RNA-binding protein 12,Ssc.3976,Ssc.81941,UPI00025E05E4,Uncharacterized protein,XM_003483946,XM_003483946.1,XM_003483946.3,XM_003483947,XM_003483947.1,XM_003483947.3,XM_003483948,XM_003483948.1,XM_005672896.2,XM_013985318.1,XM_013985319.1,XM_013985320.1…
RCN2	9823.ENSSSCP00000002041	Reticulocalbin-2 precursor; Uncharacterized protein; Reticulocalbin 2, EF-hand calcium binding domain	https://smart.embl.de/smart/DDvec.cgi?smart=317:SIGNAL(1|25)+EFh(65|93)+EFh(101|129)+EFh(190|218)+EFh(231|259)+	100153840,CT868718,E6BP,ENSSSCG00000001866,ENSSSCP00000002041,ENSSSCT00000002091,ERC-55,ERC55,F1SJ93,F1SJ93_PIG,NM_001244184,NM_001244184.1,NP_001231113,NP_001231113.1,RCN2,RCN2-201,Reticulocalbin 2,Reticulocalbin 2, EF-hand calcium binding domain,Reticulocalbin-2 precursor,Ssc.6216,TCBP49,UPI00017F06DB,Uncharacterized protein,XM_005656282.2,XP_005656339.1,XP_005656340.1,reticulocalbin 2, EF-hand…
RENBP	9823.ENSSSCP00000013601	N-acylglucosamine 2-epimerase; Catalyzes the interconversion of N-acetylglucosamine to N- acetylmannosamine. Binds to renin forming a protein complex called high molecular weight (HMW) renin and inhibits renin activity. Involved in the N-glycolylneuraminic acid (Neu5Gc) degradation pathway	https://smart.embl.de/smart/DDvec.cgi?smart=402:Pfam_GlcNAc_2-epim(37|386)+	1FP3,396934,5.1.3.8,AGE,EC 5.1.3.8,ENSSSCG00000012792,ENSSSCP00000013601,ENSSSCP00000028392,ENSSSCP00000028929,ENSSSCP00000029142,ENSSSCP00000029971,ENSSSCP00000031001,ENSSSCT00000013984,ENSSSCT00000033543,ENSSSCT00000033725,ENSSSCT00000034326,ENSSSCT00000035242,ENSSSCT00000035394,ENSSSCT00000035843,ENSSSCT00000035850,F1RZU4,GlcNAc 2-epimerase,K7GKL5,K7GM41,K7GMP7,K7GQ05,K7GSW1,N-acetyl-D-glucosa…
RHBDF2	9823.ENSSSCP00000018194	Inactive rhomboid protein; Rhomboid 5 homolog 2 (Drosophila)	https://smart.embl.de/smart/DDvec.cgi?smart=855:Pfam_Rhomboid_SP(127|333)+TRANS(408|430)+Pfam_Rhomboid(647|791)+TRANS(803|825)+	100517601,ENSSSCG00000023362,ENSSSCP00000018194,ENSSSCP00000025483,ENSSSCT00000018695,ENSSSCT00000022857,F1RZ67,F1RZ68,F1RZ68_PIG,FLJ22341,Inactive rhomboid protein,Inactive rhomboid protein 2,LOC100517601,RHBDF2,RHBDF2-201,RHBDF2-202,RHBDL5,RHBDL6,Rhomboid 5 homolog 2,Rhomboid 5 homolog 2 (Drosophila),Ssc.74954,Ssc.90479,TOC,TOCG,UPI0001C989F7,UPI00025DEF55,XM_003131173,XM_003131173.2,XM_0139898…
RIPK1	9823.ENSSSCP00000001079	Receptor-interacting serine/threonine-protein kinase 1 isoform x1; Receptor (TNFRSF)-interacting serine-threonine kinase 1	https://smart.embl.de/smart/DDvec.cgi?smart=664:Pfam_Pkinase_Tyr(14|281)+Pfam_RHIM(496|542)+DEATH(566|662)+	100524751,2.7.11.1,A0A287BRT1,A0A287BRT1_PIG,CU407341,EC 2.7.11.1,ENSSSCG00000001009,ENSSSCP00000001079,ENSSSCT00000001101,ENSSSCT00000033229,F1RWY6,F1RWY6_PIG,OTTSUSG00000003589,OTTSUST00000008661,OTTSUST00000008662,RIP,RIPK1,RIPK1-001,RIPK1-002,Receptor interacting serine/threonine kinase 1,Ssc.43319,UPI00017F07C3,XM_003128161,XM_003128161.1,XP_003128209,XP_003128209.1,XP_005665593.1,XP_0056655…
RPL19	9823.ENSSSCP00000018556	annotation not available	https://smart.embl.de/smart/DDvec.cgi?smart=196:Pfam_Ribosomal_L19e(3|146)+	396989,3J7O,3J7P,60S ribosomal protein L19,AAL29467.1,AF435591,ENSSSCG00000017509,ENSSSCP00000018556,ENSSSCT00000019062,F2Z546,F2Z546_PIG,Large subunit ribosomal protein L19e,Q95L19,RPL19,Ribosomal protein L19,UPI00025E0DD7,XM_003131509,XM_003131509.2,XP_003131557,XP_003131557.1,ssc:396989
RPL21	9823.ENSSSCP00000009925	Large subunit ribosomal protein l21e; Component of the large ribosomal subunit	https://smart.embl.de/smart/DDvec.cgi?smart=160:Pfam_Ribosomal_L21e(3|99)+	100736809,3J7O,3J7P,3J7Q,3J7R,60S ribosomal protein L21,DKFZp686C06101,ENSSSCG00000009303,ENSSSCP00000009925,ENSSSCT00000010191,F1RTJ9,FLJ27458,L21,LOC100736809,Large subunit ribosomal protein L21e,MGC104274,MGC104275,MGC71252,P49666,RL21_PIG,RPL21,RPL21-201,Ribosomal protein L21,UPI000013CACE,XM_003482864.3,XM_003482865,XM_003482865.1,XM_003482865.3,XP_003482912,XP_003482912.1,XP_003482913,XP_00…
RPP25L	9823.ENSSSCP00000011702	Ribonuclease p protein subunit p25-like protein; Ribonuclease P/MRP 25kDa subunit-like	https://smart.embl.de/smart/DDvec.cgi?smart=163:Pfam_Alba(26|91)+	100522095,3.1.26.5,C9orf23,CU928717,EC 3.1.26.5,ENSSSCG00000010973,ENSSSCP00000011702,ENSSSCT00000012010,F1SEB9,F1SEB9_PIG,LOC100522095,MGC29635,RPP25L,RPP25L-201,Ribonuclease P protein subunit p25-like protein,Ribonuclease P/MRP 25kDa subunit-like,Ribonuclease P/MRP subunit p25 like,Ribonucleases P/MRP protein subunit RPP25 ,Ssc.2538,UPI0001C974E4,XM_003130658,XM_003130658.1,XM_003130658.3,XM_00…
RPP38	9823.ENSSSCP00000021772	Ribonucleases p/mrp protein subunit rpp38; Uncharacterized protein; Ribonuclease P/MRP 38kDa subunit	https://smart.embl.de/smart/DDvec.cgi?smart=285:Pfam_Ribosomal_L7Ae(99|190)+	100626611,3.1.26.5,EC 3.1.26.5,ENSSSCG00000027110,ENSSSCP00000021772,ENSSSCT00000024077,FP312867.1,FP312867.1-201,I3LCJ7,I3LCJ7_PIG,NM_001243673,NM_001243673.1,NP_001230602,NP_001230602.1,RPP38,RPP38-201,Ribonuclease P protein subunit p38,Ribonuclease P/MRP 38kDa subunit,Ribonuclease P/MRP subunit p38,Ribonucleases P/MRP protein subunit RPP38 ,Ssc.37727,Ssc.82755,Ssc.87792,UPI0002106473,Uncharact…
RTCB	9823.ENSSSCP00000000165	Trna-splicing ligase rtcb (3'-phosphate/5'-hydroxy nucleic acid ligase); Catalytic subunit of the tRNA-splicing ligase complex that acts by directly joining spliced tRNA halves to mature-sized tRNAs by incorporating the precursor-derived splice junction phosphate into the mature tRNA as a canonical 3',5'-phosphodiester. May act as an RNA ligase with broad substrate specificity, and may function t…	https://smart.embl.de/smart/DDvec.cgi?smart=505:Pfam_RtcB(68|505)+	3'-phosphate/5'-hydroxy nucleic acid ligase,6.5.1.8,733658,C22orf28,EC 6.5.1.8,ENSSSCG00000000158,ENSSSCP00000000164,ENSSSCP00000000165,ENSSSCT00000000166,ENSSSCT00000000167,F2Z5V0,FAAP,HSPC117,NM_001122986,NM_001122986.2,NP_001116458,NP_001116458.1,Q19PY3,Q19PY4,RNA 2',3'-cyclic phosphate and 5'-OH ligase,RNA-splicing ligase RtcB homolog,RTCB,RTCB-201,RTCB_PIG,Ssc.79842,TRNA-splicing ligase RtcB…
RUFY4	9823.ENSSSCP00000017142	Run and fyve domain-containing protein 4; RUN and FYVE domain containing 4	https://smart.embl.de/smart/DDvec.cgi?smart=571:Pfam_RUN(41|165)+COIL(410|484)+	100156394,ENSSSCG00000016182,ENSSSCP00000017142,ENSSSCT00000017620,F1SS06,F1SS06_PIG,FLJ46536,RUFY4,RUFY4-201,RUN and FYVE domain containing 4,RUN and FYVE domain-containing protein 4,UPI0001E887F0,XM_003359647,XM_003359647.1,XP_003359695,XP_003359695.1,XP_020930938,ssc:100156394
S100A12	9823.ENSSSCP00000007024	Protein S100-A12; S100A12 is a calcium-, zinc- and copper-binding protein which plays a prominent role in the regulation of inflammatory processes and immune response. Its proinflammatory activity involves recruitment of leukocytes, promotion of cytokine and chemokine production, and regulation of leukocyte adhesion and migration. Acts as an alarmin or a danger associated molecular pattern (DAMP)…	https://smart.embl.de/smart/DDvec.cgi?smart=92:Pfam_S_100(4|46)+	100301483,ACG60599.1,ACO57616.1,C3S7K4,CAGC,Calgranulin-C,EN-RAGE,ENSSSCG00000006589,ENSSSCP00000007024,ENSSSCP00000030349,ENSSSCT00000007218,ENSSSCT00000034229,EU681269,FJ263393,K7GR24,NM_001160272,NM_001160272.1,NP_001153744,NP_001153744.1,OTTSUSG00000000969,OTTSUST00000001953,OTTSUST00000004538,P80310,Protein S100-A12,S100 calcium-binding protein A12,S100A12,S100A12-001,S100A12-002,S10AC_PIG,S…
S100A14	9823.ENSSSCP00000007017	Uncharacterized protein; S100 calcium binding protein A14; Belongs to the S-100 family	https://smart.embl.de/smart/DDvec.cgi?smart=104:Pfam_S_100(18|59)+	100153930,BCMP84,ENSSSCG00000006582,ENSSSCP00000007016,ENSSSCP00000007017,ENSSSCP00000028431,ENSSSCP00000030276,ENSSSCP00000031073,ENSSSCT00000007210,ENSSSCT00000007211,ENSSSCT00000033267,ENSSSCT00000034443,ENSSSCT00000035064,F1SFV3,F1SFV3_PIG,K7GKQ4,NM_001190168,NM_001190168.1,NP_001177097,NP_001177097.1,OTTSUSG00000001695,OTTSUST00000003421,OTTSUST00000004555,OTTSUST00000006729,OTTSUST000000076…
SCARB2	9823.ENSSSCP00000009582	Uncharacterized protein; Sus scrofa scavenger receptor class B, member 2 (SCARB2), mRNA; Belongs to the CD36 family	https://smart.embl.de/smart/DDvec.cgi?smart=478:Pfam_CD36(11|457)+	414407,AAS72372.1,AY563473,ENSSSCG00000008980,ENSSSCP00000009582,ENSSSCT00000009835,F1RYT3,F1RYT3_PIG,Lysosome membrane protein 2,Lysosome membrane protein 2 isoform 1,Lysosome membrane protein 2 precursor,NM_001244155,NM_001244155.1,NP_001231084,NP_001231084.1,Q6Q2P7,SCARB2,SCARB2-201,Scavenger receptor class B member 2,Ssc.8609,UPI0001C96EF4,Uncharacterized protein,ssc:414407
SDC2	9823.ENSSSCP00000006499	Syndecan-2 precursor; Belongs to the syndecan proteoglycan family	https://smart.embl.de/smart/DDvec.cgi?smart=191:4.1m(158|176)+	100152754,CD362,ENSSSCG00000006088,ENSSSCP00000006499,ENSSSCT00000006679,F1S0L5,F1S0L5_PIG,HSPG,HSPG1,NP_001302683,SDC2,SDC2-201,SYND2,Ssc.38296,Syndecan,Syndecan 2,Syndecan-2 precursor,UPI00025E15A2,XM_001926939,XM_001926939.3,XP_001926974,XP_001926974.2,fibroglycan,ssc:100152754,syndecan 2
SDHC	9823.ENSSSCP00000027481	Succinate dehydrogenase cytochrome b560 subunit, mitochondrial; Membrane-anchoring subunit of succinate dehydrogenase (SDH) that is involved in complex II of the mitochondrial electron transport chain and is responsible for transferring electrons from succinate to ubiquinone (coenzyme Q); Belongs to the cytochrome b560 family	https://smart.embl.de/smart/DDvec.cgi?smart=169:Pfam_Sdh_cyt(47|166)+	100524676,1ZOY,1ZP0,3ABV,3AE1,3AE2,3AE3,3AE4,3AE5,3AE6,3AE7,3AE8,3AE9,3AEA,3AEB,3AEC,3AED,3AEE,3AEF,3AEG,3SFD,3SFE,4YTP,4YXD,AJ300475,C560_PIG,CAC17633.1,CYBL,D0VWV4,ENSSSCG00000030318,ENSSSCP00000027481,ENSSSCT00000029845,LOC100524676,Q9GJX3,SDHC,SDHC-201,Ssc.23817,UPI0001C48FA8,XM_003125659,XM_003125659.3,XM_003125659.5,XM_003481412,XM_003481412.1,XM_003481413,XM_003481413.1,XP_003125707,XP_003…
SEPHS2	9823.ENSSSCP00000008324	Selenide, water dikinase 2; Synthesizes selenophosphate from selenide and ATP	https://smart.embl.de/smart/DDvec.cgi?smart=400:Pfam_AIRS(71|183)+Pfam_AIRS_C(195|370)+	100037302,100621901,2.7.9.3,A1YIZ1,DCTPP1,EC 2.7.9.3,ENSSSCG00000007795,ENSSSCP00000008324,ENSSSCT00000008543,F1RG63,F1RG63_PIG,NM_001093735,NM_001093735.1,NP_001087204,NP_001087204.1,SEPHS2,SEPHS2-201,SPS2,SPS2_PIG,SPS2b,Selenide, water dikinase ,Selenide, water dikinase 2,Selenium donor protein 2,Selenophosphate synthase 2,Selenophosphate synthetase 2,Ssc.15219,UPI00025E1421,Uncharacterized pro…
SETD7	9823.ENSSSCP00000023714	Histone-lysine n-methyltransferase setd7 isoform x3; Histone-lysine N-methyltransferase	https://smart.embl.de/smart/DDvec.cgi?smart=353:Pfam_MORN(5|22)+Pfam_MORN(23|45)+Pfam_MORN(47|68)+Pfam_MORN(93|115)+SET(201|329)+	100626704,2.1.1.364,A0A286ZVH9,A0A286ZVH9_PIG,EC 2.1.1.364,ENSSSCG00000030396,ENSSSCP00000023714,ENSSSCT00000023019,GACC01000343,I3LI15,JAA74241.1,M3TYT4,SETD7,SETD7-201,UPI00025DFA33,Uncharacterized protein,XP_003357070,XP_003357070.2,XP_005656590,[histone H3]-lysine4 N-methyltransferase ,ssc:100626704
SF3B2	9823.ENSSSCP00000013776	Splicing factor 3b subunit 2 isoform x2; Splicing factor 3b, subunit 2, 145kDa	https://smart.embl.de/smart/DDvec.cgi?smart=879:SAP(24|59)+COIL(144|186)+Pfam_DUF382(454|580)+PSP(585|643)+	100522004,A0A5G2QLQ9,A0A5G2QLQ9_PIG,Cus1,ENSSSCG00000012957,ENSSSCP00000013776,ENSSSCT00000014162,F1RU38,F1RU38_PIG,SAP145,SF3B2,SF3B2-201,SF3b1,SF3b145,Splicing factor 3B subunit 2,Splicing factor 3B subunit 2 isoform X2,Splicing factor 3b subunit 2,Splicing factor 3b, subunit 2, 145kDa,UPI00025E12DC,XP_003122553,XP_003122553.1,splicing factor 3b, subunit 2, 145kDa,ssc:100522004
SGPP2	9823.ENSSSCP00000021731	Sphingosine-1-phosphate phosphatase 2 isoform X1; Sphingosine-1-phosphate phosphatase 2	https://smart.embl.de/smart/DDvec.cgi?smart=287:acidPPc(10|121)+TRANS(135|154)+TRANS(167|189)+TRANS(204|226)+TRANS(263|285)+	100524832,3.1.3.-,A0A5G2QIU3,A0A5G2QIU3_PIG,EC 3.1.3.-,ENSSSCG00000025993,ENSSSCP00000021731,ENSSSCT00000023888,F1SR69,F1SR69_PIG,FLJ39004,LOC100524832,SGPP2,SGPP2-201,SPP2,Sphingosine-1-phosphate phosphatase 2,Sphingosine-1-phosphate phosphatase 2 isoform X1,Sphingosine-1-phosphate phosphatase 2 isoform a,Sphingosine-1-phosphate phosphotase 2 ,Ssc.80333,UPI0001C986EF,XP_003133728,XP_003133728.2,…
SH3GL2	9823.ENSSSCP00000005565	SH3 domain containing GRB2 like 2, endophilin A1; SH3-domain GRB2-like 2	https://smart.embl.de/smart/DDvec.cgi?smart=333:BAR(1|192)+SH3(274|329)+	100155580,CNSA2,CU234156,CU463988,EEN-B1,ENSSSCG00000005177,ENSSSCP00000005565,ENSSSCT00000005707,F1SNE5,F1SNE5_PIG,SH3 domain containing GRB2 like 2, endophilin A1,SH3-domain GRB2-like 2,SH3D2A,SH3GL2,SH3GL2-201,SH3P4,Ssc.97765,UPI00025E0FCE,XM_001925157.5,XP_001925192.2
SIRT5	9823.ENSSSCP00000021974	Nad-dependent protein deacylase sirtuin-5, mitochondrial; NAD-dependent lysine demalonylase, desuccinylase and deglutarylase that specifically removes malonyl, succinyl and glutaryl groups on target proteins. Activates CPS1 and contributes to the regulation of blood ammonia levels during prolonged fasting: acts by mediating desuccinylation and deglutarylation of CPS1, thereby increasing CPS1 acti…	https://smart.embl.de/smart/DDvec.cgi?smart=134:Pfam_SIR2(19|132)+	100125966,2.3.1.-,2.3.1.286,A0A287AF07,A0A287AF07_PIG,EC 2.3.1.286,ENSSSCG00000030526,ENSSSCP00000021974,ENSSSCT00000027297,I3LD45,NAD+-dependent protein deacetylase sirtuin 5 ,NP_001098778,Regulatory protein SIR2 homolog 5,SIR2-like protein 5,SIRT5,SIRT5-201,Sirtuin 5,UPI00025DFD4B,sirtuin 5,ssc:100125966
SLC12A7	9823.ENSSSCP00000019978	Solute carrier family 12 (potassium/chloride transporter), member 7	https://smart.embl.de/smart/DDvec.cgi?smart=261:Pfam_AA_permease(123|216)+	110257347,A0A5G2Q9F2,A0A5G2Q9F2_PIG,DKFZP434F076,ENSSSCG00000021251,ENSSSCP00000019978,ENSSSCT00000027401,I3L7H3,KCC4,SLC12A7,SLC12A7-201,Solute carrier family 12 member 7,Solute carrier family 12 member 7 isoform X1,UPI00025DFF1A,XP_020932792,ssc:110257347
SLC1A4	9823.ENSSSCP00000021080	Amino acid transporter; Solute carrier family 1 (glutamate/neutral amino acid transporter), member 4	https://smart.embl.de/smart/DDvec.cgi?smart=267:Pfam_SDF(44|267)+	ASCT1,Amino acid transporter,CU694922.2,CU694922.2-201,ENSSSCG00000028282,ENSSSCP00000021080,ENSSSCT00000029680,I3LAL2,I3LAL2_PIG,LOC100518245,Neutral amino acid transporter A isoform 1,SATT,SLC1A4,SLC1A4-201,Solute carrier family 1 member 4,UPI00021056BD,XM_003125087,XM_003125087.2,XP_003125135,XP_003125135.2
SLC9A1	9823.ENSSSCP00000003872	Solute carrier family 9 (sodium/hydrogen exchanger), member 1; Involved in pH regulation to eliminate acids generated by active metabolism or to counter adverse environmental conditions. Major proton extruding system driven by the inward sodium ion chemical gradient. Plays an important role in signal transduction	https://smart.embl.de/smart/DDvec.cgi?smart=818:TRANS(15|37)+Pfam_Na_H_Exchanger(105|505)+Pfam_NEXCaM_BD(599|700)+	397458,ENSSSCG00000003569,ENSSSCP00000003872,ENSSSCT00000003963,F1STQ3,FP067355,GACC01000295,JAA74289.1,NHE-1,NHE1,NM_001007103,NM_001007103.1,NP_001007104,NP_001007104.1,Na(+)/H(+) exchanger 1,P48762,SL9A1_PIG,SLC9A1,SLC9A1-201,Sodium/hydrogen exchanger 1,Solute carrier family 9 member 1,Ssc.16192,UPI0001C95AB6,ssc:397458
SLC9A3R2	9823.ENSSSCP00000008585	Sodium/hydrogen exchange regulatory cofactor nhe-rf2; Na(+)/H(+) exchange regulatory cofactor NHE-RF; Scaffold protein that connects plasma membrane proteins with members of the ezrin/moesin/radixin family and thereby helps to link them to the actin cytoskeleton and to regulate their surface expression	https://smart.embl.de/smart/DDvec.cgi?smart=335:PDZ(17|89)+PDZ(157|229)+Pfam_EBP50_C(265|335)+	100192448,B6EAV5,B6EAV5_PIG,E3KARP,ENSSSCG00000008038,ENSSSCP00000008584,ENSSSCP00000008585,ENSSSCT00000008808,ENSSSCT00000008809,F1RFB4,NHERF-2,NM_001137639,NM_001137639.1,NP_001131111,NP_001131111.1,Na(+)/H(+) exchange regulatory cofactor NHE-RF,Na(+)/H(+) exchange regulatory cofactor NHE-RF2,SIP-1,SLC9A3R2,SLC9A3R2-201,Ssc.4945,TKA-1,UPI00025DFD67,ssc:100192448
SMAD5	9823.ENSSSCP00000030841	Mothers against decapentaplegic homolog 5 isoform x1; Mothers against decapentaplegic homolog	https://smart.embl.de/smart/DDvec.cgi?smart=465:DWA(26|135)+DWB(269|441)+	100624262,A0A286ZNF5,A0A286ZNF5_PIG,ENSSSCG00000014319,ENSSSCP00000015232,ENSSSCP00000028715,ENSSSCP00000030841,ENSSSCT00000015645,ENSSSCT00000033952,ENSSSCT00000034271,ENSSSCT00000035536,ENSSSCT00000035774,ENSSSCT00000036284,F2Z506,K7GLI5,K7GSF8,LOC100519415,LOC100624262,MAD homolog,Mothers against DPP homolog,Mothers against decapentaplegic homolog,Mothers against decapentaplegic homolog 5,OTTS…
SMARCE1	9823.ENSSSCP00000018512	Swi/snf-related matrix-associated actin-dependent regulator of chromatin subfamily e member 1 isoform x1; SWI/SNF related, matrix associated, actin dependent regulator of chromatin, subfamily e, member 1	https://smart.embl.de/smart/DDvec.cgi?smart=194:HMG(65|135)+	100521398,BAF57,ENSSSCG00000017468,ENSSSCP00000018512,ENSSSCT00000019017,F1RXE6,F1RXE6_PIG,LOC100521398,SMARCE1,SMARCE1-201,UPI0001E88335,XM_003131467.4,XM_003131468.3,XP_003131515,XP_003131515.2,XP_003131515.4,XP_003131516.2,XP_020922674,ssc:100521398
SMTN	9823.ENSSSCP00000010688	Uncharacterized protein; Smoothelin	https://smart.embl.de/smart/DDvec.cgi?smart=912:Pfam_Smoothelin(1|41)+Pfam_Smoothelin(73|122)+Pfam_Smoothelin(568|617)+CH(798|897)+	414369,A0A5G2QI59,A0A5G2QI59_PIG,AAS55064.1,AY547544,Calponin-homology (CH) domain-containing protein,ENSSSCG00000010017,ENSSSCP00000010688,ENSSSCT00000010974,F1RPD7,F1RPD7_PIG,NM_001244360,NM_001244360.1,NP_001231289,NP_001231289.1,Q6QD61,SMTN,SMTN-201,Smoothelin,Ssc.2207,UPI00017F05C6,Uncharacterized protein,smoothelin,ssc:414369
SNIP1	9823.ENSSSCP00000026473	Smad nuclear interacting protein 1	https://smart.embl.de/smart/DDvec.cgi?smart=261:FHA(145|209)+	ENSSSCG00000029991,ENSSSCP00000026473,ENSSSCT00000025221,I3LQU1,I3LQU1_PIG,LOC100620923,SNIP1,SNIP1-201,Smad nuclear interacting protein 1,UPI00025DEFA3,XP_003361962,XP_003361962.1,XP_013847625.1
SNRPC	9823.ENSSSCP00000001662	U1 small nuclear ribonucleoprotein C; Component of the spliceosomal U1 snRNP, which is essential for recognition of the pre-mRNA 5' splice-site and the subsequent assembly of the spliceosome. SNRPC/U1-C is directly involved in initial 5' splice-site recognition for both constitutive and regulated alternative splicing. The interaction with the 5' splice-site seems to precede base-pairing between t…	https://smart.embl.de/smart/DDvec.cgi?smart=159:ZnF_U1(1|37)+	100154606,A0A287BG27,A0A287BG27_PIG,ENSSSCG00000001531,ENSSSCP00000001662,ENSSSCT00000001706,F1RZ16,F1RZ16_PIG,NM_001190203,NM_001190203.1,NP_001177132,NP_001177132.1,SNRPC,SNRPC-201,Small nuclear ribonucleoprotein polypeptide C,U1 small nuclear ribonucleoprotein C,U1 snRNP C,U1-C,U1C,UPI00001352E7,Yhc1,small nuclear ribonucleoprotein polypeptide C,ssc:100154606
SNRPN	9823.ENSSSCP00000021510	Small nuclear ribonucleoprotein polypeptide N	https://smart.embl.de/smart/DDvec.cgi?smart=240:Sm(7|82)+	100626432,A0A287BQ44,A0A287BQ44_PIG,AEMK01008296.1,AEMK01008296.1-201,ENSSSCG00000028124,ENSSSCP00000021510,ENSSSCT00000029603,HCERN3,I3LBT8,I3LBT8_PIG,NM_001243699.1,NP_001230628,NP_001230628.1,PWCR,RT-LI,SM-D,SMN,SNRNP-N,SNRPN,SNRPN-201,SNURF-SNRPN,Small nuclear ribonucleoprotein N,Small nuclear ribonucleoprotein polypeptide N,Ssc.66941,UPI0002107B56,small nuclear ribonucleoprotein polypeptide …
SNX3	9823.ENSSSCP00000004733	Sorting nexin-3 isoform x1; Sorting nexin 3	https://smart.embl.de/smart/DDvec.cgi?smart=115:PX(1|101)+	100627262,A0A5G2R4Z1,A0A5G2R4Z1_PIG,ENSSSCG00000004385,ENSSSCP00000004733,ENSSSCT00000004847,F1RT25,F1RT25_PIG,Grd19,LOC100627262,SNX3,SNX3-201,Sorting nexin 3,Sorting nexin-3 isoform X1,Sorting nexin-3 isoform a,Sorting nexin-3/12,UPI00025E1501,XP_003480345,XP_003480345.1,XP_020946444,sorting nexin 3,ssc:100627262
SORL1	9823.ENSSSCP00000020361	Sortilin-related receptor, L(DLR class) A repeats containing	https://smart.embl.de/smart/DDvec.cgi?smart=705:SIGNAL(1|28)+VPS10(121|704)+	C11orf32,CU633338,CU657937,ENSSSCG00000026007,ENSSSCP00000020361,ENSSSCT00000031058,I3L8K1,LR11,LRP9,SORL1,SORL1-201,SorLA,SorLA-1,Ssc.97417,UPI00025E06C8,XM_003357331,XM_003357331.2,XP_003357379,XP_003357379.2,gp250
SSR2	9823.ENSSSCP00000006928	Translocon-associated protein subunit beta; TRAP proteins are part of a complex whose function is to bind calcium to the ER membrane and thereby regulate the retention of ER resident proteins	https://smart.embl.de/smart/DDvec.cgi?smart=203:Pfam_TRAP_beta(23|201)+	100154318,A0A480W8D2,A0A480W8D2_PIG,ENSSSCG00000006501,ENSSSCP00000006928,ENSSSCT00000007120,F1RLP7,F1RLP7_PIG,LOC100154318,SSR2,SSR2-201,Signal sequence receptor subunit beta,Ssc.11203,TLAP,TRAP-beta,TRAPB,Translocon-associated protein subunit beta,UPI00025E0854,XM_001928470,XM_001928470.3,XM_001928470.4,XM_001928473,XM_001928473.1,XM_005663297.1,XP_001928505,XP_001928505.1,XP_001928508,XP_00192…
STIP1	9823.ENSSSCP00000025642	annotation not available	https://smart.embl.de/smart/DDvec.cgi?smart=415:TPR(4|37)+TPR(38|71)+TPR(72|105)+TPR(225|258)+TPR(259|292)+TPR(300|333)+TPR(360|393)+	100623923,ENSSSCG00000021620,ENSSSCP00000025642,ENSSSCT00000027308,I3LNG8,I3LNG8_PIG,LOC100623923,STIP1,Ssc.1549,Stress induced phosphoprotein 1,Stress-induced-phosphoprotein 1,UPI00025E08DF,XM_003353794,XM_003353794.1,XM_003353794.3,XP_003353842,XP_003353842.1,ssc:100623923
STK38	9823.ENSSSCP00000001698	Serine/threonine-protein kinase 38; Belongs to the protein kinase superfamily	https://smart.embl.de/smart/DDvec.cgi?smart=456:S_TKc(89|373)+S_TK_X(374|438)+	100153410,2.7.11.1,CU633682,EC 2.7.11.1,ENSSSCG00000001563,ENSSSCP00000001698,ENSSSCT00000001742,F1RY93,F1RY93_PIG,NDR,Non-specific serine/threonine protein kinase,STK38,STK38-201,Serine/threonine kinase 38,Serine/threonine kinase 38 ,Serine/threonine-protein kinase 38,UPI00025DFE4A,XP_001929587,XP_001929587.1,serine/threonine kinase 38,ssc:100153410
STX3	9823.ENSSSCP00000013953	Syntaxin-3 isoform X1; Syntaxin 3; Belongs to the syntaxin family	https://smart.embl.de/smart/DDvec.cgi?smart=289:SynN(27|146)+t_SNARE(186|253)+TRANS(264|286)+	100520886,A0A287AF60,A0A287AF60_PIG,ENSSSCG00000013119,ENSSSCP00000013953,ENSSSCT00000014339,F1RI88,STX3,STX3-201,STX3A,Syntaxin 1B/2/3,Syntaxin 3,Syntaxin-3 isoform X1,UPI00025E0A2B,XP_020938638,ssc:100520886,syntaxin 3
SUB1	9823.ENSSSCP00000026363	Activated rna polymerase ii transcriptional coactivator p15; Uncharacterized protein; SUB1 homolog (S. cerevisiae)	https://smart.embl.de/smart/DDvec.cgi?smart=134:Pfam_PC4(71|123)+	100512195,A0A286ZNR9,A0A287AUW4,A0A287AUW4_PIG,ENSSSCG00000022132,ENSSSCP00000026363,ENSSSCT00000023763,I3LQI3,LOC100512195,PC4,PC4 domain-containing protein,SUB1,SUB1 homolog (S. cerevisiae),SUB1-201,Ssc.1222,UPI00025DE734,XM_003133276,XM_003133276.2,XP_003133324,XP_003133324.1,XP_005671677,p14,p15,ssc:100512195
TACC3	9823.ENSSSCP00000009250	Transforming, acidic coiled-coil containing protein 3	https://smart.embl.de/smart/DDvec.cgi?smart=740:Pfam_TACC(541|734)+	100513802,A0A287AT98,A0A287AT98_PIG,ENSSSCG00000008677,ENSSSCP00000009250,ENSSSCT00000009494,ERIC1,F1S8S7,F1S8S7_PIG,FP102127,Ssc.96757,TACC3,TACC3-201,TACC_C domain-containing protein,UPI0001C97018,XM_003128804,XM_003128804.2,XP_003128852,XP_003128852.1,XP_013833915.1,XP_013833916.1,ssc:100513802
TACSTD2	9823.ENSSSCP00000004146	Tumor-associated calcium signal transducer 2	https://smart.embl.de/smart/DDvec.cgi?smart=323:SIGNAL(1|30)+TY(105|149)+TRANS(276|298)+	100510966,EGP-1,ENSSSCG00000003832,ENSSSCP00000004146,ENSSSCT00000004241,F1S7A4,F1S7A4_PIG,GA733-1,LOC100510966,M1S1,Ssc.2627,TACSTD2,TACSTD2-201,TROP2,Tumor associated calcium signal transducer 2,Tumor-associated calcium signal transducer 2,UPI0001C95EB2,XM_003127967,XM_003127967.1,XM_003127967.3,XP_003128015,XP_003128015.1,ssc:100510966,tumor-associated calcium signal transducer 2
TAPBP	9823.ENSSSCP00000001636	TAP binding protein (tapasin)	https://smart.embl.de/smart/DDvec.cgi?smart=463:SIGNAL(1|21)+Pfam_C1-set(300|390)+	100155428,A0A287A1Y1,A0A287A1Y1_PIG,ENSSSCG00000001507,ENSSSCP00000001636,ENSSSCT00000001680,F1RZT0,F1RZT0_PIG,LOC100155428,Ssc.3828,TAP binding protein,TAP binding protein (tapasin),TAPA,TAPBP,TAPBP-201,Tapasin,UPI00025DF641,XM_001925468,XM_001925468.2,XM_005665884.2,XP_001925503,XP_001925503.2,XP_005665941,XP_005665941.1,ZBTB22,Zinc finger and BTB domain containing 22,ssc:100155428
TAPBPL	9823.ENSSSCP00000000750	Tapasin-related protein isoform x1; TAP binding protein-like	https://smart.embl.de/smart/DDvec.cgi?smart=443:SIGNAL(1|20)+IG(193|298)+IGc1(313|389)+TRANS(403|425)+	100520908,ENSSSCG00000000704,ENSSSCP00000000750,ENSSSCT00000000766,F1SL31,F1SL31_PIG,FLJ10143,LOC100520908,TAP binding protein like,TAP binding protein-like,TAPBP-R,TAPBPL,TAPBPL-201,TAPBPR,Tapasin-related protein isoform X1,UPI00025DFE52,XM_003126551,XM_003126551.3,XP_003126599,XP_003126599.3,XP_005653214,ssc:100520908
TGFB1	9823.ENSSSCP00000003267	Transforming growth factor beta-1 proprotein: Precursor of the Latency-associated peptide (LAP) and Transforming growth factor beta-1 (TGF-beta-1) chains, which constitute the regulatory and active subunit of TGF-beta-1, respectively. Transforming growth factor beta-1: Multifunctional protein that regulates the growth and differentiation of various cell types and is involved in various processes,…	https://smart.embl.de/smart/DDvec.cgi?smart=272:Pfam_TGFb_propeptide(2|143)+TGFB(175|272)+	397078,3RJR,5VQF,AJ621785,CAF21862.1,ENSSSCG00000003017,ENSSSCP00000003267,ENSSSCP00000030317,ENSSSCT00000003350,ENSSSCT00000036469,F1RH82,K7GQZ2,LAP,Latency-associated peptide,NM_214015.2,NP_999180,NP_999180.1,NP_999180.2,OTTSUSG00000001966,OTTSUST00000004069,P07200,P08832,Q703I6,TGF-BETA-1,TGF-beta-1,TGFB1,TGFB1-001,TGFB1-201,TGFB1_PIG,Transforming growth factor beta-1,Transforming growth facto…
THNSL2	9823.ENSSSCP00000008766	Low quality protein: threonine synthase-like 2; Uncharacterized protein; Threonine synthase-like 2 (S. cerevisiae)	https://smart.embl.de/smart/DDvec.cgi?smart=216:Pfam_Thr_synth_N(2|81)+	100737616,4.2.3.-,CU856068.1,CU856068.1-201,EC 4.2.3.-,ENSSSCG00000008211,ENSSSCP00000008766,ENSSSCT00000008992,F1SVD9,F1SVD9_PIG,FLJ10916,I3L5P4,I3L5P4_PIG,LOW QUALITY PROTEIN: threonine synthase-like 2,O-phospho-L-threonine phospho-lyase ,Ssc.82016,THNSL2,THNSL2-201,Threonine synthase like 2,Threonine synthase-like 2 (S. cerevisiae),UPI00025E12D0,Uncharacterized protein,XP_020942936,ssc:1007376…
TIMM10B	9823.ENSSSCP00000015553	Mitochondrial import inner membrane translocase subunit tim10 b; Uncharacterized protein; Belongs to the small Tim family	https://smart.embl.de/smart/DDvec.cgi?smart=103:Pfam_zf-Tim10_DDP(3|69)+	100623727,A0A5G2R1A5,A0A5G2R1A5_PIG,ENSSSCG00000014623,ENSSSCP00000015553,ENSSSCT00000015974,F1RMP0,LOC100623727,TIMM10B,UPI0001C98152,Uncharacterized protein,XM_003357135,XM_003357135.1,XM_003357135.3,XP_003357183,XP_003357183.1,ssc:100623727
TIMP3	9823.ENSSSCP00000000161	Metalloproteinase inhibitor 3; TIMP metallopeptidase inhibitor 3	https://smart.embl.de/smart/DDvec.cgi?smart=171:NTR(1|154)+	396775,A0A286ZZX3,A0A286ZZX3_PIG,CU633408,ENSSSCG00000000155,ENSSSCP00000000161,ENSSSCT00000000163,F1SPS4,Metalloproteinase inhibitor 3,SFD,TIMP metallopeptidase inhibitor 3,TIMP-3,TIMP3,TIMP3-201,UPI00025E1779,XM_003126073,XM_003126073.3,XM_003126073.5,XP_003126121,XP_003126121.3,ssc:396775
TINAG	9823.ENSSSCP00000020659	Tubulointerstitial nephritis antigen isoform x1; Tubulointerstitial nephritis antigen; Belongs to the peptidase C1 family	https://smart.embl.de/smart/DDvec.cgi?smart=358:Pept_C1(99|349)+	100153159,AEMK01171069.1,AEMK01171069.1-201,ENSSSCG00000028642,ENSSSCP00000020659,ENSSSCT00000031207,I3L9E7,I3L9E7_PIG,LOC100153159,TINAG,TINAG-201,Tubulointerstitial nephritis antigen,Tubulointerstitial nephritis antigen isoform X1,UPI00025E08D1,XM_001927663,XM_001927663.4,XP_001927698,XP_001927698.4,XP_020954173,ssc:100153159,tubulointerstitial nephritis antigen
TM2D2	9823.ENSSSCP00000027445	TM2 domain-containing protein 2 precursor; Uncharacterized protein; TM2 domain containing 2	https://smart.embl.de/smart/DDvec.cgi?smart=214:SIGNAL(1|35)+Pfam_TM2(146|195)+	100154457,BLP1,ENSSSCG00000028592,ENSSSCP00000027445,ENSSSCT00000023110,I3LTJ8,I3LTJ8_PIG,NM_001244627,NM_001244627.1,NP_001231556,NP_001231556.1,Ssc.1141,TM2 domain containing 2,TM2 domain-containing protein 2 isoform a,TM2 domain-containing protein 2 precursor,TM2D2,TM2D2-201,UPI00017F0BC0,Uncharacterized protein,ssc:100154457
TMEM115	9823.ENSSSCP00000012165	Transmembrane protein 115	https://smart.embl.de/smart/DDvec.cgi?smart=351:TRANS(13|35)+DUF1751(49|151)+TRANS(164|183)+TRANS(190|208)+TRANS(223|245)+	100517191,ENSSSCG00000011411,ENSSSCP00000012165,ENSSSCT00000012491,F1SJ20,F1SJ20_PIG,LOC100517191,PL6,Ssc.20319,TMEM115,TMEM115-201,Transmembrane protein 115,UPI0001C975A4,XM_003132227,XM_003132227.3,XM_003132227.5,XP_003132275,XP_003132275.3,ssc:100517191,transmembrane protein 115
TMEM186	9823.ENSSSCP00000027319	Transmembrane protein 186 isoform x1; Transmembrane protein 186	https://smart.embl.de/smart/DDvec.cgi?smart=212:TRANS(64|86)+TRANS(96|118)+	100521260,A0A287AQT2,A0A287AQT2_PIG,C16orf51,DKFZP564K2062,ENSSSCG00000021288,ENSSSCP00000027319,ENSSSCT00000022905,F1RKY0,LOC100521260,Ssc.27416,TMEM186,TMEM186-201,Transmembrane protein 186,Transmembrane protein 186 isoform X1,UPI0001C96AF8,XM_003124605,XM_003124605.1,XM_003124605.3,XM_003124606,XM_003124606.1,XP_003124653,XP_003124653.1,XP_003124654,XP_003124654.1,ssc:100521260,transmembrane p…
TMEM2	9823.ENSSSCP00000005651	Transmembrane protein 2; Uncharacterized protein	https://smart.embl.de/smart/DDvec.cgi?smart=357:TRANS(83|105)+G8(121|245)+Pfam_ILEI(265|353)+	CU928348.1,CU928348.1-201,ENSSSCG00000005260,ENSSSCP00000005651,ENSSSCT00000005795,F1SJB9,F1SJB9_PIG,LOC100738501,TMEM2,Transmembrane protein 2,UPI00025DFC38,Uncharacterized protein,XM_003480535,XM_003480535.1,XP_003480583,XP_003480583.1
TMEM245	9823.ENSSSCP00000005839	Transmembrane protein 245 isoform x1; Transmembrane protein 245	https://smart.embl.de/smart/DDvec.cgi?smart=867:TRANS(56|78)+TRANS(83|100)+TRANS(120|142)+TRANS(151|173)+TRANS(188|210)+TRANS(231|253)+TRANS(273|295)+TRANS(355|377)+TRANS(460|482)+Pfam_AI-2E_transport(587|844)+	100625952,A0A287BNX8,A0A287BNX8_PIG,C9orf5,CG-2,ENSSSCG00000005444,ENSSSCP00000005839,ENSSSCT00000005988,F1SP24,LOC100625952,TMEM245,TMEM245-201,Transmembrane protein 245,Transmembrane protein 245 isoform X1,UPI00025E13E8,XM_003353600,XM_003353600.1,XP_003353648,XP_003353648.1,XP_005660377,ssc:100625952,transmembrane protein 245
TMEM38B	9823.ENSSSCP00000005825	Trimeric intracellular cation channel; Transmembrane protein 38B	https://smart.embl.de/smart/DDvec.cgi?smart=289:Pfam_TRIC(35|226)+	100153669,A0A286ZVK0,A0A286ZVK0_PIG,C9orf87,D4Ertd89e,ENSSSCG00000005429,ENSSSCP00000005825,ENSSSCT00000005973,F1SP48,FLJ10493,NM_001190164,NM_001190164.1,NP_001177093,NP_001177093.1,Ssc.7245,TMEM38B,TMEM38B-201,TRIC-B,Transmembrane protein 38B,Trimeric intracellular cation channel,Trimeric intracellular cation channel type B,UPI0001C96088,bA219P18.1,ssc:100153669,transmembrane protein 38B
TMEM45B	9823.ENSSSCP00000016165	Transmembrane protein 45B	https://smart.embl.de/smart/DDvec.cgi?smart=276:TRANS(6|23)+Pfam_DUF716(115|236)+	100516991,BC016153,CU639485,ENSSSCG00000015241,ENSSSCP00000016165,ENSSSCT00000016610,F1S6F1,F1S6F1_PIG,FLJ40787,LOC100516991,Ssc.19452,Ssc.96359,TMEM45B,TMEM45B-201,Transmembrane protein 45B,UPI0001C98386,XM_003130073,XM_003130073.3,XP_003130121,XP_003130121.3,XP_020918811,ssc:100516991,transmembrane protein 45B
TNFAIP1	9823.ENSSSCP00000025181	Btb/poz domain-containing adapter for cul3-mediated rhoa degradation protein 2; Tumor necrosis factor, alpha-induced protein 1 (endothelial)	https://smart.embl.de/smart/DDvec.cgi?smart=316:BTB(28|128)+	100737417,B12,B61,BTBD34,EDP1,ENSSSCG00000024626,ENSSSCP00000025181,ENSSSCT00000032150,I3LM60,I3LM60_PIG,MGC2317,Ssc.75729,TNF alpha induced protein 1,TNFAIP1,TNFAIP1-201,UPI00022CEABB,XM_003483067,XM_003483067.1,XM_003483067.3,XP_003483115,XP_003483115.1,ssc:100737417
TNFRSF12A	9823.ENSSSCP00000020074	Fibroblast growth factor-inducible 14; Sus scrofa tumor necrosis factor receptor superfamily, member 12A (TNFRSF12A), mRNA	https://smart.embl.de/smart/DDvec.cgi?smart=129:Pfam_stn_TNFRSF12A(1|129)+	100217390,ACB70024.1,B7SLY2,B7SLY2_PIG,ENSSSCG00000027130,ENSSSCP00000020074,ENSSSCT00000026802,EU417836,FP312929.4,FP312929.4-201,Fibroblast growth factor-inducible 14,Fn14,NM_001142839,NM_001142839.1,NP_001136311,NP_001136311.1,Ssc.1864,TNFRSF12A,TNFRSF12A-201,TWEAKR,UPI00018866E8,ssc:100217390
TOP1MT	9823.ENSSSCP00000027488	Topoisomerase (dna) i, mitochondrial; Releases the supercoiling and torsional tension of DNA introduced during the DNA replication and transcription by transiently cleaving and rejoining one strand of the DNA duplex. Introduces a single-strand break via transesterification at the specific target site 5'-[CT]CCTTp site in duplex DNA. The scissile phosphodiester is attacked by the catalytic tyrosin…	https://smart.embl.de/smart/DDvec.cgi?smart=605:TOPEUc(200|577)+	5.6.2.1,CU655901,DNA topoisomerase 1,DNA topoisomerase I,ENSSSCG00000028265,ENSSSCP00000027488,ENSSSCT00000029650,F1SEV4,F1SEV4_PIG,FP085504,I3LTP0,LOC100628093,TOP1MT,Topoisomerase (DNA) I, mitochondrial,UPI00025DFBA3,Uncharacterized protein,XM_003125950,XM_003125950.3,XM_003354967,XM_003354967.1,XP_003125998,XP_003125998.3,XP_003355015,XP_003355015.1,XP_005662883.1
TREX1	9823.ENSSSCP00000019230	Three prime repair exonuclease 1	https://smart.embl.de/smart/DDvec.cgi?smart=281:EXOIII(51|255)+	100155669,3.1.11.2,AGS1,DRN3,EC 3.1.11.2,ENSSSCG00000011358,ENSSSCP00000019230,ENSSSCT00000012435,I3L5D1,I3L5D1_PIG,LOC100155669,Ssc.12795,TREX1,TREX1-201,Three prime repair exonuclease 1,Three prime repair exonuclease 1 ,Three-prime repair exonuclease 1,UPI00025E17B6,XM_001926785,XM_001926785.2,XP_001926820,XP_001926820.1,XP_020926287,ssc:100155669,three prime repair exonuclease 1
TRIP10	9823.ENSSSCP00000014403	Thyroid hormone receptor interactor 10	https://smart.embl.de/smart/DDvec.cgi?smart=602:FCH(1|94)+COIL(121|178)+COIL(396|475)+SH3(544|601)+	100520177,Cdc42-interacting protein 4 isoform 1,ENSSSCG00000013554,ENSSSCP00000014403,ENSSSCT00000014804,F1SCM9,F1SCM9_PIG,I3LAS2,I3LAS2_PIG,TRIP10,Thyroid hormone receptor interactor 10,UPI0001C97D52,Uncharacterized protein,XM_005654730.2,XP_005654787.1
TRMT112	9823.ENSSSCP00000013856	Multifunctional methyltransferase subunit trm112-like protein; tRNA methyltransferase 11-2 homolog (S. cerevisiae)	https://smart.embl.de/smart/DDvec.cgi?smart=125:Pfam_Trm112p(2|112)+	100520885,ENSSSCG00000013029,ENSSSCP00000013856,ENSSSCT00000014242,F1RQP1,F1RQP1_PIG,HSPC152,HSPC170,LOC100520885,Multifunctional methyltransferase subunit TRM112,Ssc.17770,TRM112,TRMT11-2,TRMT112,TRMT112-201,UPI00022CE437,XM_003122572,XM_003122572.3,XM_003122572.5,XP_003122620,XP_003122620.3,ssc:100520885,tRNA methyltransferase subunit 11-2
TRMU	9823.ENSSSCP00000000008	tRNA 5-methylaminomethyl-2-thiouridylate methyltransferase	https://smart.embl.de/smart/DDvec.cgi?smart=394:Pfam_tRNA_Me_trans(1|356)+	100521087,2.8.1.14,EC 2.8.1.14,ENSSSCG00000000007,ENSSSCP00000000008,ENSSSCT00000000008,F1SM74,F1SM74_PIG,FLJ10140,MTO2,Ssc.24651,TRMT,TRMU,TRMU-201,TRNA-5-taurinomethyluridine 2-sulfurtransferase ,UPI0001C950A3,XP_003126013,XP_003126013.2,XP_020947032,ssc:100521087
TRPM8	9823.ENSSSCP00000028320	Transient receptor potential cation channel, subfamily M, member 8	https://smart.embl.de/smart/DDvec.cgi?smart=1104:TRANS(693|712)+Pfam_Ion_trans(737|991)+TRANS(1005|1024)+	ENSSSCG00000016314,ENSSSCP00000017286,ENSSSCP00000028320,ENSSSCP00000029111,ENSSSCT00000017767,ENSSSCT00000032738,ENSSSCT00000035440,ENSSSCT00000035741,ENSSSCT00000036690,F1SM15,F1SM15_PIG,OTTSUSG00000001758,OTTSUST00000003541,OTTSUST00000005313,OTTSUST00000005314,OTTSUST00000005315,Ssc.79177,TRPM8,TRPM8-001,TRPM8-002,TRPM8-003,TRPM8-004,TRPM8-201,UPI00017F0BA7,UPI00028F475C,XM_003133750,XM_00313…
TSEN2	9823.ENSSSCP00000012340	tRNA-splicing endonuclease subunit Sen2; Constitutes one of the two catalytic subunit of the tRNA-splicing endonuclease complex, a complex responsible for identification and cleavage of the splice sites in pre-tRNA. It cleaves pre-tRNA at the 5'- and 3'-splice sites to release the intron. The products are an intron and two tRNA half-molecules bearing 2',3'-cyclic phosphate and 5'-OH termini. Ther…	https://smart.embl.de/smart/DDvec.cgi?smart=465:Pfam_tRNA_int_endo_N(271|329)+Pfam_tRNA_int_endo(339|431)+	100525362,4.6.1.16,CU856559,EC 4.6.1.16,ENSSSCG00000011580,ENSSSCP00000012340,ENSSSCP00000022293,ENSSSCT00000012673,ENSSSCT00000029848,F1SQ91,F1SQ91_PIG,I3LE08,MGC2776,SEN2,SEN2L,Ssc.28474,Ssc.96560,Ssc.99234,TRNA-splicing endonuclease subunit Sen2,TRNA-splicing endonuclease subunit Sen2 ,TSEN2,TSEN2 tRNA splicing endonuclease subunit,TSEN2-201,TSEN2-202,UPI00025E0263,UPI00025E0264,XM_003132372,X…
TSPAN13	9823.ENSSSCP00000016291	Tetraspanin-13/31; Belongs to the tetraspanin (TM4SF) family	https://smart.embl.de/smart/DDvec.cgi?smart=180:TRANS(15|37)+TRANS(57|79)+TRANS(141|163)+	100624728,ENSSSCG00000015362,ENSSSCP00000016291,ENSSSCT00000016737,F1SEI8,F1SEI8_PIG,LOC100624728,NET-6,TM4SF13,TSPAN13,TSPAN13-201,Tetraspanin 13,Tetraspanin-13,Tetraspanin-13/31,UPI00025DFD58,XM_003357458,XM_003357458.2,XM_013979761.1,XP_003357506,XP_003357506.2,XP_013835215.1,XP_020919067,ssc:100624728,tetraspanin 13
TST	9823.ENSSSCP00000000137	Thiosulfate/3-mercaptopyruvate sulfurtransferase; Thiosulfate sulfurtransferase (rhodanese)	https://smart.embl.de/smart/DDvec.cgi?smart=297:RHOD(11|140)+RHOD(163|285)+	100153230,2.8.1.1,2.8.1.2,A0A287BPT5,A0A287BPT5_PIG,EC 2.8.1.1,EC 2.8.1.2,ENSSSCG00000000133,ENSSSCP00000000137,ENSSSCT00000000139,F1SKL2,RDS,Sulfurtransferase,TST,TST-201,TSTD1,Thiosulfate sulfurtransferase (rhodanese),Thiosulfate sulfurtransferase isoform X1,UPI00017F04CD,XM_001926303,XM_001926303.2,XP_001926338,XP_001926338.2,XP_005663866,ssc:100153230,thiosulfate sulfurtransferase (rhodanese)
TTC14	9823.ENSSSCP00000012537	Tetratricopeptide repeat protein 14 isoform x1; Tetratricopeptide repeat domain 14	https://smart.embl.de/smart/DDvec.cgi?smart=772:S1(124|208)+TPR(307|340)+TPR(341|374)+TPR(382|415)+COIL(417|477)+	100151821,A0A287AVL3,A0A287AVL3_PIG,CU582920,ENSSSCG00000011767,ENSSSCP00000012537,ENSSSCT00000012878,F1SGC3,FLJ00166,KIAA1980,Ssc.42862,TTC14,TTC14-201,Tetratricopeptide repeat domain 14,Tetratricopeptide repeat protein 14 isoform X1,Tetratricopeptide repeat protein 14 isoform a,UPI0001C975A8,XM_001927185,XM_001927185.2,XM_001927185.4,XP_001927220,XP_001927220.2,ssc:100151821,tetratricopeptide r…
UBQLN1	9823.ENSSSCP00000027116	Ubiquilin-1 isoform X1; Ubiquilin 1	https://smart.embl.de/smart/DDvec.cgi?smart=589:UBQ(37|107)+STI1(182|210)+STI1(212|251)+STI1(387|434)+STI1(438|470)+UBA(547|585)+	100622592,A0A287AYH3,A0A287AYH3_PIG,DA41,DSK2,ENSSSCG00000021005,ENSSSCP00000027116,ENSSSCT00000027988,FP565760,I3LSM3,PLIC-1,UBQLN1,UBQLN1-201,UPI00025E09B2,Ubiquilin,Ubiquilin 1,Ubiquilin-1 isoform X1,XDRP1,XP_003357762,XP_003357762.2,XP_020920317,ssc:100622592,ubiquilin 1
UGT1A3	9823.ENSSSCP00000017273	Uncharacterized protein	https://smart.embl.de/smart/DDvec.cgi?smart=293:SIGNAL(1|25)+Pfam_UDPGT(26|289)+	CU469272.1,CU469272.1-201,ENSSSCG00000016303,ENSSSCP00000017273,ENSSSCT00000017754,F1SM28,UGT1A3,UPI00017F08EF,Uncharacterized protein,XM_003133742,XM_003133742.3,XP_003133790,XP_003133790.3
UQCR10	9823.ENSSSCP00000027187	Ubiquinol-cytochrome c reductase subunit 9; Sus scrofa ubiquinol-cytochrome c reductase complex 7.2 kDa protein (UQCR10), nuclear gene encoding mitochondrial protein, mRNA	https://smart.embl.de/smart/DDvec.cgi?smart=64:Pfam_UCR_UQCRX_QCR9(8|60)+	100155687,5GUP,ABD18453.1,CU407058.1,CU407058.1-201,Cytochrome b-c1 complex subunit 9,DQ372078,ENSSSCG00000024550,ENSSSCP00000027187,ENSSSCT00000031506,NM_001129978,NM_001129978.1,NM_001129978.2,NP_001123450,NP_001123450.1,Q2EN79,Q2EN79_PIG,Ssc.86476,UCRC,UPI0000697454,UQCR10,UQCR10-201,Ubiquinol-cytochrome c reductase complex,Ubiquinol-cytochrome c reductase subunit 9,ssc:100155687
VPS13D	9823.ENSSSCP00000003729	Vacuolar protein sorting-associated protein 13d isoform x1; Vacuolar protein sorting 13 homolog D (S. cerevisiae)	https://smart.embl.de/smart/DDvec.cgi?smart=1939:UBA(181|218)+Pfam_SHR-BD(819|1103)+Pfam_VPS13_C(1526|1655)+	100514237,CU469258,CU929621,ENSSSCG00000003438,ENSSSCP00000003729,ENSSSCT00000003816,F1RF72,F1RF72_PIG,FLJ10619,FP102919,KIAA0453,LOC100737692,Ssc.96835,Ssc.99437,UPI00025E0D8F,VPS13D,VPS13D-201,Vacuolar protein sorting 13 homolog D,Vacuolar protein sorting-associated protein 13D,XM_003481963,XM_003481963.1,XP_003482011,XP_003482011.1,XP_020951033,ssc:100514237
VTN	9823.ENSSSCP00000025875	Vitronectin precursor; Vitronectin is a cell adhesion and spreading factor found in serum and tissues. Vitronectin interact with glycosaminoglycans and proteoglycans. Is recognized by certain members of the integrin family and serves as a cell-to-substrate adhesion molecule. Inhibitor of the membrane-damaging effect of the terminal cytolytic complement pathway (By similarity)	https://smart.embl.de/smart/DDvec.cgi?smart=459:SIGNAL(1|19)+SO(20|62)+HX(138|181)+HX(183|229)+HX(231|281)+HX(406|453)+	397192,ENSSSCG00000024682,ENSSSCP00000020610,ENSSSCP00000025875,ENSSSCT00000026991,ENSSSCT00000029971,I3L998,I3LP50,NM_214104.1,NP_999269,NP_999269.1,P48819,S-protein,Serum-spreading factor,Ssc.59763,UPI00025DFAE2,UPI00025DFAE3,VN,VTN,VTNC_PIG,Vitronectin,Vitronectin precursor,ssc:397192
WRNIP1	9823.ENSSSCP00000001080	Uncharacterized protein; Werner helicase interacting protein 1	https://smart.embl.de/smart/DDvec.cgi?smart=512:AAA(107|227)+Pfam_AAA_assoc_2(265|358)+Pfam_MgsA_C(359|511)+	ATPase WRNIP1 isoform 1,CU041352,ENSSSCG00000001010,ENSSSCP00000001080,ENSSSCT00000001102,F1RWX5,F1RWX5_PIG,FLJ22526,LOC100155921,Ssc.2136,UPI0001C9541C,Uncharacterized protein,WHIP,WRN helicase interacting protein 1,WRNIP1,WRNIP1-201,Werner helicase interacting protein 1,XM_001924515,XM_001924515.3,XP_001924550,XP_001924550.3,bA420G6.2
XIAP	9823.ENSSSCP00000023128	E3 ubiquitin-protein ligase XIAP; Sus scrofa X-linked inhibitor of apoptosis (XIAP), mRNA	https://smart.embl.de/smart/DDvec.cgi?smart=496:BIR(24|95)+BIR(161|232)+BIR(262|331)+RING(449|483)+	100037300,2.3.2.27,A0A287A6L6,A0A287A6L6_PIG,A1YPR8,A1YPR8_PIG,ABL84299.1,BIRC4,E3 ubiquitin-protein ligase XIAP,E3 ubiquitin-protein ligase XIAP ,EC 2.3.2.27,EF120983,ENSSSCG00000025028,ENSSSCP00000023128,ENSSSCP00000031063,ENSSSCT00000029211,ENSSSCT00000032720,ENSSSCT00000033913,FP339604,I32.007,NM_001097436,NM_001097436.1,NP_001090905,NP_001090905.1,OTTSUSG00000004844,OTTSUST00000012095,OTTSUS…
YWHAZ	9823.ENSSSCP00000006472	14-3-3 protein beta/theta/zeta; Uncharacterized protein; Belongs to the 14-3-3 family	https://smart.embl.de/smart/DDvec.cgi?smart=248:14_3_3(6|245)+	14-3-3 protein beta/theta/zeta,14-3-3 protein zeta/delta,780440,A0SNV3,ABA64458.1,ABI29193.1,CT963126,DQ178130,DQ845179,ENSSSCG00000006062,ENSSSCP00000006472,ENSSSCT00000006651,F2Z558,F2Z558_PIG,NP_001302655,Q00P21,Ssc.96710,UPI0001961A56,Uncharacterized protein,XM_001927228,XM_001927228.4,XP_001927263,XP_001927263.3,XP_005663006.1,YWHAZ,YWHAZ-201,ssc:780440
ZC3H8	9823.ENSSSCP00000008646	Zinc finger ccch domain-containing protein 8; Zinc finger CCCH-type containing 8	https://smart.embl.de/smart/DDvec.cgi?smart=307:ZnF_C3H1(208|234)+ZnF_C3H1(238|263)+ZnF_C3H1(265|287)+	100628028,A0A287A746,A0A287A746_PIG,ENSSSCG00000008099,ENSSSCP00000008646,ENSSSCT00000008872,F1SUA1,FP326709,Fliz1,LOC100628028,UPI0001C96DB0,XM_003354688,XM_003354688.2,XM_005662275.1,XM_005662276.2,XP_003354736,XP_003354736.1,XP_005662332,XP_005662332.1,XP_005662333.1,ZC3H8,ZC3H8-201,ZC3HDC8,Zinc finger CCCH domain-containing protein 8,Zinc finger CCCH-type containing 8,ssc:100628028,zinc finge…
ZCCHC2	9823.ENSSSCP00000005268	Zinc finger cchc domain-containing protein 2; Zinc finger, CCHC domain containing 2	https://smart.embl.de/smart/DDvec.cgi?smart=825:ZnF_C2HC(779|795)+	100625613,A0A287A9S1,A0A287A9S1_PIG,A0A287AH36,C18orf49,CU076046,ENSSSCG00000004897,ENSSSCP00000005268,ENSSSCT00000005403,F1SMW0,FLJ20222,FLJ20281,KIAA1744,Ssc.18311,UPI00025DFA54,XP_020955289,ZCCHC2,ZCCHC2-201,Zinc finger CCHC domain-containing protein 2,Zinc finger CCHC-type containing 2,Zinc finger, CCHC domain containing 2,ssc:100625613,zinc finger, CCHC domain containing 2
ZFP36L1	9823.ENSSSCP00000021296	Mrna decay activator protein zfp36l1; ZFP36 ring finger protein-like 1	https://smart.embl.de/smart/DDvec.cgi?smart=338:Pfam_Tis11B_N(1|105)+ZnF_C3H1(114|141)+ZnF_C3H1(152|179)+	100624279,A0A286ZLK6,A0A286ZLK6_PIG,AFJ93189.1,BRF1,Berg36,Butyrate response factor,CAA23178.1,CT956041,ENSSSCG00000028304,ENSSSCP00000021296,ENSSSCT00000022695,ERF1,F14651,I2E651,I3LB77,I3LB77_PIG,JQ771051,MRNA decay activator protein ZFP36L1,Q29295,RNF162B,Ssc.20273,Ssc.87219,Ssc.98659,TIS11B,UPI00017F0C7B,XM_003356739,XM_003356739.2,XM_013989124.1,XP_003356787,XP_003356787.1,XP_013844578,XP_01…
ZNF281	9823.ENSSSCP00000011634	Zinc finger protein 281	https://smart.embl.de/smart/DDvec.cgi?smart=870:ZnF_C2H2(235|257)+ZnF_C2H2(263|285)+ZnF_C2H2(291|313)+ZnF_C2H2(319|339)+	100523859,CU694728,ENSSSCG00000010911,ENSSSCP00000011634,ENSSSCT00000011941,F1S5D4,F1S5D4_PIG,LOC100523859,Ssc.18012,UPI0001C97951,XM_003130601,XM_003130601.1,XP_003130649,XP_003130649.1,XP_020920153,ZBP-99,ZNF281,ZNF281-201,Zinc finger protein 281,ssc:100523859,zinc finger protein 281
ZNF318	9823.ENSSSCP00000001812	Zinc finger protein 318 isoform x1; Zinc finger protein 318	https://smart.embl.de/smart/DDvec.cgi?smart=2263:COIL(317|346)+COIL(931|970)+ZnF_U1(1053|1087)+ZnF_C2H2(1126|1148)+	100153069,AEA40758.1,CT009690,ENSSSCG00000001667,ENSSSCP00000001812,ENSSSCP00000001813,ENSSSCT00000001859,ENSSSCT00000001860,F1RRM3,F1RRM3_PIG,GU991217,H9LC64,Ssc.29304,Ssc.98300,UPI0001C9566D,Uncharacterized protein,XM_001926792,XM_001926792.3,XM_001926792.5,XP_001926827,XP_001926827.1,ZNF318,ZNF318-201,Zinc finger protein 318,Zinc finger protein 318 isoform X1,ssc:100153069
ZNF555	9823.ENSSSCP00000014317	Krab domain-containing zinc finger protein; Zinc finger protein 555	https://smart.embl.de/smart/DDvec.cgi?smart=558:KRAB(3|62)+ZnF_C2H2(169|191)+ZnF_C2H2(197|219)+ZnF_C2H2(225|247)+ZnF_C2H2(253|275)+ZnF_C2H2(281|303)+ZnF_C2H2(309|331)+ZnF_C2H2(337|359)+ZnF_C2H2(365|387)+ZnF_C2H2(393|415)+ZnF_C2H2(421|441)+ZnF_C2H2(449|471)+ZnF_C2H2(477|499)+ZnF_C2H2(505|527)+ZnF_C2H2(533|555)+	110259371,A0A287A1D7,A0A287A1D7_PIG,CU972376,ENSSSCG00000013469,ENSSSCP00000014317,ENSSSCT00000014714,F1S8G4,KRAB domain-containing zinc finger protein,MGC26707,UPI00025DFE81,XP_020939831,ZNF555,ZNF555-201,Zinc finger protein 555,Zinc finger protein 555 isoform 2,Zinc finger protein 555-like isoform X1,ssc:110259371,zinc finger protein 555
ZNFX1	9823.ENSSSCP00000019450	NFX1-type zinc finger-containing protein 1; Zinc finger NFX1-type containing 1	https://smart.embl.de/smart/DDvec.cgi?smart=1912:COIL(290|315)+Pfam_AAA_19(604|764)+Pfam_AAA_12(1052|1236)+COIL(1735|1766)+	100624243,ENSSSCG00000030108,ENSSSCP00000019450,ENSSSCT00000030602,I3L5Z9,I3L5Z9_PIG,NFX1-type zinc finger-containing protein 1,UPI00025E153C,Uncharacterized protein,XP_020933177,ZNFX1,ZNFX1-203,Zinc finger NFX1-type containing 1,ssc:100624243
ZYX	9823.ENSSSCP00000017443	Zyxin	https://smart.embl.de/smart/DDvec.cgi?smart=568:LIM(379|432)+LIM(439|491)+LIM(499|561)+	100524720,CU928380,CU929961.1,CU929961.1-201,ENSSSCG00000016461,ENSSSCP00000017443,ENSSSCT00000017924,F1SRU2,F1SRV9,F1SRV9_PIG,Ssc.16678,UPI0001C98A23,Uncharacterized protein,XM_003134592,XM_003134592.2,XM_003134592.4,XM_005657719.2,XP_003134640,XP_003134640.2,XP_005657776.1,ZYX,Zyxin,ssc:100524720
36 hpi
#node	identifier	domain_summary_url	annotation	other_names_and_aliases
AADAC	9823.ENSSSCP00000019774	Arylacetamide deacetylase-like isoform x1; Arylacetamide deacetylase	https://smart.embl.de/smart/DDvec.cgi?smart=398:Pfam_Abhydrolase_3(106|275)+Pfam_Abhydrolase_3(281|376)+	100623616,3.1.1.3,A0A287AXR4,A0A287AXR4_PIG,AADAC,AEMK01112133.1,AEMK01112133.1-201,Arylacetamide deacetylase,Arylacetamide deacetylase ,Arylacetamide deacetylase-like isoform X1,EC 3.1.1.3,ENSSSCG00000028127,ENSSSCP00000019774,ENSSSCT00000024869,I3L6X2,LOC100623616,LOC100739184,UPI00025E0559,Uncharacterized protein,XM_003361542,XM_003361542.1,XP_003361590,XP_003361590.1,XP_003483308,XP_003483308…
AAMP	9823.ENSSSCP00000017151	Low quality protein: angio-associated migratory cell protein; Angio associated migratory cell protein	https://smart.embl.de/smart/DDvec.cgi?smart=252:WD40(34|74)+WD40(77|116)+WD40(119|156)+WD40(158|197)+WD40(200|242)+	100621415,AAMP,Angio associated migratory cell protein,CU550681.2,CU550681.2-201,ENSSSCG00000016189,ENSSSCP00000017151,ENSSSCT00000017629,F1SRY9,F1SRY9_PIG,Ribosome assembly protein SQT1,UPI00025E07FC,Uncharacterized protein,XP_020931859,ssc:100621415
ABCB6	9823.ENSSSCP00000017173	Atp binding cassette subfamily b member 6 (langereis blood group); ATP-binding cassette, sub-family B (MDR/TAP), member 6	https://smart.embl.de/smart/DDvec.cgi?smart=843:Pfam_MTABC_N(6|256)+Pfam_ABC_membrane(266|545)+AAA(616|802)+	100155585,ABCB6,ABCB6-201,ENSSSCG00000016210,ENSSSCP00000017173,ENSSSCT00000017651,EST45597,F1SR85,F1SR85_PIG,LOC100155585,MTABC3,Ssc.19041,UPI0001C986A0,XM_001928131,XM_001928131.3,XP_001928166,XP_001928166.2,XP_005672282,ssc:100155585,umat
ABCC1	9823.ENSSSCP00000023275	ATP-binding cassette, sub-family C (CFTR/MRP), member 1	https://smart.embl.de/smart/DDvec.cgi?smart=111:Pfam_ABC_tran(2|73)+	7.6.2.3,733619,A0A287ABK7,A0A287ABK7_PIG,ABCC1,ABCC1-201,AEMK01002822.1,AEMK01002822.1-201,ATP binding cassette subfamily C member 1,EC 7.6.2.3,ENSSSCG00000028792,ENSSSCP00000023275,ENSSSCT00000025173,GS-X,I3LGT1,MRP,MRP1,Multidrug resistance-associated protein 1,UPI00025E0E36,XP_020942219,ssc:733619
ABT1	9823.ENSSSCP00000001222	Activator of basal transcription 1; Uncharacterized protein; Uncharacterized protein	https://smart.embl.de/smart/DDvec.cgi?smart=272:COIL(167|191)+	100153723,A0A287B3X6,A0A287B3X6_PIG,ABT1,Activator of basal transcription 1,CU469442,CU469443.6,CU469443.6-201,ENSSSCG00000027958,ENSSSCP00000001222,ENSSSCT00000001251,ESF2/ABP1 family protein,F1RQ93,F1RQA0,LOC100153723,LOC100156526,Ssc.76435,UPI00017EF9EB,Uncharacterized protein,Uncharacterized protein; Uncharacterized protein,XM_001926306.6,XM_001928409,XM_001928409.4,XM_001928409.6,XP_00192634…
ACAA2	9823.ENSSSCP00000004865	3-ketoacyl-CoA thiolase, mitochondrial; Sus scrofa acetyl-CoA acyltransferase 2 (ACAA2), nuclear gene encoding mitochondrial protein, mRNA; Belongs to the thiolase family	https://smart.embl.de/smart/DDvec.cgi?smart=397:Pfam_Thiolase_N(7|266)+Pfam_Thiolase_C(273|395)+	100312959,2.3.1.16,3-ketoacyl-CoA thiolase, mitochondrial,A0A286ZPP6,AB527054,ACAA2,ACAA2-201,Acetyl-CoA acyltransferase 2 ,Acetyl-Coenzyme A acyltransferase 2,BAI47587.1,CU618322,D0G0B3,D0G0B3_PIG,EC 2.3.1.16,ENSSSCG00000004510,ENSSSCP00000004865,ENSSSCT00000004982,NM_001167638,NM_001167638.1,NP_001161110,NP_001161110.1,Ssc.1856,UPI0001BAE57F,ssc:100312959
ACOX1	9823.ENSSSCP00000018221	Peroxisomal acyl-coenzyme A oxidase 1 ; Belongs to the acyl-CoA oxidase family	https://smart.embl.de/smart/DDvec.cgi?smart=578:Pfam_Acyl-CoA_ox_N(3|50)+Pfam_Acyl-CoA_dh_M(52|162)+Pfam_ACOX(396|576)+	1.3.3.6,100113422,A0A287A7S9,A0A287A7S9_PIG,A7J0A9,A7J0B1,A7J0B2,ABI14814.1,ABI14816.1,ABI14817.1,ABI14819.1,ABI14822.1,ABI14823.1,ACOX1,ACOX1-201,Acyl-CoA oxidase ,Acyl-coenzyme A oxidase,DQ842226,DQ842228,DQ842229,DQ842232,EC 1.3.3.6,ENSSSCG00000017198,ENSSSCP00000018221,ENSSSCT00000018723,F1RVZ1,F1RVZ1_PIG,NP_001094498,NP_001094498.1,Peroxisomal acyl-coenzyme A oxidase 1,UPI00025DFDA0,peroxiso…
ACSL4	9823.ENSSSCP00000013381	Long-chain-fatty-acid--coa ligase 4; Uncharacterized protein; Sus scrofa acyl-CoA synthetase long-chain family member 4 (ACSL4), mRNA	https://smart.embl.de/smart/DDvec.cgi?smart=670:Pfam_AMP-binding(61|537)+	448980,6.2.1.3,A0A287BK93,A0A287BK93_PIG,A6YQV5,AAV52751.1,ABA25914.1,ABA25915.1,ABR28069.1,ACSL4,ACSL4-001,ACSL4-002,AJ785784,AY787774,Acyl-CoA synthetase long chain family member 4,CAH05037.1,DQ144454,DQ144455,EC 6.2.1.3,EF641277,ENSSSCG00000012583,ENSSSCP00000013381,ENSSSCP00000013382,ENSSSCP00000013383,ENSSSCP00000030585,ENSSSCT00000013759,ENSSSCT00000013760,ENSSSCT00000013761,ENSSSCT00000036…
ACY1	9823.ENSSSCP00000025679	Aminoacylase-1; Involved in the hydrolysis of N-acylated or N-acetylated amino acids (except L-aspartate); Belongs to the peptidase M20A family	https://smart.embl.de/smart/DDvec.cgi?smart=407:Pfam_Peptidase_M20(76|396)+	3.5.1.14,396930,AB017196,ACY-1,ACY1,ACY1-201,ACY1_PIG,Aminoacylase ,Aminoacylase-1,BAA02731.1,BAA76403.1,CAA48565.1,D13514,EC 3.5.1.14,ENSSSCG00000023325,ENSSSCP00000025679,ENSSSCT00000027267,M20.973,N-acyl-L-amino-acid amidohydrolase,NM_213896,NM_213896.1,NP_999061,NP_999061.1,P37111,Ssc.14528,Sus scrofa aminoacylase 1 (ACY1), mRNA.,UPI0000156400,X68564,ssc:396930
ACYP1	9823.ENSSSCP00000002579	Acylphosphatase-1; Its physiological role is not yet clear; Belongs to the acylphosphatase family	https://smart.embl.de/smart/DDvec.cgi?smart=144:TRANS(20|42)+Pfam_Acylphosphatase(55|142)+	100155997,3.6.1.7,ACYP1,ACYP1-201,ACYP1_PIG,ACYPE,Acylphosphatase ,Acylphosphatase, organ-common type isozyme,Acylphosphatase-1,Acylphosphatase-1 isoform 2,Acylphosphate phosphohydrolase 1,EC 3.6.1.7,ENSSSCG00000002379,ENSSSCP00000002578,ENSSSCP00000002579,ENSSSCT00000002645,ENSSSCT00000002646,J9JIK5,NM_001190198,NM_001190198.1,NM_001190199.1,NP_001177127,NP_001177127.1,NP_001177128,NP_001177128.…
ADAMTS1	9823.ENSSSCP00000012808	A disintegrin and metalloproteinase with thrombospondin motifs 1 precursor; Uncharacterized protein; Sus scrofa ADAM metallopeptidase with thrombospondin type 1 motif, 1 (ADAMTS1), mRNA	https://smart.embl.de/smart/DDvec.cgi?smart=945:Pfam_Pep_M12B_propep(23|162)+Pfam_Reprolysin(236|445)+ACR(446|526)+TSP1(540|592)+Pfam_ADAM_spacer1(703|821)+TSP1(835|888)+TSP1(889|945)+	3.4.24.-,497061,A0A5G2R7E9,A0A5G2R7E9_PIG,ADAMTS1,EC 3.4.24.-,ENSSSCG00000012026,ENSSSCP00000012808,ENSSSCT00000013158,F1SHP1,F1SHP1_PIG,FP476141,NM_001144843,NM_001144843.1,NP_001138315,NP_001138315.1,Peptidase M12B domain-containing protein,Ssc.12365,UPI00025E1052,Uncharacterized protein,ssc:497061
ADPRH	9823.ENSSSCP00000012676	Uncharacterized protein; ADP-ribosylarginine hydrolase	https://smart.embl.de/smart/DDvec.cgi?smart=358:Pfam_ADP_ribosyl_GH(11|331)+	100153158,3.2.2.19,ADP-ribosylarginine hydrolase,ADP-ribosylarginine hydrolase ,ADP-ribosylarginine hydrolase isoform X1,ADPRH,ADPRH-201,ARH1,EC 3.2.2.19,ENSSSCG00000011896,ENSSSCP00000012676,ENSSSCT00000013018,F1SPB1,F1SPB1_PIG,NM_001244347,NM_001244347.1,NP_001231276,NP_001231276.1,Ssc.44695,UPI00017F033B,Uncharacterized protein,XM_005670180.2,XM_005670181.2,XM_013982401.1,XP_005670237.1,XP_005…
AFP	9823.ENSSSCP00000009550	Alpha-fetoprotein; Binds copper, nickel, and fatty acids as well as, and bilirubin less well than, serum albumin; Belongs to the ALB/AFP/VDB family	https://smart.embl.de/smart/DDvec.cgi?smart=610:SIGNAL(1|18)+ALBUMIN(20|205)+ALBUMIN(212|398)+ALBUMIN(405|596)+	397586,AAM66710.1,AF517770,AFP,AFP-201,Alpha-1-fetoprotein,Alpha-fetoglobulin,Alpha-fetoprotein,Alpha-fetoprotein precursor,ENSSSCG00000008949,ENSSSCP00000009550,ENSSSCT00000009803,FETA_PIG,NM_214317,NM_214317.1,NP_999482,NP_999482.1,Q8MJ76,Ssc.7131,Ssc.87118,Sus scrofa alpha-fetoprotein (AFP), mRNA.,UPI0000087AC3,ssc:397586
AGPAT4	9823.ENSSSCP00000004360	Lysophosphatidic acid acyltransferase / lysophosphatidylinositol acyltransferase; Sus scrofa 1-acylglycerol-3-phosphate O-acyltransferase 4 (lysophosphatidic acid acyltransferase, delta) (AGPAT4), mRNA	https://smart.embl.de/smart/DDvec.cgi?smart=378:TRANS(20|42)+PlsC(90|212)+Pfam_Acyltransf_C(242|314)+TRANS(335|357)+	1-acylglycerol-3-phosphate O-acyltransferase 4,100156632,2.3.1.-,2.3.1.51,AB527062,AGPAT4,AGPAT4-201,BAI47595.1,D0G0C1,D0G0C1_PIG,EC 2.3.1.-,EC 2.3.1.51,ENSSSCG00000004033,ENSSSCP00000004360,ENSSSCT00000004461,NM_001143697,NM_001143697.1,NP_001137169,NP_001137169.1,Ssc.49029,UPI00017F0806,XM_005654346.2,XM_005654347.2,XM_005654348.2,XP_005654403.1,XP_005654404.1,XP_005654405.1,ssc:100156632
AKAP12	9823.ENSSSCP00000004420	Low quality protein: a-kinase anchor protein 12; A kinase (PRKA) anchor protein 12	https://smart.embl.de/smart/DDvec.cgi?smart=1602:Pfam_WSK(480|508)+Pfam_WSK(629|657)+Pfam_WSK(674|702)+COIL(939|961)+	100152595,A kinase (PRKA) anchor protein 12,A-kinase anchor protein 12,A-kinase anchoring protein 12,A0A287A3A3,A0A287A3A3_PIG,AKAP12,AKAP12-201,AKAP250,ENSSSCG00000004091,ENSSSCP00000004420,ENSSSCT00000004522,F1S7W0,LOW QUALITY PROTEIN: A-kinase anchor protein 12,SSeCKS,UPI00025E1823,XM_001927265,XM_001927265.4,XP_001927300,XP_001927300.4,ssc:100152595
AKR1C4	9823.ENSSSCP00000019941	Sus scrofa aldo-keto reductase family 1, member C4 (chlordecone reductase; 3-alpha hydroxysteroid dehydrogenase, type I; dihydrodiol dehydrogenase 4) (AKR1C4), mRNA	https://smart.embl.de/smart/DDvec.cgi?smart=322:Pfam_Aldo_ket_red(17|300)+	1.1.1.188,1.1.1.213,1.1.1.357,1.1.1.51,654406,AAX54862.1,AB115919,AKR,AKR-202,AKR1C4,AKR1CL1,AY863054,Aldo-keto reductase,Aldo-keto reductase family 1 member C3 ,Aldo-keto reductase family 1, member C-like 1,BAF82012.1,EC 1.1.1.188,EC 1.1.1.213,EC 1.1.1.357,EC 1.1.1.51,ENSSSCG00000028982,ENSSSCP00000019941,ENSSSCT00000028251,NM_001038626,NM_001038626.2,NM_001123075,NM_001123075.1,NP_001033715,NP_…
ALDH1A1	9823.ENSSSCP00000026814	Aldehyde dehydrogenase 1 family, member A1; Belongs to the aldehyde dehydrogenase family	https://smart.embl.de/smart/DDvec.cgi?smart=209:Pfam_Aldedh(8|209)+	1.2.1.36,100517137,ALDH1,ALDH1A1,ALDH1A1-201,Aldehyde dehydrogenase 1 family member A1,Aldehyde dehydrogenase 1 family, member A1,CU993808,EC 1.2.1.36,ENSSSCG00000028996,ENSSSCP00000026814,ENSSSCT00000027607,I3LRS5,I3LRS5_PIG,LOC100517137,PUMB1,RALDH1,Retinal dehydrogenase ,Retinal dehydrogenase 1,Ssc.6928,UPI00025DFF1C,XM_003121958,XM_003121958.3,XP_003122006,XP_003122006.3,XP_020920570,aldehyde…
ALDH3B1	9823.ENSSSCP00000013708	Aldehyde dehydrogenase 3 family, member B1; Belongs to the aldehyde dehydrogenase family	https://smart.embl.de/smart/DDvec.cgi?smart=410:Pfam_Aldedh(4|409)+	1.2.1.5,100739347,A0A0K1TR47,ALDH3B1,ALDH3B1-201,ALDH7,Aldehyde dehydrogenase,Aldehyde dehydrogenase (NAD(P)+) ,Aldehyde dehydrogenase 3 family, member B1,Aldehyde dehydrogenase family 3 member B1,CU856479.2,CU856479.2-201,EC 1.2.1.5,ENSSSCG00000028501,ENSSSCP00000013708,ENSSSCT00000014094,I6L6E1,I6L6E1_PIG,LOC100739347,NP_001302522,UPI00025E135F,XM_003480660,XM_003480660.1,XP_003480708,XP_003480…
ALG1	9823.ENSSSCP00000008456	Chitobiosyldiphosphodolichol beta-mannosyltransferase; Uncharacterized protein	https://smart.embl.de/smart/DDvec.cgi?smart=468:TRANS(5|27)+Pfam_Glyco_trans_4_4(48|219)+Pfam_Glyco_trans_1_4(281|427)+	100524193,2.4.1.142,ALG1,Beta-1,4-mannosyltransferase ,EC 2.4.1.142,ENSSSCG00000007919,ENSSSCP00000008456,ENSSSCT00000008679,F1RKX2,F1RKX2_PIG,FP102407.1,FP102407.1-201,FP476026,LOC100524193,UPI00025DF9CA,Uncharacterized protein,XM_003124621,XM_003124621.3,XP_003124669,XP_003124669.3,XP_013851121,ssc:100524193
ALKBH8	9823.ENSSSCP00000020960	Low quality protein: alkylated dna repair protein alkb homolog 8; AlkB homolog 8, tRNA methyltransferase; alkB, alkylation repair homolog 8 (E. coli)	https://smart.embl.de/smart/DDvec.cgi?smart=665:Pfam_DUF1891(1|37)+RRM(44|116)+Pfam_2OG-FeII_Oxy_2(136|334)+Pfam_Methyltransf_25(410|497)+	1.14.11.-,100626321,2.1.1.229,ALKBH8,ALKBH8-201,AlkB homolog 8, tRNA methyltransferase,Alkylated DNA repair protein alkB homolog 8 ,EC 1.14.11.-,EC 2.1.1.229,ENSSSCG00000024628,ENSSSCP00000020960,ENSSSCT00000031597,I3LA93,I3LA93_PIG,LOC100626321,MGC10235,Ssc.38662,UPI0002106551,XM_003357273,XM_003357273.1,XP_003357321,XP_003357321.1,alkB, alkylation repair homolog 8 (E. coli),ssc:100626321
ANAPC4	9823.ENSSSCP00000022756	Anaphase-promoting complex subunit 4 isoform x1; Anaphase promoting complex subunit 4	https://smart.embl.de/smart/DDvec.cgi?smart=801:Pfam_ANAPC4_WD40(26|118)+Pfam_ANAPC4(232|431)+	100518619,ANAPC4,Anaphase promoting complex subunit 4,Anaphase-promoting complex subunit 4,Anaphase-promoting complex subunit 4 isoform X1,Cyclosome subunit 4,ENSSSCG00000025902,ENSSSCP00000022756,ENSSSCT00000027484,I3LFB6,I3LFB6_PIG,UPI00025E14C2,Uncharacterized protein,XM_003128892,XM_003128892.2,XP_003128940,XP_003128940.2,XP_020956733,ssc:100518619
ANKRD50	9823.ENSSSCP00000022027	Ankyrin repeat domain-containing protein 50; Ankyrin repeat domain 50	https://smart.embl.de/smart/DDvec.cgi?smart=1243:ANK(361|390)+ANK(394|423)+ANK(427|456)+ANK(460|489)+ANK(493|522)+ANK(526|560)+ANK(564|591)+ANK(595|624)+ANK(628|657)+ANK(661|690)+ANK(694|723)+ANK(727|756)+ANK(760|789)+ANK(793|822)+ANK(826|855)+ANK(859|888)+ANK(892|922)+	100625549,ANKRD50,ANKRD50-201,Ankyrin repeat domain 50,Ankyrin repeat domain-containing protein 50,ENSSSCG00000022173,ENSSSCP00000022027,ENSSSCT00000025096,I3LD98,I3LD98_PIG,KIAA1223,Ssc.24046,UPI00025E05AD,XP_020957271,ankyrin repeat domain 50,ssc:100625549
AP1G1	9823.ENSSSCP00000002957	Adaptor related protein complex 1 gamma 1 subunit	https://smart.embl.de/smart/DDvec.cgi?smart=844:Pfam_Cnd1(139|322)+Alpha_adaptinC2(721|839)+	100514713,A0A5K1VTT2,A0A5K1VTT2_PIG,AP-1 complex subunit gamma,AP-1 complex subunit gamma-1,AP-1 complex subunit gamma-1 isoform X1,AP1G1,AP1G1-201,ENSSSCG00000002740,ENSSSCP00000002957,ENSSSCT00000003036,F1S3C7,F1S3C7_PIG,GACC01000062,JAA53745.1,K9IVU3,Ssc.26553,Ssc.41138,UPI00025E1095,Uncharacterized protein,XM_003126897,XM_003126897.3,XM_003481797,XM_003481797.1,XM_003481797.3,XP_003126945,XP_…
AP1G2	9823.ENSSSCP00000002202	Adaptor-related protein complex 1, gamma 2 subunit	https://smart.embl.de/smart/DDvec.cgi?smart=400:Pfam_Adaptin_N(1|194)+Alpha_adaptinC2(277|395)+	100157682,AP-1 complex subunit gamma,AP-1 complex subunit gamma-1,AP-1 complex subunit gamma-like 2 isoform X1,AP1G2,AP1G2-201,ENSSSCG00000002015,ENSSSCP00000002202,ENSSSCT00000002254,F1SS42,F1SS42_PIG,G2AD,UPI00025E0642,XM_001928657,XM_001928657.4,XM_001928657.6,XP_001928692,XP_001928692.3,ssc:100157682
AREG	9823.ENSSSCP00000009565	Amphiregulin long form; Sus scrofa amphiregulin (AREG), mRNA	https://smart.embl.de/smart/DDvec.cgi?smart=247:SIGNAL(1|26)+EGF(139|176)+TRANS(194|216)+COIL(218|247)+	397668,AAK27728.1,AAK27729.1,AREG,AREG-201,AY028310,AY028311,Amphiregulin,Amphiregulin long form,Amphiregulin precursor,ENSSSCG00000008963,ENSSSCP00000009565,ENSSSCT00000009818,F1RYW7,FP340229.1,FP340229.1-201,NM_214376,NM_214376.1,NP_999541,NP_999541.1,Q9BDH3,Q9BDH4,Q9BDH4_PIG,Ssc.82438,Sus scrofa amphiregulin (AREG), mRNA.,UPI0000087E3C,ssc:397668
ARHGDIB	9823.ENSSSCP00000000634	Rho gdp-dissociation inhibitor 2; Uncharacterized protein; Rho GDP dissociation inhibitor (GDI) beta	https://smart.embl.de/smart/DDvec.cgi?smart=200:Pfam_Rho_GDI(6|197)+	100155466,A0A287B0I3,A0A287B0I3_PIG,ARHGDIB,ARHGDIB-201,CU463008,CU468714.1,CU468714.1-201,ENSSSCG00000000604,ENSSSCP00000000634,ENSSSCP00000000635,ENSSSCT00000000649,ENSSSCT00000000650,F1SQW8,GDIA2,GDID4,Ly-GDI,NM_001244240,NM_001244240.1,NP_001231169,NP_001231169.1,RAP1GN1,Rho GDP dissociation inhibitor (GDI) beta,Rho GDP-dissociation inhibitor,Rho GDP-dissociation inhibitor 2,RhoGDI2,Ssc.1230,…
ASAH1	9823.ENSSSCP00000007453	N-acylsphingosine amidohydrolase (acid ceramidase) 1	https://smart.embl.de/smart/DDvec.cgi?smart=395:SIGNAL(1|21)+Pfam_NAAA-beta(45|108)+Pfam_CBAH(143|388)+	100512932,3.5.1.23,A0A287B5G7,A0A287B5G7_PIG,AC,ASAH,ASAH1,ASAH1-201,Acid ceramidase,Acid ceramidase ,EC 3.5.1.23,ENSSSCG00000006995,ENSSSCP00000007453,ENSSSCT00000007660,F1SES5,FLJ21558,LOC100512932,N-acylsphingosine amidohydrolase 1,PHP32,Ssc.1027,Ssc.79329,Ssc.82181,Ssc.82680,UPI00025DF0B8,XM_003134187,XM_003134187.3,XP_003134235,XP_003134235.3,ssc:100512932
ASB3	9823.ENSSSCP00000008981	Uncharacterized protein; Sus scrofa ankyrin repeat and SOCS box containing 3 (ASB3), mRNA	https://smart.embl.de/smart/DDvec.cgi?smart=525:ANK(9|38)+ANK(42|71)+ANK(78|107)+ANK(111|140)+ANK(145|174)+ANK(178|207)+ANK(211|240)+ANK(246|275)+ANK(279|308)+ANK(315|346)+SOCS_box(460|502)+	100518009,ASB3,Ankyrin repeat and SOCS box containing 3,Ankyrin repeat and SOCS box protein 3,Ankyrin repeat and SOCS box protein 3 isoform X1,Ankyrin repeat and SOCS box protein 3 isoform a,CU463868,ENSSSCG00000008415,ENSSSCP00000008981,ENSSSCT00000009215,F1SQJ4,F1SQJ4_PIG,NM_001205042,NM_001205042.1,NP_001191971,NP_001191971.1,Ssc.27198,UPI0002032EAD,Uncharacterized protein,XM_005653041.2,XP_00…
ATE1	9823.ENSSSCP00000011403	Arginyl-trna--protein transferase 1 isoform x9; Involved in the post-translational conjugation of arginine to the N-terminal aspartate or glutamate of a protein. This arginylation is required for degradation of the protein via the ubiquitin pathway	https://smart.embl.de/smart/DDvec.cgi?smart=516:Pfam_ATE_N(14|87)+Pfam_ATE_C(288|427)+	100512816,2.3.2.8,A0A480M856,A0A480M856_PIG,ATE1,ATE1-201,Arginine-tRNA--protein transferase 1,Arginyl-tRNA---protein transferase ,Arginyl-tRNA--protein transferase 1,Arginyl-tRNA--protein transferase 1 isoform X9,Arginyltransferase 1,CU694242,EC 2.3.2.8,ENSSSCG00000010699,ENSSSCP00000011403,ENSSSCT00000011705,F1SEH8,R-transferase 1,UPI00025E17DC,XM_003133201.5,XP_003133249,XP_003133249.3,arginyl…
B3GNT3	9823.ENSSSCP00000014766	N-acetyllactosaminide beta-1,3-n-acetylglucosaminyltransferase 3; Hexosyltransferase; UDP-GlcNAc:betaGal beta-1,3-N-acetylglucosaminyltransferase 3	https://smart.embl.de/smart/DDvec.cgi?smart=374:TRANS(7|29)+Pfam_Galactosyl_T(123|317)+	100518473,2.4.1.-,2.4.1.146,2.4.1.149,B3GN-T3,B3GNT-3,B3GNT3,B3GNT3-201,Beta-1,3-N-acetylglucosaminyltransferase 3 ,EC 2.4.1.146,EC 2.4.1.149,ENSSSCG00000013886,ENSSSCP00000014766,ENSSSCT00000015172,F1S937,F1S937_PIG,HP10328,Hexosyltransferase,LOC100518473,Ssc.75750,TMEM3,UPI0001C97BC7,XM_003123499,XM_003123499.1,XM_003123499.3,XM_013987481.1,XM_013987482.1,XM_013987483.1,XM_013987484.1,XM_013987…
BSG	9823.ENSSSCP00000020663	CD147; Basigin (Ok blood group)	https://smart.embl.de/smart/DDvec.cgi?smart=218:TRANS(176|198)+	100141312,A0A5G2QW86,A0A5G2QW86_PIG,B0LY42,B0LY42_PIG,BSG,BSG-201,Basigin (Ok blood group),CD147,EMMPRIN,ENSSSCG00000027907,ENSSSCP00000020663,ENSSSCT00000028173,I3L9F1,Ig-like domain-containing protein,NP_001116558,NP_001116558.1,OK,UPI00025DEB81,basigin (Ok blood group)
C10orf2	9823.ENSSSCP00000025723	Twinkle mtDNA helicase; Chromosome 10 open reading frame 2	https://smart.embl.de/smart/DDvec.cgi?smart=622:Pfam_DnaB_C(332|568)+	C10orf2,C10orf2-201,Chromosome 10 open reading frame 2,ENSSSCG00000030428,ENSSSCP00000025723,ENSSSCT00000027642,FLJ21832,I3LNP8,I3LNP8_PIG,IOSCA,LOC100625408,PEO,PEO1,TWINKLE,TWINL,TWNK,Twinkle mtDNA helicase,Twinkle protein, mitochondrial isoform A,UPI00025E05CB,XM_003483540,XM_003483540.1,XP_003483588,XP_003483588.1,chromosome 10 open reading frame 2
C19orf53	9823.ENSSSCP00000014626	Leydig cell tumor 10 kda protein homolog; Chromosome 19 open reading frame 53	https://smart.embl.de/smart/DDvec.cgi?smart=98:Pfam_DUF2462(1|86)+	100526037,C19orf53,C19orf53-201,C2H19orf53,CU855962,Chromosome 19 open reading frame 53,ENSSSCG00000013757,ENSSSCP00000014626,ENSSSCT00000015031,F1SD77,F1SD77_PIG,HSPC023,LOC100526037,LYDG10,Leydig cell tumor 10 kDa protein homolog,Ssc.54571,UPI0001C97A9E,XM_003123347,XM_003123347.1,XM_003123347.3,XP_003123395,XP_003123395.1,chromosome 19 open reading frame 53,ssc:100526037
C1orf123	9823.ENSSSCP00000004166	Chromosome 1 open reading frame 123	https://smart.embl.de/smart/DDvec.cgi?smart=160:Pfam_DUF866(5|158)+	100516273,C1orf123,C1orf123-201,C6H1orf123,CXXC motif containing zinc binding protein,CZIB,Chromosome 1 open reading frame 123,ENSSSCG00000003850,ENSSSCP00000004166,ENSSSCT00000004262,F1S765,F1S765_PIG,FLJ20580,LOC100516273,Ssc.15231,UPF0587 protein C1orf123 homolog,UPI0002105DAC,XM_003127985,XM_003127985.2,XM_003127985.4,XP_003128033,XP_003128033.2,chromosome 1 open reading frame 123,ssc:1005162…
C1orf50	9823.ENSSSCP00000025027	Uncharacterized protein c1orf50 homolog isoform x1; Uncharacterized protein; Chromosome 1 open reading frame 50	https://smart.embl.de/smart/DDvec.cgi?smart=204:Pfam_DUF2452(27|182)+	100620609,C1orf50,C1orf50-201,C6H1orf50,Chromosome 1 open reading frame 50,ENSSSCG00000027374,ENSSSCP00000025027,ENSSSCT00000022987,I3LLQ7,I3LLQ7_PIG,LOC100620609,MGC955,Ssc.21969,UPI00022CDAAB,Uncharacterized protein,XP_003356547,XP_003356547.2,chromosome 1 open reading frame 50,ssc:100620609
C6orf120	9823.ENSSSCP00000024844	Chromosome 6 open reading frame 120; Uncharacterized protein	https://smart.embl.de/smart/DDvec.cgi?smart=187:Pfam_UPF0669(4|187)+	100736828,C1H6orf120,C6orf120,Chromosome 6 open reading frame 120,ENSSSCG00000027842,ENSSSCP00000024844,ENSSSCT00000022754,I3LL77,I3LL77_PIG,LOC100511844,LOC100736828,Ssc.13260,UPF0669 protein C6orf120 homolog,UPF0669 protein C6orf120 isoform 2,UPI00025DF3A9,Uncharacterized protein,XM_003121080,XM_003121080.3,XM_003121080.5,XM_003480211,XM_003480211.1,XM_003480211.3,XP_003121128,XP_003121128.1,XP…
C7H15orf38	9823.ENSSSCP00000002024	Arpin; Uncharacterized protein	https://smart.embl.de/smart/DDvec.cgi?smart=226:Pfam_UPF0552(1|224)+	100689297,ARPIN,Arpin,C15orf38,C7H15orf38,ENSSSCG00000001850,ENSSSCP00000002024,ENSSSCT00000002073,F1SK02,I3LLA5,I3LLA5_PIG,NP_001231473,NP_001231473.1,UPI00025E0CF2,Uncharacterized protein,ssc:100689297
CALML4	9823.ENSSSCP00000026308	Uncharacterized protein; Sus scrofa calmodulin-like 4 (CALML4), mRNA	https://smart.embl.de/smart/DDvec.cgi?smart=153:EFh(12|40)+EFh(48|76)+EFh(85|113)+EFh(121|149)+	100519528,AEMK01129090.1,AEMK01129090.1-201,CALML4,Calmodulin,Calmodulin-like 4,ENSSSCG00000026517,ENSSSCP00000026308,ENSSSCT00000022471,I3LQD0,I3LQD0_PIG,NM_001244619,NM_001244619.1,NP_001231548,NP_001231548.1,Ssc.4434,Ssc.47447,Ssc.85427,Sus scrofa calmodulin-like 4 (CALML4), mRNA.,UPI00022763F2,Uncharacterized protein,ssc:100519528
CCDC108	9823.ENSSSCP00000017166	Low quality protein: cilia- and flagella-associated protein 65; Cilia and flagella associated protein 65; Coiled-coil domain containing 108	http://smart.embl.de/smart/DDt.cgi?smart=669:	100155984,CCDC108,CCDC108-201,CFAP65,Cilia and flagella associated protein 65,Cilia- and flagella-associated protein 65,Coiled-coil domain containing 108,DKFZp434O0527,ENSSSCG00000016203,ENSSSCP00000017166,ENSSSCT00000017644,F1SRW7,F1SRW7_PIG,MGC35338,UPI00025E0CEA,XM_001925460,XM_001925460.4,XP_001925495,XP_001925495.4,XP_020931100,coiled-coil domain containing 108,ssc:100155984
CCDC66	9823.ENSSSCP00000019932	Coiled-coil domain containing 66	https://smart.embl.de/smart/DDvec.cgi?smart=939:COIL(253|288)+Pfam_CCDC66(411|564)+	CCDC66,CCDC66-201,CCDC66-202,Coiled-coil domain containing 66,DKFZp686C0433,ENSSSCG00000021439,ENSSSCP00000019932,ENSSSCP00000020166,ENSSSCT00000026637,ENSSSCT00000030246,FP236297,FP236312,I3L7C7,I3L7C7_PIG,I3L808,LOC100627348,Ssc.101952,Ssc.11151,UPI00025E0AA3,UPI00025E0AA4,XM_003358481,XM_003358481.2,XP_003358529,XP_003358529.2,coiled-coil domain containing 66
CCNB1	9823.ENSSSCP00000023163	Cyclin b1 transcript variant 1; Sus scrofa cyclin B1 (CCNB1), mRNA; Belongs to the cyclin family	https://smart.embl.de/smart/DDvec.cgi?smart=435:CYCLIN(209|293)+CYCLIN(306|387)+	397662,AAA79269.1,ACZ97948.1,ACZ97949.1,CCF55056.1,CCF55057.1,CCF55058.1,CCF55059.1,CCNB1,CCNB1-201,Cyclin B1 transcript variant 1,Cyclin B1 transcript variant 2,D2IE28,D2IE28_PIG,ENSSSCG00000029326,ENSSSCP00000023163,ENSSSCT00000024108,FP312952,G2/mitotic-specific cyclin-B1,GQ184631,GQ184632,H2AM22,H2AM23,HE650107,HE650108,HE650109,HE650110,L48205,NM_001170768,NM_001170768.1,NP_001164239,NP_0011…
CD97	9823.ENSSSCP00000014645	Uncharacterized protein; CD97 molecule; Belongs to the G-protein coupled receptor 2 family	https://smart.embl.de/smart/DDvec.cgi?smart=744:SIGNAL(1|26)+EGF_like(31|70)+EGF_CA(71|122)+EGF_CA(123|171)+GPS(396|447)+Pfam_7tm_2(449|690)+	396964,ADGRE5,Adhesion G protein-coupled receptor E5,CD97,CD97 antigen,CD97 antigen precursor,CD97 molecule,CD97-001,CD97-002,CD97-003,CD97-004,CD97-005,CD97-006,ENSSSCG00000013775,ENSSSCP00000014645,ENSSSCP00000014646,ENSSSCP00000028809,ENSSSCP00000029048,ENSSSCT00000015050,ENSSSCT00000015051,ENSSSCT00000034444,ENSSSCT00000034597,ENSSSCT00000034807,ENSSSCT00000035977,ENSSSCT00000036462,F1SD42,F1…
CEBPB	9823.ENSSSCP00000024633	Sus scrofa CCAAT/enhancer binding protein (C/EBP), beta (CEBPB), mRNA	https://smart.embl.de/smart/DDvec.cgi?smart=346:BRLZ(270|334)+	397360,AAD19576.1,AAO48745.1,AB569088,ADR74114.1,AF103945,AY207000,BAJ46513.1,CCAAT enhancer binding protein beta,CCAAT/enhancer binding protein (C/EBP), beta,CCAAT/enhancer-binding protein,CCAAT/enhancer-binding protein beta,CEBPB,CEBPB-201,E5Q8C6,E5Q8C6_PIG,ENSSSCG00000024816,ENSSSCP00000024633,ENSSSCT00000026517,HQ603785,LOC100739855,NM_001199889,NM_001199889.1,NP_001186818,NP_001186818.1,O978…
CEBPZ	9823.ENSSSCP00000009059	Ccaat/enhancer-binding protein zeta; CCAAT/enhancer binding protein (C/EBP), zeta	https://smart.embl.de/smart/DDvec.cgi?smart=1049:Pfam_CBF(519|728)+	100522073,CBF2,CCAAT enhancer binding protein zeta,CCAAT/enhancer binding protein (C/EBP), zeta,CCAAT/enhancer binding protein zeta,CCAAT/enhancer-binding protein zeta,CEBPZ,CEBPZ-201,CTF2,ENSSSCG00000008493,ENSSSCP00000009059,ENSSSCT00000009295,F1S4Q6,F1S4Q6_PIG,Ribosome biogenesis protein MAK21,Ssc.60745,UPI0001C96D6D,XM_003125229,XM_003125229.2,XP_003125277,XP_003125277.1,ssc:100522073
CGN	9823.ENSSSCP00000007060	Cingulin	https://smart.embl.de/smart/DDvec.cgi?smart=1196:Pfam_Myosin_tail_1(901|1148)+	100157963,A0A287AXZ5,A0A287AXZ5_PIG,CGN,CGN-201,CU457720,Cingulin,ENSSSCG00000006621,ENSSSCP00000007060,ENSSSCT00000007255,F1ST04,F1ST04_PIG,KIAA1319,LOC100157963,Myosin_tail_1 domain-containing protein,Ssc.79863,UPI0001C969E8,XM_001927938,XM_001927938.2,XM_005663447.2,XM_005663449.2,XM_013997148.1,XP_001927973,XP_001927973.2,XP_005663504,XP_005663504.1,XP_005663506.1,XP_013852602.1,cingulin,ssc:…
CHSY1	9823.ENSSSCP00000005197	Hexosyltransferase; Chondroitin sulfate synthase 1	https://smart.embl.de/smart/DDvec.cgi?smart=799:SIGNAL(1|23)+Pfam_CHGN(235|774)+	2.4.1.-,A0A287AWP7,A0A287AWP7_PIG,CHSY1,CHSY1-201,CSS1,CU467921,CU467921.1,CU467921.1-201,Chondroitin sulfate synthase 1,ENSSSCG00000004825,ENSSSCP00000005197,ENSSSCT00000005327,F1SR91,F1SR91_PIG,Hexosyltransferase,KIAA0990,NM_001244442,NM_001244442.1,NP_001231371,NP_001231371.1,Ssc.10053,UPI00025DFF3F,chondroitin sulfate synthase 1
CLDN4	9823.ENSSSCP00000030678	Claudin-4; Claudin; Plays a major role in tight junction-specific obliteration of the intercellular space, through calcium- independent cell-adhesion activity	https://smart.embl.de/smart/DDvec.cgi?smart=209:Pfam_Claudin_2(15|183)+	733578,AB235916,ACP43538.1,BAE45123.1,C3VML0,C3VML0_PIG,CLDN4,CLDN4-001,CLDN4-201,Claudin,Claudin-4,ENSSSCG00000007718,ENSSSCP00000008242,ENSSSCP00000030678,ENSSSCT00000008461,ENSSSCT00000033656,FJ873111,NM_001161637,NM_001161637.1,NP_001155109,NP_001155109.1,OTTSUSG00000001583,OTTSUST00000003284,Q3MU76,Ssc.95986,Ssc.96200,Sus scrofa claudin 4 (CLDN4), mRNA.,UPI00019DC77A,XM_005661969.1,XM_013995…
CLIC4	9823.ENSSSCP00000020422	Chloride intracellular channel 4; Belongs to the chloride channel CLIC family	http://smart.embl.de/smart/DDt.cgi?smart=61:	100622787,A0A287ADH9,A0A287ADH9_PIG,CLIC4,CLIC4-201,CLIC4L,Chloride intracellular channel 4,Chloride intracellular channel protein,Chloride intracellular channel protein 4,DKFZP566G223,ENSSSCG00000022314,ENSSSCP00000020422,ENSSSCT00000022251,FP565374,FP565374.1,FP565374.1-201,H1,I3L8R1,P64H1,UPI00025E0A7D,XP_020951248,chloride intracellular channel 4,huH1,ssc:100622787
CNOT11	9823.ENSSSCP00000008718	CCR4-NOT transcription complex, subunit 11	https://smart.embl.de/smart/DDvec.cgi?smart=514:Pfam_DUF2363(373|499)+	100519595,C2orf29,C40,CCR4-NOT transcription complex subunit 11,CCR4-NOT transcription complex, subunit 11,CNOT11,CNOT11-201,ENSSSCG00000008167,ENSSSCP00000008718,ENSSSCT00000008944,F1STG2,F1STG2_PIG,LOC100519595,Ssc.81516,UPI00025E0F4E,XM_003124884,XM_003124884.3,XM_003124884.5,XP_003124932,XP_003124932.2,ssc:100519595
COMMD6	9823.ENSSSCP00000022654	Comm domain-containing protein 6; Uncharacterized protein; COMM domain containing 6	https://smart.embl.de/smart/DDvec.cgi?smart=85:Pfam_COMM_domain(16|85)+	100623421,A0A286ZXE0,A0A286ZXE0_PIG,Acrg,COMM domain containing 6,COMM domain-containing protein,COMM domain-containing protein 6,COMMD6,COMMD6-201,ENSSSCG00000023882,ENSSSCP00000022654,ENSSSCT00000026944,I3LF15,LOC100621242,NP_001254779,TBC1D4,UPI000210677E,XM_003357866,XM_003357866.2,XM_003360993,XM_003360993.1,XM_013986744.1,XP_003357914,XP_003357914.1,XP_003361041,XP_003361041.1,XP_013842198.…
COX17	9823.ENSSSCP00000012672	Cytochrome c oxidase assembly protein subunit 17; Cytochrome c oxidase copper chaperone; Copper chaperone for cytochrome c oxidase (COX). Binds two copper ions and deliver them to the Cu(A) site of COX (By similarity)	https://smart.embl.de/smart/DDvec.cgi?smart=63:Pfam_COX17(18|63)+	100156799,ADB22522.1,COX17,COX17-201,COX17_PIG,Cytochrome c oxidase assembly protein subunit 17,Cytochrome c oxidase copper chaperone,D2XUP7,Dopuin,ENSSSCG00000011893,ENSSSCP00000012672,ENSSSCT00000013014,GU255509,NP_001177851,NP_001177851.1,NP_001335454,P81045,UPI00017F0815,ssc:100156799
COX7C	9823.ENSSSCP00000015039	Cytochrome c oxidase subunit 7C, mitochondrial; This protein is one of the nuclear-coded polypeptide chains of cytochrome c oxidase, the terminal oxidase in mitochondrial electron transport	https://smart.embl.de/smart/DDvec.cgi?smart=63:Pfam_COX7C(1|62)+	100037990,A1XQT3,ABD98458.1,ABD98459.1,ABD98461.1,ABK55639.1,COX7C,COX7C-201,COX7C1,COX7C_PIG,Cytochrome c oxidase polypeptide VIIc,Cytochrome c oxidase subunit 7C, mitochondrial,Cytochrome c oxidase subunit 7c,DQ456972,DQ456973,DQ456975,DQ629155,ENSSSCG00000014145,ENSSSCP00000015039,ENSSSCT00000015449,NM_001097474,NM_001097474.1,NP_001090943,NP_001090943.1,Q1W0Y0,Q1W0Y2,Q9TRE9,UPI0000D4FA52,XM_0…
CRYM	9823.ENSSSCP00000008378	Ketimine reductase mu-crystallin isoform x1; Crystallin, mu	https://smart.embl.de/smart/DDvec.cgi?smart=314:Pfam_Shikimate_DH(125|228)+	1.5.1.25,100525333,CRYM,CRYM-201,Crystallin mu,Crystallin, mu,DFNA40,EC 1.5.1.25,ENSSSCG00000007849,ENSSSCP00000008378,ENSSSCT00000008599,F1RPC8,F1RPC8_PIG,Ketimine reductase mu-crystallin isoform X1,LOC100525333,Ssc.33475,Ssc.94964,Thiomorpholine-carboxylate dehydrogenase ,UPI0002105219,XM_003124557,XM_003124557.3,XM_003124557.4,XP_003124605,XP_003124605.2,crystallin, mu,ssc:100525333
CTH	9823.ENSSSCP00000004099	Cystathionine gamma-lyase; Catalyzes the last step in the trans-sulfuration pathway from methionine to cysteine. Has broad substrate specificity. Converts cystathionine to cysteine, ammonia and 2-oxobutanoate. Converts two cysteine molecules to lanthionine and hydrogen sulfide. Can also accept homocysteine as substrate. Specificity depends on the levels of the endogenous substrates. Generates the…	https://smart.embl.de/smart/DDvec.cgi?smart=351:Pfam_Aminotran_1_2(33|253)+	4.4.1.1,733654,CGL_PIG,CTH,CTH-201,CU442738,Cystathionine gamma-lyase,Cystathionine gamma-lyase ,Cysteine-protein sulfhydrase,EC 4.4.1.1,ENSSSCG00000003789,ENSSSCP00000004099,ENSSSCT00000004193,F1S9N9,Gamma-cystathionase,NM_001044585,NM_001044585.1,NP_001038050,NP_001038050.1,Q19QT7,Ssc.32207,UPI00025E173F,cystathionine gamma-lyase,ssc:733654
DALRD3	9823.ENSSSCP00000012123	Dalr anticodon-binding domain-containing protein 3 isoform x1; DALR anticodon binding domain containing 3	https://smart.embl.de/smart/DDvec.cgi?smart=544:DALR_1(404|544)+	100525127,DALR anticodon binding domain containing 3,DALRD3,DALRD3-201,ENSSSCG00000011370,ENSSSCP00000012123,ENSSSCT00000012448,F1SKI7,F1SKI7_PIG,FLJ10496,UPI0001C974FD,XM_003132199,XM_003132199.3,XP_003132247,XP_003132247.1,XP_013837116,ssc:100525127
DECR1	9823.ENSSSCP00000006535	2,4-dienoyl-CoA reductase [(3E)-enoyl-CoA-producing], mitochondrial; Sus scrofa 2,4-dienoyl CoA reductase 1, mitochondrial (DECR1), nuclear gene encoding mitochondrial protein, mRNA	https://smart.embl.de/smart/DDvec.cgi?smart=328:Pfam_KR(54|237)+	1.3.1.124,2,4-dienoyl-CoA reductase 1,2,4-dienoyl-CoA reductase, mitochondrial,503544,A0A5G2R5W7,A0A5G2R5W7_PIG,AAK52724.1,AF335499,AJ301324,CAC43439.1,D6QST6,D6QST6_PIG,DECR,DECR1,DECR1-201,EC 1.3.1.124,ENSSSCG00000006126,ENSSSCP00000006535,ENSSSCT00000006718,F1RXF3,NM_001190232,NM_001190232.2,NP_001177161,NP_001177161.2,Q95JB5,Q95N96,Ssc.1465,Ssc.97671,UPI0001C963E6,Uncharacterized protein,ssc:…
DHX37	9823.ENSSSCP00000010420	DEAH-box helicase 37; DEAH (Asp-Glu-Ala-His) box polypeptide 37	https://smart.embl.de/smart/DDvec.cgi?smart=1158:DEXDc(260|455)+HA2(736|851)+Pfam_OB_NTP_bind(898|1013)+	DDX37,DEAH (Asp-Glu-Ala-His) box polypeptide 37,DEAH-box helicase 37,DHX37,DHX37-201,ENSSSCG00000009758,ENSSSCP00000010420,ENSSSCT00000010698,F1RFN6,F1RFN6_PIG,KIAA1517,MGC2695,MGC4322,UPI00025E052D
DNAJB14	9823.ENSSSCP00000009787	Dnaj heat shock protein family (hsp40) member b14; DnaJ (Hsp40) homolog, subfamily B, member 14	https://smart.embl.de/smart/DDvec.cgi?smart=335:DnaJ(63|120)+Pfam_DUF1977(221|327)+	100511887,A0A287AP60,A0A287AP60_PIG,DNAJB14,DNAJB14-201,DnaJ (Hsp40) homolog, subfamily B, member 14,DnaJ homolog subfamily B member 14,DnaJ homolog subfamily B member 14 isoform 1,DnaJ homolog subfamily B member 14 isoform X1,ENSSSCG00000009177,ENSSSCP00000009787,ENSSSCT00000010050,F1S0Z5,F1S0Z5_PIG,FLJ14281,FP089503,Ssc.8908,UPI00025DF5FB,XM_003129308,XM_003129308.3,XP_003129356,XP_003129356.3,…
DPY30	9823.ENSSSCP00000009082	Uncharacterized protein; Dpy-30 homolog (C. elegans)	https://smart.embl.de/smart/DDvec.cgi?smart=99:Pfam_Dpy-30(52|93)+	100514043,Cps25,DPY30,DPY30-201,Dpy-30 homolog (C. elegans),ENSSSCG00000008516,ENSSSCP00000009082,ENSSSCT00000009320,F2Z5F7,F2Z5F7_PIG,HDPY-30,NM_001244925.1,NP_001231854,NP_001231854.1,Protein dpy-30,Protein dpy-30 homolog,Protein dpy-30 homolog isoform 1,Saf19,UPI00000473DE,Uncharacterized protein,XM_003125257,XM_003125257.2,XM_005655249.2,XP_003125305,XP_003125305.1,XP_003125306,XP_003125306.1…
DYNLT1	9823.ENSSSCP00000004383	Sus scrofa dynein, light chain, Tctex-type 1 (DYNLT1), mRNA	https://smart.embl.de/smart/DDvec.cgi?smart=112:Pfam_Tctex-1(16|111)+	100158053,ACL27890.1,B8Y650,B8Y650_PIG,DYNLT1,DYNLT1-201,Dynein light chain Tctex-type 1,Dynein light chain Tctex-type 1 isoform 1,ENSSSCG00000004056,ENSSSCP00000004382,ENSSSCP00000004383,ENSSSCT00000004484,ENSSSCT00000004485,F1SB44,FJ487632,NM_001145385,NM_001145385.1,NP_001138857,NP_001138857.1,Tctex-type 1 dynein light chain,UPI0001C95C4D,ssc:100158053
ECH1	9823.ENSSSCP00000024254	Enoyl-CoA hydratase 1; delta(3,5)-Delta(2,4)-dienoyl-CoA isomerase, mitochondrial ; Belongs to the enoyl-CoA hydratase/isomerase family	https://smart.embl.de/smart/DDvec.cgi?smart=230:Pfam_ECH_2(61|230)+	5.3.3.21,733679,A0A287AE42,A0A287AE42_PIG,A7YB26,AAZ82038.2,ABF57017.1,ABM30148.1,DQ157552,DQ480146,DQ885193,Delta3,5-Delta2,4-dienoyl-CoA isomerase ,EC 5.3.3.21,ECH1,ECH1-201,ENSSSCG00000028943,ENSSSCP00000024254,ENSSSCT00000028591,Enoyl-CoA hydratase 1,I3LJJ4,NP_001038072,NP_001038072.1,Q1HL08,Q3Y5G5,UPI00025E0E25,ssc:733679
ENDOD1	9823.ENSSSCP00000015889	Endonuclease domain-containing 1 protein; Endonuclease domain containing 1	https://smart.embl.de/smart/DDvec.cgi?smart=500:SIGNAL(1|21)+NUC(62|267)+TRANS(342|364)+TRANS(413|435)+TRANS(455|477)+	100526236,CU928269,ENDOD1,ENDOD1-201,ENSSSCG00000014965,ENSSSCP00000015889,ENSSSCT00000016326,Endonuclease domain containing 1,Endonuclease domain-containing 1 protein,F1STI9,F1STI9_PIG,KIAA0830,LOC100739212,UPI0001C985F8,XM_003482599,XM_003482599.1,XM_003482600,XM_003482600.1,XM_005667250.2,XP_003482647,XP_003482647.1,XP_003482648,XP_003482648.1,XP_005667307,XP_005667307.1,endonuclease domain co…
ENSSSCP00000004016	9823.ENSSSCP00000004016	annotation not available	https://smart.embl.de/smart/DDvec.cgi?smart=1724:SIGNAL(1|27)+EGF_Lam(78|122)+EGF_Lam(125|175)+Pfam_Laminin_I(238|496)+LamG(805|961)+LamG(1009|1136)+LamG(1179|1294)+LamG(1400|1528)+LamG(1570|1702)+	100511642,A0A5G2RLF9,A0A5G2RLF9_PIG,CU993814,ENSSSCG00000003709,ENSSSCP00000004016,ENSSSCP00000027979,ENSSSCT00000004108,ENSSSCT00000024191,F1SBB3,F1SBB3_PIG,I3LV27,LAMA3,Laminin subunit alpha 3,Laminin subunit alpha-3 isoform X1,Laminin, alpha 3/5,Ssc.100917,Ssc.99085,UPI00025E04D1,UPI00025E04D2,XM_003482045,XM_003482045.1,XM_003482046,XM_003482046.1,XP_003482090,XP_003482093,XP_003482093.1,XP_0…
ENSSSCP00000004912	9823.ENSSSCP00000004912	Paf domain-containing protein; Uncharacterized protein	https://smart.embl.de/smart/DDvec.cgi?smart=110:Pfam_PAF(1|73)+	A0A5G2QZV8,A0A5G2QZV8_PIG,CU467101.1,CU467101.1-201,CU467101.1-202,ENSSSCG00000004555,ENSSSCP00000004912,ENSSSCP00000020101,ENSSSCT00000005032,ENSSSCT00000024288,F1S0A4,PAF domain-containing protein,PCLAF,UPI0001C95E77,UPI00025DFDC0,Uncharacterized protein
ENSSSCP00000008974	9823.ENSSSCP00000008974	annotation not available	https://smart.embl.de/smart/DDvec.cgi?smart=1017:COIL(33|60)+	100170118,A0A287B5Q4,A0A287B5Q4_PIG,ENSSSCG00000008409,ENSSSCP00000008974,ENSSSCT00000009207,F1SQK1,RTN4,Reticulon,Ssc.42954,UPI00025DFE38,Uncharacterized protein,XM_005662540.2,XP_005662597.1
ENSSSCP00000009166	9823.ENSSSCP00000009166	Uncharacterized protein	https://smart.embl.de/smart/DDvec.cgi?smart=1112:SIGNAL(1|22)+LPD_N(44|596)+DUF1943(630|943)+Pfam_DUF1081(958|1069)+	ADU04397.1,ADU04398.1,ADU04419.1,ADU04420.1,ADU04425.1,AEMK01004728,APOB,APOB-201,APOB-202,ENSSSCG00000008595,ENSSSCP00000009166,ENSSSCP00000024756,ENSSSCT00000009406,ENSSSCT00000023932,F1SCV9,G8ABS3,GU328959,GU328960,GU328981,GU328982,GU328987,I3LKZ1,Ssc.100116,Ssc.100134,UPI00025DF040,UPI00025DF041,Uncharacterized protein
ENSSSCP00000012559	9823.ENSSSCP00000012559	Vacuolar protein sorting-associated protein 8 homolog isoform x1; VPS8, CORVET complex subunit	http://smart.embl.de/smart/DDt.cgi?smart=536:	100514920,A0A287BMR3,A0A287BMR3_PIG,AEMK01185079,CU469373,ENSSSCG00000011788,ENSSSCP00000012559,ENSSSCT00000012900,F1SG83,UPI00025DF963,Uncharacterized protein,VPS8,VPS8 subunit of CORVET complex,Vacuolar protein sorting-associated protein 8,XP_020925632,ssc:100514920
ENSSSCP00000012689	9823.ENSSSCP00000012689	Pol protein; Protease; Uncharacterized protein	https://smart.embl.de/smart/DDvec.cgi?smart=91:Pfam_RVP(1|57)+	106504658,A0A5G2R922,A0A5G2R922_PIG,AJ005403,CAA06518.1,CAA77279.1,CU633666,CU633666.1,CU633666.1-201,ENSSSCG00000011908,ENSSSCP00000012689,ENSSSCT00000013031,LOC100152449,O62629,Protease,Protease; Uncharacterized protein,UPI00000874A0,Uncharacterized protein,XP_020956191,Y18746,ssc:106504658
ENSSSCP00000013782	9823.ENSSSCP00000013782	Probable rna-binding protein eif1ad; Uncharacterized protein	https://smart.embl.de/smart/DDvec.cgi?smart=166:eIF1a(20|103)+	100623051,EIF1AD,ENSSSCG00000012962,ENSSSCP00000013782,ENSSSCT00000014168,F1RU32,F1RU32_PIG,Probable RNA-binding protein EIF1AD,Putative RNA-binding protein EIF1AD,Uncharacterized protein,XM_003122508.3,XM_003122509.3,XM_003353773.3,XM_003353774.3,XM_005660672.2,XM_005660674.2,XP_003122556.1,XP_003122557.1,XP_003353821,XP_003353821.1,XP_003353822.1,XP_005660729.1,XP_005660731.1,ssc:100623051
ENSSSCP00000016300	9823.ENSSSCP00000016300	Dna-directed rna polymerase i subunit rpa43; Uncharacterized protein	https://smart.embl.de/smart/DDvec.cgi?smart=335:Pfam_SHS2_Rpb7-N(54|123)+	100517907,DNA-directed RNA polymerase I subunit RPA43,ENSSSCG00000015372,ENSSSCP00000016300,ENSSSCT00000016747,F1SC14,F1SC14_PIG,NP_001230885,SHS2_Rpb7-N domain-containing protein,Ssc.55929,TWISTNB,Uncharacterized protein,XM_013979771.1,XP_013835225.1,ssc:100517907
ENSSSCP00000019567	9823.ENSSSCP00000019567	GC-rich sequence DNA-binding factor 2	http://smart.embl.de/smart/DDt.cgi?smart=243:	A0A287BQ32,A0A287BQ32_PIG,ENSSSCG00000021287,ENSSSCP00000019567,ENSSSCT00000023923,FP326655,FP326655.1,FP326655.1-201,GC-rich sequence DNA-binding factor 2,GCFC2,I3L6B6,LOC100624984,UPI00025DEB06,Uncharacterized protein,XP_003354802,XP_003354802.1
ENSSSCP00000021804	9823.ENSSSCP00000021804	Inositol 1,4,5-trisphosphate receptor type 1 isoform x1; Inositol 1,4,5-trisphosphate receptor type 1	https://smart.embl.de/smart/DDvec.cgi?smart=342:Pfam_RYDR_ITPR(1|136)+	397454,A0A5G2RCE3,A0A5G2RCE3_PIG,CU469024.2,CU469024.2-201,ENSSSCG00000023721,ENSSSCP00000021804,ENSSSCT00000028921,I3LCM9,ITPR1,Inositol 1,4,5-triphosphate receptor type 1,Inositol 1,4,5-trisphosphate receptor type 1,UPI00025DF697,Uncharacterized protein,XP_020924935,ssc:397454
ENSSSCP00000021867	9823.ENSSSCP00000021867	Uncharacterized protein	http://smart.embl.de/smart/DDt.cgi?smart=240:	CU606961.2,CU606961.2-201,ENSSSCG00000030216,ENSSSCP00000021867,ENSSSCT00000026950,I3LCU0,Ssc.2417,Ssc.93953,UPI00025DF8D3,Uncharacterized protein
ENSSSCP00000021953	9823.ENSSSCP00000021953	Udp-glucose glycoprotein glucosyltransferase 2; Uncharacterized protein	http://smart.embl.de/smart/DDt.cgi?smart=98:	A0A5G2Q988,A0A5G2Q988_PIG,CT971579.2,CT971579.2-201,CT971579.2-202,ENSSSCG00000028678,ENSSSCP00000021953,ENSSSCP00000022903,ENSSSCT00000022389,ENSSSCT00000029762,I3LD25,I3LFR1,UDP-glucose glycoprotein glucosyltransferase 2,UGGT2,UPI00025E12A4,UPI00025E12A5,Uncharacterized protein
ENSSSCP00000023718	9823.ENSSSCP00000023718	Uncharacterized protein	https://smart.embl.de/smart/DDvec.cgi?smart=207:SIGNAL(1|44)+Pfam_Lipocalin(67|202)+	A0A5K1TWC1,A0A5K1TWC1_PIG,AEMK01047526.1,AEMK01047526.1-201,APOD,Apo-D,Apolipoprotein D,ENSSSCG00000024821,ENSSSCP00000023718,ENSSSCT00000026932,I3LI19,UPI00025DEDBA,Uncharacterized protein
ENSSSCP00000024038	9823.ENSSSCP00000024038	Uncharacterized protein	https://smart.embl.de/smart/DDvec.cgi?smart=935:Pfam_Rap_GAP(148|329)+Pfam_CNH(421|720)+TRANS(768|785)+	AEMK01169245.1,AEMK01169245.1-201,ENSSSCG00000022012,ENSSSCP00000024038,ENSSSCT00000028582,I3LIY1,UPI00025E0B61,Uncharacterized protein
ENSSSCP00000025099	9823.ENSSSCP00000025099	Armadillo repeat-containing protein 10; Uncharacterized protein	https://smart.embl.de/smart/DDvec.cgi?smart=307:TRANS(7|29)+Pfam_Arm_2(50|302)+	100513998,ARMC10,Armadillo repeat-containing protein 10,Armadillo repeat-containing protein 10 isoform b,CU861937.2,CU861937.2-201,ENSSSCG00000028444,ENSSSCP00000025099,ENSSSCT00000031102,I3LLX9,I3LLX9_PIG,NM_001244923.1,NP_001231852,NP_001231852.1,Ssc.100069,Ssc.20409,Ssc.81585,Ssc.82633,Ssc.89064,Ssc.96481,Uncharacterized protein,XM_003482690.3,XP_003482738.1,ssc:100513998
ENSSSCP00000027363	9823.ENSSSCP00000027363	Complement c3 precursor; C3 plays a central role in the activation of the complement system. Its processing by C3 convertase is the central reaction in both classical and alternative complement pathways. After activation C3b can bind covalently, via its reactive thioester, to cell surface carbohydrates or immune aggregates (By similarity). [C3-beta-c]: Acts as a chemoattractant for neutrophils in…	https://smart.embl.de/smart/DDvec.cgi?smart=390:A2M_recep(125|220)+C345C(260|372)+	397072,ASP,Acylation stimulating protein,C3,C3-beta-c,C3a anaphylatoxin,C3adesArg,C3bc,CO3_PIG,CU694937,Complement C3,Complement C3 alpha chain,Complement C3 beta chain,Complement C3 precursor,Complement C3b alpha' chain,Complement C3c alpha' chain fragment 1,Complement C3c alpha' chain fragment 2,Complement C3d fragment,Complement C3dg fragment,Complement C3f fragment,Complement C3g fragment,Com…
EPB41L4A	9823.ENSSSCP00000020871	Erythrocyte membrane protein band 4.1 like 4A	http://smart.embl.de/smart/DDt.cgi?smart=165:	CU462932,CU856017.1,CU856017.1-201,ENSSSCG00000029860,ENSSSCP00000020871,ENSSSCT00000025962,EPB41L4A,EPB41L4A-201,Erythrocyte membrane protein band 4.1 like 4A,I3LA05,NBL4,UPI00025E0013,erythrocyte membrane protein band 4.1 like 4A
EPCAM	9823.ENSSSCP00000008996	Epithelial cell adhesion molecule; May act as a physical homophilic interaction molecule between intestinal epithelial cells (IECs) and intraepithelial lymphocytes (IELs) at the mucosal epithelium for providing immunological barrier as a first line of defense against mucosal infection. Plays a role in embryonic stem cells proliferation and differentiation. Up-regulates the expression of FABP5, MY…	https://smart.embl.de/smart/DDvec.cgi?smart=314:SIGNAL(1|22)+TY(96|139)+TRANS(266|288)+	403163,AB161197,BAD08374.1,CD326,EGP,ENSSSCG00000008429,ENSSSCP00000008996,ENSSSCT00000009230,EPCAM,EPCAM-001,EPCAM_PIG,Ep-CAM,Epithelial cell adhesion molecule,Epithelial cell adhesion molecule precursor,NM_214419,NM_214419.1,NP_999584,NP_999584.1,OTTSUSG00000002236,OTTSUST00000004631,Q75QW1,Ssc.51858,TACSTD1,TACSTD1-001,Tumor-associated calcium signal transducer 1,UPI0000237CF5,ssc:403163
EVPL	9823.ENSSSCP00000018215	annotation not available	https://smart.embl.de/smart/DDvec.cgi?smart=2059:COIL(37|70)+SPEC(140|226)+SPEC(229|330)+COIL(369|403)+COIL(473|505)+COIL(549|576)+COIL(936|1037)+COIL(1063|1157)+PLEC(1211|1252)+COIL(1290|1382)+COIL(1409|1478)+COIL(1499|1544)+COIL(1574|1646)+PLEC(1704|1739)+PLEC(1755|1789)+PLEC(1844|1881)+PLEC(1882|1919)+PLEC(1920|1957)+PLEC(1958|1995)+PLEC(1996|2033)+	100519916,ENSSSCG00000017192,ENSSSCP00000018215,ENSSSCT00000018717,EVPL,Envoplakin,F1RW07,F1RW07_PIG,LOW QUALITY PROTEIN: envoplakin,UPI00025DFBCF,XP_003131232,ssc:100519916
FAM114A1	9823.ENSSSCP00000009363	Family with sequence similarity 114, member A1	https://smart.embl.de/smart/DDvec.cgi?smart=562:Pfam_DUF719(125|299)+	100525173,A0A5G2QMA5,A0A5G2QMA5_PIG,ENSSSCG00000008785,ENSSSCP00000009363,ENSSSCT00000009611,F1S4J0,F1S4J0_PIG,FAM114A1,FAM114A1-201,Family with sequence similarity 114 member A1,Family with sequence similarity 114, member A1,LOC100525173,LOW QUALITY PROTEIN: protein NOXP20,Noxp20,Ssc.19323,Ssc.97351,UPI0001C96BF6,XM_003128921,XM_003128921.3,XP_003128969,XP_003128969.1,family with sequence simila…
FAM184B	9823.ENSSSCP00000028040	Family with sequence similarity 184 member B	https://smart.embl.de/smart/DDvec.cgi?smart=1017:Pfam_FAM184(2|206)+COIL(347|447)+COIL(538|713)+COIL(763|850)+	100627969,AEMK01136736,CU463823,ENSSSCG00000026232,ENSSSCP00000027249,ENSSSCP00000028040,ENSSSCT00000022757,ENSSSCT00000029582,FAM184B,Family with sequence similarity 184 member B,I3LT06,I3LV88,I3LV88_PIG,Protein FAM184B,Ssc.69640,UPI00025E0A95,UPI00025E0A96,Uncharacterized protein,XP_005674598,ssc:100627969
FAM195A	9823.ENSSSCP00000008538	Mapk regulated corepressor interacting protein 2 isoform x1; MAPK regulated corepressor interacting protein 2; Family with sequence similarity 195, member A	https://smart.embl.de/smart/DDvec.cgi?smart=156:Pfam_FAM195(57|153)+	100525039,C16orf14,ENSSSCG00000007995,ENSSSCP00000008538,ENSSSCT00000008762,F1RGT4,F1RGT4_PIG,FAM195A,FAM195A-201,Family with sequence similarity 195, member A,LOC100525039,MAPK regulated corepressor interacting protein 2,MCRIP2,MGC15416,UPI0001C96C2C,XM_003354653,XM_003354653.2,XM_003354653.4,XP_003354701,XP_003354701.1,family with sequence similarity 195, member A,ssc:100525039
FANCL	9823.ENSSSCP00000008958	E3 ubiquitin-protein ligase FANCL isoform X1; Fanconi anemia complementation group L	https://smart.embl.de/smart/DDvec.cgi?smart=330:Pfam_WD-3(1|250)+RING(262|317)+	100526164,2.3.2.27,A0A287B7H5,A0A287B7H5_PIG,CU928032,E3 ubiquitin-protein ligase FANCL ,E3 ubiquitin-protein ligase FANCL isoform X1,EC 2.3.2.27,ENSSSCG00000008394,ENSSSCP00000008958,ENSSSCT00000009191,F1SQL5,FA complementation group L,FANCL,LOC100526164,UPI00025DFE07,Uncharacterized protein,XP_003125167,XP_003125167.3,XP_020943867,ssc:100526164
FEM1B	9823.ENSSSCP00000019736	Protein fem-1 homolog b; Fem-1 homolog b (C. elegans)	https://smart.embl.de/smart/DDvec.cgi?smart=627:ANK(45|74)+ANK(87|116)+ANK(120|149)+ANK(153|182)+ANK(186|215)+ANK(218|246)+ANK(483|527)+ANK(531|570)+	100158096,ENSSSCG00000022419,ENSSSCP00000019736,ENSSSCT00000031923,FEM1B,FEM1B-201,Fem-1 homolog B,Fem-1 homolog b,Fem-1 homolog b (C. elegans),I3L6T4,I3L6T4_PIG,Protein fem-1 homolog B,Ssc.24666,Ssc.34719,Ssc.7302,Ssc.86683,UPI000155D81A,XM_003121751,XM_003121751.1,XM_003121751.3,XP_003121799,XP_003121799.1,fem-1 homolog b (C. elegans),ssc:100158096
FIS1	9823.ENSSSCP00000021929	Mitochondrial fission 1 protein; Involved in the fragmentation of the mitochondrial network and its perinuclear clustering	https://smart.embl.de/smart/DDvec.cgi?smart=166:Pfam_Fis1_TPR_N(33|65)+Pfam_Fis1_TPR_C(71|124)+	100622909,A0A287ADK7,A0A287ADK7_PIG,CGI-135,ENSSSCG00000027757,ENSSSCP00000021929,ENSSSCT00000028571,FIS1,FIS1-201,Fis1,H_NH0132A01.6,I3LD01,LOC100622909,Mitochondrial fission 1 protein,TTC11,UPI00025E0894,XM_013992306.1,XP_003362140,XP_003362140.1,XP_013847760.1,XP_020941922,ssc:100622909
FKBP3	9823.ENSSSCP00000005376	annotation not available	https://smart.embl.de/smart/DDvec.cgi?smart=121:Pfam_FKBP_C(18|118)+	100152728,5.2.1.8,EC 5.2.1.8,ENSSSCG00000004998,ENSSSCP00000005376,ENSSSCT00000005513,F1SI13,FK506-binding protein 3 ,FKBP3,I3LR51,I3LR51_PIG,NP_001231086,NP_001231086.1,Peptidyl-prolyl cis-trans isomerase FKBP3,Peptidylprolyl isomerase,Ssc.64891,UPI00025DFA24,ssc:100152728
FRMD4B	9823.ENSSSCP00000012269	Ferm domain-containing protein 4b isoform x2; FERM domain containing 4B	https://smart.embl.de/smart/DDvec.cgi?smart=982:B41(2|207)+FERM_C(211|312)+Pfam_DUF3338(342|476)+COIL(479|508)+	100524460,A0A287B6L4,A0A287B6L4_PIG,ENSSSCG00000011511,ENSSSCP00000012269,ENSSSCT00000012598,F1SFP5,FERM domain containing 4B,FERM domain-containing protein 4B,FERM domain-containing protein 4B isoform X2,FP003591,FRMD4B,FRMD4B-201,GRSP1,KIAA1013,Ssc.20113,Ssc.28629,UPI00025E0164,XM_003132316,XM_003132316.1,XP_003132364,XP_003132364.1,ssc:100524460
GATM	9823.ENSSSCP00000005032	Glycine amidinotransferase, mitochondrial; Catalyzes the biosynthesis of guanidinoacetate, the immediate precursor of creatine. Creatine plays a vital role in energy metabolism in muscle tissues. May play a role in embryonic and central nervous system development (By similarity)	http://smart.embl.de/smart/DDt.cgi?smart=423:	100126844,2.1.4.1,AAT39894.1,ABS83814.1,AGAT,AY625268,B3F4S6,EC 2.1.4.1,EF612462,ENSSSCG00000004672,ENSSSCP00000005032,ENSSSCT00000005158,GATM,GATM-201,GATM_PIG,Glycine amidinotransferase ,Glycine amidinotransferase, mitochondrial,L-arginine:glycine amidinotransferase,NM_001128442,NM_001128442.1,NP_001121914,NP_001121914.1,P50441,Q6IU00,Ssc.57420,Transamidinase,UPI0001756C78,ssc:100126844
GBE1	9823.ENSSSCP00000012785	1,4-alpha-glucan branching enzyme 1	https://smart.embl.de/smart/DDvec.cgi?smart=319:Pfam_CBM_48(33|96)+Pfam_Alpha-amylase(155|273)+	1,4-alpha-glucan branching enzyme ,1,4-alpha-glucan branching enzyme 1,1,4-alpha-glucan-branching enzyme,100156209,2.4.1.18,A0A480PP98,A0A480PP98_PIG,ACI02693.1,ACI02697.1,B5U2X4,B5U2X8,CU466470,EC 2.4.1.18,ENSSSCG00000012000,ENSSSCP00000012785,ENSSSCT00000013131,F1SK65,F1SK65_PIG,FJ159851,FJ159855,GBE1,GBE1-201,UPI00025E14B1,Uncharacterized protein,XP_020926442,ssc:100156209
GDI1	9823.ENSSSCP00000020252	Rab gdp dissociation inhibitor alpha isoform x1; Regulates the GDP/GTP exchange reaction of most RAB proteins by inhibiting the dissociation of GDP from them, and the subsequent binding of GTP	https://smart.embl.de/smart/DDvec.cgi?smart=447:Pfam_GDI(1|436)+	100623607,ENSSSCG00000030421,ENSSSCP00000020252,ENSSSCT00000027724,FLJ41411,GDI1,GDI1-201,GDIL,GDP dissociation inhibitor 1,I3L893,I3L893_PIG,LOC100623607,MRX41,MRX48,OPHN2,RABGDIA,Rab GDP dissociation inhibitor,Rab GDP dissociation inhibitor alpha isoform X1,Ssc.2093,UPI0002107613,XAP-4,XM_003360522,XM_003360522.1,XP_003360570,XP_003360570.1,ssc:100623607
GIPC2	9823.ENSSSCP00000019732	Pdz domain-containing protein gipc2 isoform x1; GIPC PDZ domain containing family, member 2	https://smart.embl.de/smart/DDvec.cgi?smart=315:PDZ(125|199)+	100625104,A0A287BNZ1,A0A287BNZ1_PIG,CU695021,CU929799,ENSSSCG00000027873,ENSSSCP00000019732,ENSSSCT00000029802,FLJ20075,GIPC PDZ domain containing family member 2,GIPC PDZ domain containing family, member 2,GIPC2,GIPC2-201,I3L6T0,LOC100625104,PDZ domain-containing protein GIPC,PDZ domain-containing protein GIPC2 isoform 1,PDZ domain-containing protein GIPC2 isoform X1,SEMCAP-2,Ssc.85709,UPI00025E…
GOLPH3L	9823.ENSSSCP00000007091	Golgi phosphoprotein 3-like isoform x1; Golgi phosphoprotein 3-like	https://smart.embl.de/smart/DDvec.cgi?smart=285:Pfam_GPP34(48|274)+	100153347,A0A287A0S1,A0A287A0S1_PIG,ENSSSCG00000006650,ENSSSCP00000007091,ENSSSCT00000007286,F1SS81,GOLPH3L,GOLPH3L-201,GPP34R,Golgi phosphoprotein 3,Golgi phosphoprotein 3 like,Golgi phosphoprotein 3-like,Golgi phosphoprotein 3-like isoform X1,LOC100153347,UPI0001E86D04,XM_003125775,XM_003125775.3,XM_005663495.2,XM_013997188.1,XP_003125823,XP_003125823.3,XP_005663552,XP_005663552.1,XP_013852642.…
GPI	9823.ENSSSCP00000003094	Glucose-6-phosphate isomerase; In the cytoplasm, catalyzes the conversion of glucose-6- phosphate to fructose-6-phosphate, the second step in glycolysis, and the reverse reaction during gluconeogenesis (By similarity). Besides it's role as a glycolytic enzyme, also acts as a secreted cytokine: acts as an angiogenic factor (AMF) that stimulates endothelial cell motility. Acts as a neurotrophic fac…	https://smart.embl.de/smart/DDvec.cgi?smart=558:Pfam_PGI(54|546)+	1GZD,1GZV,397602,5.3.1.9,AMF,Autocrine motility factor,CU929776.1,CU929776.1-201,EC 5.3.1.9,ENSSSCG00000002873,ENSSSCP00000003093,ENSSSCP00000003094,ENSSSCT00000003174,ENSSSCT00000003175,F1RNU9,G6PI_PIG,GPI,GPI-201,Glucose-6-phosphate isomerase,Glucose-6-phosphate isomerase ,NLK,NM_214330.1,NP_999495,NP_999495.1,Neuroleukin,P08059,PGI,PHI,Phosphoglucose isomerase,Phosphohexose isomerase,Q29556,UP…
GSPT2	9823.ENSSSCP00000013108	Eukaryotic peptide chain release factor gtp-binding subunit erf3b isoform x1; G1 to S phase transition 2	https://smart.embl.de/smart/DDvec.cgi?smart=684:Pfam_PAM2(104|121)+Pfam_GTP_EFTU_D2(499|566)+Pfam_GTP_EFTU_D3(572|680)+	100516529,CU914653,ENSSSCG00000012317,ENSSSCP00000013108,ENSSSCP00000028271,ENSSSCP00000028272,ENSSSCP00000028701,ENSSSCT00000013468,ENSSSCT00000032845,ENSSSCT00000035398,ENSSSCT00000036146,F1RUJ9,F1RUJ9_PIG,FLJ10441,G1 to S phase transition 2,GSPT2,GSPT2-001,GSPT2-002,GSPT2-003,GSPT2-201,K7GK98,K7GK99,K7GLH1,LOC100516529,OTTSUSG00000004565,OTTSUST00000011356,OTTSUST00000011357,OTTSUST00000011358…
GSTK1	9823.ENSSSCP00000017448	Glutathione S-transferase kappa 1	https://smart.embl.de/smart/DDvec.cgi?smart=226:Pfam_DSBA(7|211)+	100521480,2.5.1.18,EC 2.5.1.18,ENSSSCG00000016466,ENSSSCP00000017448,ENSSSCT00000017929,F1SRV4,F1SRV4_PIG,GST13,GSTK1,GSTK1-201,Glutathione S-transferase kappa,Glutathione S-transferase kappa 1,Glutathione S-transferase kappa 1 ,LOC100521480,NM_001315574.1,NP_001302503,NP_001302503.1,UPI0001C98A68,XM_003134573,XM_003134573.1,XM_003134573.3,XP_003134621,XP_003134621.1,XP_003134622,XP_003134622.1,X…
GSTP1	9823.ENSSSCP00000013714	Glutathione s-transferase p-like isoform x1; Conjugation of reduced glutathione to a wide number of exogenous and endogenous hydrophobic electrophiles. Regulates negatively CDK5 activity via p25/p35 translocation to prevent neurodegeneration (By similarity)	https://smart.embl.de/smart/DDvec.cgi?smart=196:Pfam_GST_N(1|61)+Pfam_GST_C_3(84|183)+	100739163,2.5.1.18,2GSR,CU856401.3,CU856401.3-201,EC 2.5.1.18,ENSSSCG00000012897,ENSSSCP00000013714,ENSSSCT00000014100,F1RVN0,F1RVN0_PIG,GACC01000377,GST P1-1,GST class-pi,GSTP1,GSTP1-201,GSTP1_PIG,Glutathione S-transferase P,Glutathione S-transferase P ,Glutathione S-transferase P-like isoform X1,JAA74207.1,LOC100739163,M3V836,P80031,UPI00025DF266,Uncharacterized protein,XM_003480657,XM_00348065…
GSTT1	9823.ENSSSCP00000010737	Glutathione s-transferase theta-1; Belongs to the GST superfamily	https://smart.embl.de/smart/DDvec.cgi?smart=240:Pfam_GST_N_3(5|83)+Pfam_GST_C(112|200)+	100153094,2.5.1.18,EC 2.5.1.18,ENSSSCG00000010064,ENSSSCP00000010737,ENSSSCT00000011025,F1RL37,F1RL37_PIG,GSTT1,Glutathione S-transferase ,Glutathione S-transferase theta-1,LOC100153094,NM_001315568.1,NP_001302497,NP_001302497.1,Ssc.37824,UPI00017F0A1C,XM_001929370,XM_001929370.1,XP_001929405,XP_001929405.1,ssc:100153094
HARS2	9823.ENSSSCP00000015293	Probable histidine--trna ligase, mitochondrial isoform x1; histidyl-tRNA synthetase 2, mitochondrial	https://smart.embl.de/smart/DDvec.cgi?smart=506:Pfam_tRNA-synt_His(62|390)+Pfam_HGTP_anticodon(411|502)+	100521256,6.1.1.21,EC 6.1.1.21,ENSSSCG00000014376,ENSSSCP00000015293,ENSSSCT00000015706,F1RGD8,F1RGD8_PIG,HARS2,HARS2-201,HARSL,HARSR,HO3,Histidyl-tRNA synthetase ,Histidyl-tRNA synthetase 2, mitochondrial,LOC100521256,Probable histidine--tRNA ligase,UPI0001C98467,XM_003124048.5,XP_003124096,XP_003124096.1,histidyl-tRNA synthetase 2, mitochondrial,mitochondrial isoform X1,ssc:100521256
HAUS6	9823.ENSSSCP00000005561	Haus augmin-like complex subunit 6 isoform x1; HAUS augmin like complex subunit 6	https://smart.embl.de/smart/DDvec.cgi?smart=956:Pfam_HAUS6_N(14|239)+	100153687,A0A5G2QNR3,A0A5G2QNR3_PIG,ENSSSCG00000005173,ENSSSCP00000005561,ENSSSCT00000005703,F1SNE8,F1SNE8_PIG,HAUS augmin like complex subunit 6,HAUS augmin-like complex subunit 6,HAUS augmin-like complex subunit 6 isoform X1,HAUS6,Ssc.71655,UPI00017F0619,Uncharacterized protein,XM_001928749,XM_001928749.3,XM_001928749.5,XP_001928784,XP_001928784.1,ssc:100153687
HBE1	9823.ENSSSCP00000015648	Hemoglobin subunit epsilon; Hemoglobin epsilon chain is a beta-type chain found in early embryos	https://smart.embl.de/smart/DDvec.cgi?smart=147:Pfam_Globin(8|112)+	407067,ENSSSCG00000014726,ENSSSCP00000015648,ENSSSCT00000016077,Epsilon-globin,F1RII6,HBE,HBE1,HBE1-201,HBE_PIG,Hemoglobin epsilon chain,Hemoglobin subunit epsilon,Hemoglobin, epsilon 1,NM_214447,NM_214447.1,NP_999612,NP_999612.1,P02101,P04246,Q29039,Ssc.23691,UPI0001C9828B,hemoglobin, epsilon 1,ssc:407067
HDDC2	9823.ENSSSCP00000004562	Hd domain-containing protein 2 isoform x3; Uncharacterized protein; HD domain containing 2	https://smart.embl.de/smart/DDvec.cgi?smart=205:HDc(43|158)+	100514692,C6orf74,CGI-130,CU638834,ENSSSCG00000004224,ENSSSCP00000004562,ENSSSCT00000004669,F1S2V3,F1S2V3_PIG,HD domain containing 2,HD domain-containing protein 2,HD domain-containing protein 2 isoform X3,HDDC2,HDDC2-201,LOC100514692,Putative hydrolases of HD superfamily,UPI0001C95EC2,Uncharacterized protein,XM_003121220,XM_003121220.3,XM_003121220.5,XP_003121268,XP_003121268.1,dJ167O5.2,ssc:100…
HIST2H2AB	9823.ENSSSCP00000007111	Histone h2a type 2-b; Belongs to the histone H2A family	https://smart.embl.de/smart/DDvec.cgi?smart=130:H2A(3|123)+	100154181,ENSSSCG00000024775,ENSSSCP00000007111,ENSSSCT00000007306,F2Z5L6,F2Z5L6_PIG,HIST2H2AB,HIST2H2AB-201,Histone H2A,Histone H2A type 2-B,Histone cluster 2, H2ab,LOC100154181,UPI000007478E,XM_001926669,XM_001926669.3,XM_013997199.1,XP_001926704,XP_001926704.1,XP_013852653.1,XP_020945584,histone cluster 2, H2ab,ssc:100154181
HMGA1	9823.ENSSSCP00000001656	High mobility group protein hmg-i/hmg-y isoform 1; Sus scrofa high mobility group AT-hook 1 (HMGA1), transcript variant 1, mRNA	https://smart.embl.de/smart/DDvec.cgi?smart=96:AT_hook(23|35)+AT_hook(44|56)+AT_hook(70|82)+	100157848,ACE76956.1,ADE93010.1,B6CVL5,D5KJI2,ENSSSCG00000001526,ENSSSCP00000001655,ENSSSCP00000001656,ENSSSCT00000001699,ENSSSCT00000001700,EU559627,GU565973,HMGA1,HMGA1-201,High mobility group AT-hook protein 1,NM_001185154,NM_001185154.1,NM_001185155,NM_001185155.1,NP_001172083,NP_001172083.1,NP_001172084,NP_001172084.1,Ssc.1289,UPI00017EFDD2,ssc:100157848
HNRNPUL1	9823.ENSSSCP00000027650	Heterogeneous nuclear ribonucleoprotein U-like 1	https://smart.embl.de/smart/DDvec.cgi?smart=865:SAP(3|37)+SPRY(258|391)+	E1B-AP5,E1BAP5,ENSSSCG00000030049,ENSSSCP00000027650,ENSSSCT00000025796,FLJ12944,HNRNPUL1,HNRNPUL1-201,HNRPUL1,Heterogeneous nuclear ribonucleoprotein U-like 1,I3LU51,UPI00025DF245,heterogeneous nuclear ribonucleoprotein U-like 1
HPRT1	9823.ENSSSCP00000025410	Hypoxanthine-guanine phosphoribosyltransferase; Converts guanine to guanosine monophosphate, and hypoxanthine to inosine monophosphate. Transfers the 5-phosphoribosyl group from 5- phosphoribosylpyrophosphate onto the purine. Plays a central role in the generation of purine nucleotides through the purine salvage pathway (By similarity)	https://smart.embl.de/smart/DDvec.cgi?smart=238:Pfam_Pribosyltran(55|216)+	2.4.2.8,397351,A0SNU9,AAD30159.1,ABA64454.1,AF143818,DQ178126,EC 2.4.2.8,ENSSSCG00000027175,ENSSSCP00000025410,ENSSSCT00000030343,HGPRT,HGPRTase,HPRT,HPRT1,HPRT1-201,HPRT_PIG,Hypoxanthine phosphoribosyltransferase ,Hypoxanthine-guanine phosphoribosyltransferase,I3LMT8,NM_001032376.2,NP_001027548,NP_001027548.1,Q00P25,Q45FY6,Q9XSI4,UPI00025DEAB9,hypoxanthine-guanine phosphoribosyltransferase,ssc:3…
HRSP12	9823.ENSSSCP00000006491	2-iminobutanoate/2-iminopropanoate deaminase; Heat-responsive protein 12	https://smart.embl.de/smart/DDvec.cgi?smart=137:Pfam_Ribonuc_L-PSP(11|129)+	100158002,2-iminobutanoate/2-iminopropanoate deaminase,2-iminobutanoate/2-iminopropanoate deaminase ,3.5.99.10,A0A286ZNH3,A0A286ZNH3_PIG,EC 3.5.99.10,ENSSSCG00000006079,ENSSSCP00000006491,ENSSSCT00000006670,F1S0M2,HRSP12,HRSP12-201,Heat-responsive protein 12,LOC100158002,P14.5,PSP,RIDA,Reactive intermediate imine deaminase A homolog,Ribonuclease UK114,UK114,UPI00017EFB08,XM_001928953,XM_001928953…
HSD3B1	9823.ENSSSCP00000007165	3beta-hydroxy-Delta5-steroid dehydrogenase / steroid Delta-isomerase; 3 beta-hydroxysteroid dehydrogenase/Delta 5-->4-isomerase; 3-beta-HSD is a bifunctional enzyme, that catalyzes the oxidative conversion of Delta(5)-ene-3-beta-hydroxy steroid, and the oxidative conversion of ketosteroids. The 3-beta-HSD enzymatic system plays a crucial role in the biosynthesis of all classes of hormonal steroids	https://smart.embl.de/smart/DDvec.cgi?smart=373:Pfam_KR(5|134)+	1.1.1.145,3-beta-HSD,3-beta-hydroxy-5-ene steroid dehydrogenase,3-beta-hydroxy-Delta(5)-steroid dehydrogenase,3B-HSD,3BHS_PIG,3b-HSD,445539,5.3.3.1,AAF37295.2,AB529538,AF232699,BAI47718.1,D0G6Y4,Delta-5-3-ketosteroid isomerase,EC 1.1.1.145,EC 5.3.3.1,ENSSSCG00000006719,ENSSSCP00000007165,ENSSSCP00000029653,ENSSSCP00000030957,ENSSSCP00000031009,ENSSSCT00000007360,ENSSSCT00000033231,ENSSSCT00000036…
IDH1	9823.ENSSSCP00000022058	Isocitrate dehydrogenase [nadp] cytoplasmic isoform x2; Isocitrate dehydrogenase 1 (NADP+), soluble; Belongs to the isocitrate and isopropylmalate dehydrogenases family	https://smart.embl.de/smart/DDvec.cgi?smart=428:Iso_dh(23|415)+	1.1.1.42,102166364,A0A287A8M1,A0A287A8M1_PIG,EC 1.1.1.42,ENSSSCG00000023264,ENSSSCP00000022058,ENSSSCT00000026412,I3LDC7,I3LDC7_PIG,IDH1,IDH1-201,Isocitrate dehydrogenase ,Isocitrate dehydrogenase 1 (NADP+), soluble,Isocitrate dehydrogenase [NADP],Ssc.3518,Ssc.89779,UPI00025DF517,XM_003483719,XM_003483719.1,XM_003483720,XM_003483720.1,XM_003483721,XM_003483721.1,XP_003483767,XP_003483767.1,XP_003…
IFI44L	9823.ENSSSCP00000025283	Interferon-induced protein 44-like isoform x2; Interferon-induced protein 44-like	https://smart.embl.de/smart/DDvec.cgi?smart=439:Pfam_TLD(26|122)+	100511267,A0A287A472,A0A287A472_PIG,C1orf29,ENSSSCG00000027660,ENSSSCP00000025283,ENSSSCT00000029270,GS3686,I3LMG2,IFI44L,IFI44L-201,Interferon induced protein 44 like,Interferon-induced protein 44-like,Interferon-induced protein 44-like isoform X2,Ssc.10588,UPI00025E185E,XM_003127919,XM_003127919.1,XP_003127967,XP_003127967.1,interferon-induced protein 44-like,ssc:100511267
IGFBP2	9823.ENSSSCP00000026205	Insulin-like growth factor-binding protein 2 precursor; May have both growth-inhibiting and growth-promoting effects, depending on tissue type; increases IGF-induced DNA synthesis in the uterine epithelium. IGF-binding proteins prolong the half-life of the IGFs and have been shown to either inhibit or stimulate the growth promoting effects of the IGFs on cell culture. They alter the interaction o…	https://smart.embl.de/smart/DDvec.cgi?smart=212:TY(145|197)+	397064,ENSSSCG00000026123,ENSSSCP00000026205,ENSSSCT00000025060,I3LQ27,IBP-2,IBP2,IBP2_PIG,IGF-binding protein 2,IGFBP-2,IGFBP2,IGFBP2-201,Insulin-like growth factor-binding protein 2,NM_214003,NM_214003.1,NP_999168,NP_999168.1,P24853,Q9XSC7,Ssc.47,UPI00025DEA5C,pIGFBP-2,ssc:397064
IMMT	9823.ENSSSCP00000027120	Micos complex subunit mic60 isoform x2; Component of the MICOS complex, a large protein complex of the mitochondrial inner membrane that plays crucial roles in the maintenance of crista junctions, inner membrane architecture, and formation of contact sites to the outer membrane	https://smart.embl.de/smart/DDvec.cgi?smart=734:Pfam_Mitofilin(25|715)+	100738124,A0A287AMM6,A0A287AMM6_PIG,ENSSSCG00000024564,ENSSSCP00000027120,ENSSSCT00000030815,FP326737,HMP,I3LSM7,IMMT,IMMT-201,Inner membrane protein, mitochondrial,MICOS complex subunit MIC60,MICOS complex subunit MIC60 isoform X2,MINOS2,Mitofilin,P87,P89,Ssc.55150,UPI00025DEFC7,XM_003481170,XM_003481170.1,XP_003481218,XP_003481218.1,inner membrane protein, mitochondrial,ssc:100738124
IMP3	9823.ENSSSCP00000002051	IMP3, U3 small nucleolar ribonucleoprotein; Functions as an U snRNP-specific nuclear import adapter. Involved in the trimethylguanosine (m3G)-cap-dependent nuclear import of U snRNPs. Binds specifically to the terminal m3G-cap U snRNAs	https://smart.embl.de/smart/DDvec.cgi?smart=184:Ribosomal_S4(4|108)+S4(109|176)+	100151831,100157075,BRMS2,C15orf12,CU582918,ENSSSCG00000001876,ENSSSCP00000002051,ENSSSCT00000002101,F1SJ73,F1SJ73_PIG,FLJ10968,IMP3,IMP3, U3 small nucleolar ribonucleoprotein,IMP3-201,MRPS4,NM_001243292,NM_001243292.1,NP_001230221,NP_001230221.1,RNA U transporter 1,S4 RNA-binding domain-containing protein,SNUPN,Snurportin-1,Ssc.2208,UPI00017F04B8,XP_001929271.1,ssc:100151831
INPP1	9823.ENSSSCP00000017004	Uncharacterized protein; Inositol polyphosphate-1-phosphatase	https://smart.embl.de/smart/DDvec.cgi?smart=402:Pfam_Inositol_P(58|384)+	100514878,3.1.3.57,CU915657,EC 3.1.3.57,ENSSSCG00000016050,ENSSSCP00000017004,ENSSSCT00000017475,F1SN51,F1SN51_PIG,INPP1,INPP1-201,Inositol polyphosphate 1-phosphatase,Inositol polyphosphate 1-phosphatase ,Inositol polyphosphate 1-phosphatase isoform X1,Inositol polyphosphate-1-phosphatase,LOC100738014,NM_001245012.1,NP_001231941,NP_001231941.1,UPI0001C989B3,Uncharacterized protein,XM_005672032.2…
INS	9823.ENSSSCP00000025428	Insulin precursor; Insulin decreases blood glucose concentration. It increases cell permeability to monosaccharides, amino acids and fatty acids. It accelerates glycolysis, the pentose phosphate cycle, and glycogen synthesis in liver	https://smart.embl.de/smart/DDvec.cgi?smart=32:IlGF(1|31)+	1B17,1B18,1B19,1B2A,1B2B,1B2C,1B2D,1B2E,1B2F,1B2G,1DEI,1IZA,1IZB,1M5A,1MPJ,1SDB,1WAV,1ZEI,1ZNI,2EFA,2G4M,2TCI,2ZPP,397415,3FHP,3GKY,3INS,3MTH,3RTO,3T2A,4A7E,4INS,5D52,5D53,5D54,5D5E,5FB6,5LIS,6INS,7INS,9INS,ENSSSCG00000021171,ENSSSCP00000025428,ENSSSCT00000031129,I3LMV6,INS,INS_PIG,Insulin,Insulin A chain,Insulin B chain,Insulin precursor,NM_001109772,NM_001109772.1,NP_001103242,NP_001103242.1,P0…
JAGN1	9823.ENSSSCP00000012317	Low quality protein: protein jagunal homolog 1; Jagunal homolog 1 (Drosophila)	https://smart.embl.de/smart/DDvec.cgi?smart=183:Pfam_Jagunal(1|177)+	100739758,A0A287BDP1,A0A287BDP1_PIG,ENSSSCG00000011558,ENSSSCP00000012317,ENSSSCT00000012649,F1SQE1,FLJ14602,GL009,JAGN1,JAGN1-201,Jagunal homolog 1 (Drosophila),LOC100521991,LOW QUALITY PROTEIN: protein jagunal homolog 1,Ssc.24352,UPI0001C97809,Uncharacterized protein,XM_003132358,XM_003132358.1,XP_003132406,XP_003132406.1,XP_020924971,jagunal homolog 1 (Drosophila),ssc:100739758
JTB	9823.ENSSSCP00000006993	Sus scrofa jumping translocation breakpoint (JTB), mRNA	https://smart.embl.de/smart/DDvec.cgi?smart=146:SIGNAL(1|30)+Pfam_JTB(37|143)+	100145894,A0A287AGK4,A0A287AGK4_PIG,ACC66199.1,B2MU85,B2MU85_PIG,ENSSSCG00000006559,ENSSSCP00000006993,ENSSSCT00000007186,EU616815,JTB,JTB-201,Jumping translocation breakpoint,NM_001128468,NM_001128468.1,NP_001121940,NP_001121940.1,Protein JTB precursor,Ssc.1589,Ssc.95656,UPI0001739DEB,Uncharacterized protein,ssc:100145894
KCTD12	9823.ENSSSCP00000010111	Potassium channel tetramerization domain containing 12	https://smart.embl.de/smart/DDvec.cgi?smart=326:BTB(33|136)+	100524761,BTB/POZ domain-containing protein KCTD12,BTB/POZ domain-containing protein KCTD8/12/16,C13orf2,CT956058,ENSSSCG00000009468,ENSSSCP00000010111,ENSSSCT00000010381,F1RHE6,F1RHE6_PIG,KCTD12,KCTD12-201,KIAA1778,LOC100524761,PFET1,UPI0001C97440,XM_003131031,XM_003131031.1,XP_003131079,XP_003131079.1,XP_020921390,ssc:100524761
KIF23	9823.ENSSSCP00000005344	Kinesin-like protein; Kinesin family member 23; Belongs to the TRAFAC class myosin-kinesin ATPase superfamily. Kinesin family	https://smart.embl.de/smart/DDvec.cgi?smart=953:KISc(23|444)+COIL(542|619)+Pfam_MKLP1_Arf_bdg(797|900)+	100522116,CU638844,ENSSSCG00000004969,ENSSSCP00000005344,ENSSSCT00000005481,F1SIT8,F1SIT8_PIG,KIF23,KIF23-201,KNSL5,Kinesin family member 23,Kinesin-like protein,Kinesin-like protein KIF23 isoform X1,MKLP-1,MKLP1,UPI00025DF37A,XM_003121763,XM_003121763.2,XP_003121811,XP_003121811.2,XP_013848794,kinesin family member 23,ssc:100522116
KLHL14	9823.ENSSSCP00000004040	Kelch-like family member 14	https://smart.embl.de/smart/DDvec.cgi?smart=630:BTB(33|183)+BACK(191|281)+Kelch(325|374)+Kelch(375|426)+Kelch(427|473)+Kelch(474|520)+Kelch(521|572)+Kelch(573|622)+	100518133,CU929793,ENSSSCG00000003733,ENSSSCP00000004040,ENSSSCT00000004133,F1SAK5,F1SAK5_PIG,KIAA1384,KLHL14,KLHL14-201,Kelch like family member 14,Kelch-like family member 14,Kelch-like protein 14,Ssc.24720,UPI0001C95D44,XM_003127890,XM_003127890.3,XM_003127890.5,XP_003127938,XP_003127938.3,kelch-like family member 14,ssc:100518133
KPNA2	9823.ENSSSCP00000026961	Importin subunit alpha-1/8; Importin subunit alpha; Functions in nuclear protein import	https://smart.embl.de/smart/DDvec.cgi?smart=349:ARM(8|49)+ARM(51|91)+ARM(93|131)+ARM(141|180)+ARM(182|222)+ARM(224|264)+ARM(266|306)+ARM(309|349)+	397218,A0A287AHI1,A0A287AHI1_PIG,AEMK01000428.1,AEMK01000428.1-201,ENSSSCG00000029005,ENSSSCP00000026961,ENSSSCT00000022690,I3LS70,I3LS70_PIG,IPOA1,Importin subunit alpha,Importin subunit alpha-1,Importin subunit alpha-1/8,KPNA2,KPNA2-201,NM_001163404,NM_001163404.1,NP_001156876,NP_001156876.1,QIP2,RCH1,SRP1alpha,Ssc.15824,UPI00025DEBD9,ssc:397218
KRR1	9823.ENSSSCP00000000551	KRR1 small subunit processome component homolog; Required for 40S ribosome biogenesis. Involved in nucleolar processing of pre-18S ribosomal RNA and ribosome assembly	https://smart.embl.de/smart/DDvec.cgi?smart=375:KH(133|205)+	100523737,A0A287BCI5,A0A287BCI5_PIG,ENSSSCG00000000520,ENSSSCP00000000551,ENSSSCT00000000562,F1SGD9,HRB2,KRR-R motif-containing protein 1,KRR1,KRR1 small subunit processome component,KRR1 small subunit processome component homolog,KRR1-201,RIP-1,Ribosomal RNA assembly protein,Ssc.51480,UPI0001C9522B,XM_003126388,XM_003126388.1,XM_003126388.3,XP_003126436,XP_003126436.1,ssc:100523737
LACTB2	9823.ENSSSCP00000006602	Endoribonuclease lactb2; Uncharacterized protein; Lactamase, beta 2	https://smart.embl.de/smart/DDvec.cgi?smart=288:Lactamase_B(30|199)+	100153212,3.1.27.-,CGI-83,EC 3.1.27.-,ENSSSCG00000006192,ENSSSCP00000006602,ENSSSCT00000006786,Endoribonuclease LACTB2,Endoribonuclease LACTB2 ,F1RU12,F1RU12_PIG,LACTB2,LACTB2-201,Lactamase, beta 2,NM_001243410,NM_001243410.1,NP_001230339,NP_001230339.1,Ssc.26985,Ssc.51981,UPI00017EF969,Uncharacterized protein,lactamase, beta 2,ssc:100153212
LAMC2	9823.ENSSSCP00000016492	Laminin subunit gamma-2; Laminin subunit gamma 2	https://smart.embl.de/smart/DDvec.cgi?smart=1165:EGF_Lam(2|55)+EGF_Lam(58|102)+EGF_Lam(113|158)+LamB(219|344)+EGF_like(344|387)+EGF_like(391|434)+EGF_Lam(436|488)+EGF_Lam(491|544)+EGF_Lam(547|584)+COIL(586|693)+COIL(744|759)+COIL(924|958)+COIL(1013|1042)+	100624264,CU984578,ENSSSCG00000015556,ENSSSCP00000016492,ENSSSCT00000016946,F1S662,F1S662_PIG,I3LME4,LAMC2,LOC100514975,Laminin subunit gamma 2,Laminin subunit gamma-2,Laminin subunit gamma-2 isoform a,Laminin, gamma 2,Ssc.39901,Ssc.96752,Ssc.9784,UPI0001C981DF,Uncharacterized protein,XM_003130365,XM_003130365.2,XP_003130413,XP_003130413.2,XP_020919456,ssc:100624264
LAMP2	9823.ENSSSCP00000024938	Lysosome-associated membrane glycoprotein 2 isoform 1 precursor; Lysosomal-associated membrane protein 2	https://smart.embl.de/smart/DDvec.cgi?smart=411:SIGNAL(1|28)+Pfam_Lamp(110|411)+	100154598,A0A287B836,A0A287B836_PIG,CD107b,ENSSSCG00000012604,ENSSSCP00000013402,ENSSSCP00000024938,ENSSSCP00000029056,ENSSSCP00000029705,ENSSSCP00000030199,ENSSSCP00000030465,ENSSSCT00000013783,ENSSSCT00000028376,ENSSSCT00000032655,ENSSSCT00000033813,ENSSSCT00000035034,ENSSSCT00000035360,ENSSSCT00000035510,F1RUC0,I3LLG9,K7GMG4,K7GP93,K7GQM7,LAMP2,LAMP2-001,LAMP2-002,LAMP2-003,LAMP2-004,LAMP2-005…
LGMN	9823.ENSSSCP00000002653	Legumain	https://smart.embl.de/smart/DDvec.cgi?smart=270:SIGNAL(1|17)+Pfam_Peptidase_C13(29|270)+	100154477,3.4.22.34,CU467720,CU571237.1,CU571237.1-201,EC 3.4.22.34,ENSSSCG00000002452,ENSSSCP00000002653,ENSSSCT00000002722,F1SD70,F1SD70_PIG,I3LKM9,I3LKM9_PIG,LGMN,Legumain,Legumain ,Ssc.74956,Ssc.82770,UPI00025DFCF2,Uncharacterized protein,XM_001927082,XM_001927082.4,XP_001927117,XP_001927117.4,XP_005656508.1,ssc:100154477
LINC00493	9823.ENSSSCP00000021742	Small integral membrane protein 26; Long intergenic non-protein coding RNA 493	https://smart.embl.de/smart/DDvec.cgi?smart=92:TRANS(13|32)+	ENSSSCG00000025589,ENSSSCP00000021742,ENSSSCT00000028450,FP102111.1,FP102111.1-201,I3LCG7,I3LCG7_PIG,LINC00493,LINC00493-201,LOC100524915,Long intergenic non-protein coding RNA 493,SMIM26,Small integral membrane protein 26,Ssc.34875,UPI00017F0382,XM_003134280,XM_003134280.1,XP_003134328,XP_003134328.1,long intergenic non-protein coding RNA 493
LIPG	9823.ENSSSCP00000027699	Endothelial lipase precursor; Uncharacterized protein; Lipase, endothelial	https://smart.embl.de/smart/DDvec.cgi?smart=501:Pfam_Lipase(14|345)+Pfam_PLAT(350|482)+	100155736,3.1.1.3,CU914253,EC 3.1.1.3,EDL,EL,ENSSSCG00000004509,ENSSSCP00000004864,ENSSSCP00000022566,ENSSSCP00000023372,ENSSSCP00000027699,ENSSSCT00000004981,ENSSSCT00000023900,ENSSSCT00000029856,ENSSSCT00000031390,Endothelial lipase ,Endothelial lipase precursor,F1RPQ9,I3LES7,I3LH28,I3LUA0,I3LUA0_PIG,LIPG,LIPG-201,LIPG-202,LIPG-203,LIPG-204,Lipase G, endothelial type,Lipase, endothelial,NM_0012…
LOC100624226	9823.ENSSSCP00000010284	Tumor necrosis factor receptor superfamily member 10b-like isoform x1; Uncharacterized protein	https://smart.embl.de/smart/DDvec.cgi?smart=449:TRANS(43|62)+TNFR(102|142)+TNFR(144|183)+DEATH(337|431)+	100624226,CU326374,CU326374.1,CU326374.1-201,ENSSSCG00000009633,ENSSSCP00000010284,ENSSSCT00000010560,F1RM98,F1RM98_PIG,LOC100624226,Ssc.90392,UPI0001C971C1,Uncharacterized protein,XM_005670423.2,XM_005670430.2,XP_005670480.1,XP_005670487,XP_005670487.1,ssc:100624226
LRP2	9823.ENSSSCP00000016881	Low quality protein: low-density lipoprotein receptor-related protein 2; Multiligand endocytic receptor (By similarity). Acts together with CUBN to mediate endocytosis of high-density lipoproteins (By similarity). Mediates receptor-mediated uptake of polybasic drugs such as aprotinin, aminoglycosides and polymyxin B (By similarity). In the kidney, mediates the tubular uptake and clearance of lept…	https://smart.embl.de/smart/DDvec.cgi?smart=214:LDLa(2|39)+LDLa(46|85)+LDLa(87|127)+LDLa(132|169)+EGF(174|211)+	100519689,C0HL13,CU915387,CU915387.1,CU915387.1-201,ENSSSCG00000015929,ENSSSCP00000016881,ENSSSCT00000017345,F1S1W0,Glycoprotein 330,LRP-2,LRP2,LRP2_PIG,Low density lipoprotein-related protein 2,Megalin,Ssc.4289,UPI00025E01C0,Uncharacterized protein,XP_020931970,gp330,ssc:100519689
LRRC32	9823.ENSSSCP00000015789	Leucine-rich repeat-containing protein 32; Leucine rich repeat containing 32	https://smart.embl.de/smart/DDvec.cgi?smart=663:SIGNAL(1|17)+LRRNT(22|54)+LRR(73|96)+LRR(97|123)+LRR(124|148)+LRR(150|172)+LRR(174|196)+LRR(197|220)+LRR(265|287)+LRR(315|338)+LRR(339|361)+LRR(363|384)+LRR_TYP(386|409)+LRR(410|434)+LRR(443|466)+LRR(514|536)+LRR(537|559)+TRANS(630|652)+	100522452,A0A287A6X8,A0A287A6X8_PIG,D11S833E,ENSSSCG00000014869,ENSSSCP00000015789,ENSSSCT00000016222,F1SUL2,F1SUL2_PIG,GARP,LRRC32,LRRC32-201,Leucine rich repeat containing 32,Leucine-rich repeat-containing protein 32,Ssc.93908,UPI0001E878C9,XP_003129719,XP_003129719.1,XP_013834615.1,XP_013834616.1,XP_013834617.1,XP_013834618.1,leucine rich repeat containing 32,ssc:100522452
LRRC8D	9823.ENSSSCP00000007372	Volume-regulated anion channel subunit lrrc8d; Uncharacterized protein	https://smart.embl.de/smart/DDvec.cgi?smart=858:Pfam_Pannexin_like(1|384)+LRR(657|680)+LRR(682|704)+LRR_TYP(705|728)+LRR(729|750)+LRR_TYP(751|774)+LRR(775|796)+LRR(797|820)+	100737439,A0A286ZWM5,A0A286ZWM5_PIG,CU137639,CU137639.1,CU137639.1-201,CU469047,ENSSSCG00000024047,ENSSSCP00000007372,ENSSSCT00000007573,F1S4E5,LOC100737439,LRRC8D,Leucine rich repeat containing 8 VRAC subunit D,SSC.23815,Ssc.98454,UPI00017EFBB8,Uncharacterized protein,Volume-regulated anion channel,Volume-regulated anion channel subunit LRRC8D,XM_001929164,XM_001929164.2,XM_003125914,XM_00312591…
MAIP1	9823.ENSSSCP00000017044	M-aaa protease-interacting protein 1, mitochondrial; Matrix AAA peptidase interacting protein 1	https://smart.embl.de/smart/DDvec.cgi?smart=288:SIGNAL(1|21)+	100522576,A0A286ZYM2,A0A286ZYM2_PIG,ENSSSCG00000016088,ENSSSCP00000017044,ENSSSCT00000017516,F1SI71,LOC100522576,MAIP1,Matrix AAA peptidase interacting protein 1,Ssc.52438,UPI0001C98A60,Uncharacterized protein,XM_003133571,XM_003133571.1,XM_003133571.3,XP_003133619,XP_003133619.1,ssc:100522576
MELK	9823.ENSSSCP00000005737	Maternal embryonic leucine zipper kinase isoform x1; Non-specific serine/threonine protein kinase; Maternal embryonic leucine zipper kinase	https://smart.embl.de/smart/DDvec.cgi?smart=652:S_TKc(11|265)+Pfam_KA1(608|652)+	100519998,2.7.11.1,CU405707,CU694794,CU914443,EC 2.7.11.1,ENSSSCG00000005344,ENSSSCP00000005737,ENSSSCT00000005883,F1ST84,F1ST84_PIG,KIAA0175,MELK,MELK-201,Maternal embryonic leucine zipper kinase,Maternal embryonic leucine zipper kinase ,Non-specific serine/threonine protein kinase,Ssc.22206,UPI0001C96459,XM_003480551,XM_003480551.1,XM_003480552,XM_003480552.1,XP_003122066,XP_003122066.3,XP_0034…
MET	9823.ENSSSCP00000017620	Receptor tyrosine kinase that transduces signals from the extracellular matrix into the cytoplasm by binding to hepatocyte growth factor/HGF ligand. Regulates many physiological processes including proliferation, scattering, morphogenesis and survival. Ligand binding at the cell surface induces autophosphorylation of MET on its intracellular domain that provides docking sites for downstream signa…	https://smart.embl.de/smart/DDvec.cgi?smart=796:SIGNAL(1|24)+Sema(52|497)+PSI(519|562)+IPT(562|655)+IPT(656|739)+Pfam_TIG(742|794)+	2.7.10.1,654328,AEB78549.1,CU633583,EC 2.7.10.1,ENSSSCG00000016633,ENSSSCP00000017620,ENSSSCP00000017621,ENSSSCP00000029950,ENSSSCT00000018110,ENSSSCT00000018111,ENSSSCT00000032595,F4YEG0,GU990965,HGF receptor,HGF/SF receptor,Hepatocyte growth factor receptor,Hepatocyte growth factor receptor precursor,J9JIM8,K7GPY4,K7GPY4_PIG,MET,MET-001,MET-201,MET_PIG,NM_001038008.1,NP_001033097,NP_001033097.1…
MGST3	9823.ENSSSCP00000006744	Sus scrofa microsomal glutathione S-transferase 3 (MGST3), mRNA	https://smart.embl.de/smart/DDvec.cgi?smart=151:Pfam_MAPEG(11|131)+	2.5.1.18,733607,ABD18455.1,ABM30152.1,CU468388.1,CU468388.1-201,DQ372080,DQ885197,EC 2.5.1.18,ENSSSCG00000006325,ENSSSCP00000006744,ENSSSCT00000006933,Glutathione S-transferase ,MGST3,MGST3-201,Microsomal glutathione S-transferase 3,NM_001044556,NM_001044556.1,NP_001038021,NP_001038021.1,Q2EN77,Q2EN77_PIG,Ssc.100627,Ssc.10955,UPI0000697455,XM_005663147.1,XM_013996811.1,XP_005663204.1,XP_013852265…
MIF	9823.ENSSSCP00000010740	Macrophage migration inhibitory factor; Pro-inflammatory cytokine. Involved in the innate immune response to bacterial pathogens. The expression of MIF at sites of inflammation suggests a role as mediator in regulating the function of macrophages in host defense. Counteracts the anti- inflammatory activity of glucocorticoids. Has phenylpyruvate tautomerase and dopachrome tautomerase activity (in …	https://smart.embl.de/smart/DDvec.cgi?smart=115:Pfam_MIF(2|115)+	397412,5.3.2.1,5.3.3.12,AAD50507.1,AB529860,ABI95381.1,AF176246,BAI48031.1,D0G778,DQ989235,EC 5.3.2.1,ENSSSCG00000010067,ENSSSCP00000010740,ENSSSCT00000011028,GIF,Glycosylation-inhibiting factor,L-dopachrome isomerase,L-dopachrome tautomerase,MIF,MIF-201,MIF_PIG,Macrophage migration inhibitory factor,NM_001077213,NM_001077213.2,NP_001070681,NP_001070681.1,P80928,Phenylpyruvate tautomerase,Phenylp…
MKI67	9823.ENSSSCP00000022710	Marker of proliferation Ki-67	https://smart.embl.de/smart/DDvec.cgi?smart=3151:FHA(26|78)+Pfam_PP1_bind(493|550)+K167R(999|1108)+K167R(1119|1230)+K167R(1241|1351)+K167R(1362|1473)+K167R(1477|1588)+K167R(1599|1708)+K167R(1719|1830)+K167R(1834|1941)+K167R(1952|2062)+K167R(2073|2184)+K167R(2195|2299)+K167R(2310|2420)+K167R(2431|2540)+K167R(2551|2718)+K167R(2729|2838)+COIL(3064|3089)+	ENSSSCG00000026302,ENSSSCP00000022710,ENSSSCP00000025708,ENSSSCT00000027204,ENSSSCT00000029353,I3LF70,I3LF70_PIG,I3LNN3,MIB-,MKI67,MKI67-201,MKI67-202,Marker of proliferation Ki-67,PPP1R105,Ssc.38588,UPI00025E191F,UPI00025E1920,Uncharacterized protein,marker of proliferation Ki-67
MLX	9823.ENSSSCP00000018432	Max-like protein x isoform x1; MLX, MAX dimerization protein	https://smart.embl.de/smart/DDvec.cgi?smart=298:HLH(135|193)+	100519270,ENSSSCG00000017397,ENSSSCP00000018432,ENSSSCT00000018937,F1S1D8,F1S1D8_PIG,LOC100519270,MAD7,MAX dimerization protein MLX,MAX-like protein X,MLX,MLX, MAX dimerization protein,MLX-201,MXD7,Max-like protein X isoform X1,Max-like protein X isoform gamma,Ssc.14,Ssc.82119,Ssc.98053,TCFL4,UPI0001E87DD0,XM_003131385.4,XP_003131433,XP_003131433.1,XP_003131434,XP_003131434.1,bHLHd13,ssc:100519270
MPZL1	9823.ENSSSCP00000006723	Myelin protein zero-like protein 1 isoform x1; Myelin protein zero-like 1	https://smart.embl.de/smart/DDvec.cgi?smart=269:SIGNAL(1|37)+IGv(53|137)+TRANS(169|191)+	100153553,CU462923,ENSSSCG00000006306,ENSSSCP00000006723,ENSSSCT00000006911,F1RPU6,F1RPU6_PIG,FLJ21047,MPZL1,MPZL1-201,Myelin protein zero,Myelin protein zero like 1,Myelin protein zero-like 1,Myelin protein zero-like protein 1 isoform X1,PZR,Ssc.55736,UPI0001C965E4,XM_001928933,XM_001928933.3,XM_005663141.2,XP_001928968,XP_001928968.2,XP_005663198,XP_005663198.1,myelin protein zero-like 1,ssc:10…
MROH1	9823.ENSSSCP00000006330	annotation not available	http://smart.embl.de/smart/DDt.cgi?smart=1280:	100625101,A0A287BI00,A0A287BI00_PIG,ENSSSCG00000005921,ENSSSCP00000006330,ENSSSCT00000006501,F1RSL4,FP085492.3,FP085492.3-201,LOC100625101,MROH1,Maestro heat like repeat family member 1,Ssc.19361,Ssc.98166,UPI0001C9613D,XP_003481371,XP_003481371.1,XP_020946054,ssc:100625101
MRTO4	9823.ENSSSCP00000003789	Mrna turnover protein 4 homolog; Component of the ribosome assembly machinery. Nuclear paralog of the ribosomal protein P0, it binds pre-60S subunits at an early stage of assembly in the nucleolus, and is replaced by P0 in cytoplasmic pre-60S subunits and mature 80S ribosomes	https://smart.embl.de/smart/DDvec.cgi?smart=241:Pfam_Ribosomal_L10(18|120)+	100511136,A0A287A384,A0A287A384_PIG,C1orf33,ENSSSCG00000003490,ENSSSCP00000003789,ENSSSCT00000003877,F1SUQ2,MRNA turnover protein 4,MRNA turnover protein 4 homolog,MRT4,MRTO4,MRTO4-201,NM_001243715,NM_001243715.1,NP_001230644,NP_001230644.1,Ribosome assembly factor mrt4,Ssc.6624,UPI0001C95F3A,dJ657E11.4,mRNA turnover 4 homolog (S. cerevisiae),ssc:100511136
MSH4	9823.ENSSSCP00000004082	Uncharacterized protein; mutS homolog 4	https://smart.embl.de/smart/DDvec.cgi?smart=934:Pfam_MutS_II(153|297)+MUTSd(328|655)+MUTSac(671|864)+	CU929611,ENSSSCG00000003774,ENSSSCP00000004082,ENSSSCP00000019449,ENSSSCT00000004176,ENSSSCT00000023892,F1S9R2,FP312934,I3L5Z8,I3L5Z8_PIG,MSH4,MSH4-201,MSH4-202,MutS homolog 4,UPI00025E16B5,UPI00025E16B6,Uncharacterized protein,mutS homolog 4
MTRF1	9823.ENSSSCP00000010075	Peptide chain release factor 1, mitochondrial; Uncharacterized protein; Mitochondrial translational release factor 1	https://smart.embl.de/smart/DDvec.cgi?smart=446:PCRF(139|255)+Pfam_RF-1(290|400)+	100155739,ENSSSCG00000009436,ENSSSCP00000010075,ENSSSCT00000010343,F1RJ87,F1RJ87_PIG,MGC47721,MTRF1,MTRF1-201,MTTRF1,Mitochondrial translation release factor 1,Mitochondrial translational release factor 1,NM_001243580.1,NP_001230509,NP_001230509.1,Peptide chain release factor 1,Peptide chain release factor 1, mitochondrial,RF1,UPI00017EFE6E,Uncharacterized protein,mitochondrial translational rele…
MYADM	9823.ENSSSCP00000003528	Myeloid-associated differentiation marker; Uncharacterized protein	https://smart.embl.de/smart/DDvec.cgi?smart=322:Pfam_MARVEL(31|157)+Pfam_MARVEL(168|313)+	100519316,CU855513,CU855513.1,CU855513.1-201,ENSSSCG00000003253,ENSSSCP00000003528,ENSSSCT00000003613,F1RNK3,F1RNK3_PIG,LOC100519316,MYADM,Myeloid associated differentiation marker,Myeloid-associated differentiation marker,Ssc.27242,UPI0001C95BD4,Uncharacterized protein,XM_003127404,XM_003127404.1,XM_003127404.3,XM_003127405,XM_003127405.1,XM_003127405.3,XP_003127452,XP_003127452.1,XP_003127453,X…
MYEOV2	9823.ENSSSCP00000022518	COP9 signalosome complex subunit 9; Uncharacterized protein; Myeloma overexpressed 2	https://smart.embl.de/smart/DDvec.cgi?smart=57:Pfam_MYEOV2(1|56)+	100624870,COP9 signalosome complex subunit 9,COPS9,ENSSSCG00000020790,ENSSSCP00000022518,ENSSSCT00000022688,I3LEN0,I3LEN0_PIG,LOC100624870,MYEOV2,MYEOV2-201,Myeloma overexpressed 2,UPI0000195D85,Uncharacterized protein,XM_003359706,XM_003359706.1,XM_003359706.3,XP_003359754,XP_003359754.1,myeloma overexpressed 2,ssc:100624870
MYH14	9823.ENSSSCP00000023848	annotation not available	https://smart.embl.de/smart/DDvec.cgi?smart=1653:MYSc(2|458)+IQ(459|481)+Pfam_Myosin_tail_1(522|763)+Pfam_Myosin_tail_1(1322|1600)+	ENSSSCG00000027407,ENSSSCP00000023848,ENSSSCP00000028051,ENSSSCT00000027619,ENSSSCT00000031995,I3LIE3,I3LV99,I3LV99_PIG,MYH14,Myosin heavy chain 14,Ssc.97394,UPI00025E109C,UPI00025E109D
NDRG3	9823.ENSSSCP00000007798	Protein ndrg3 isoform x1; Uncharacterized protein; NDRG family member 3	https://smart.embl.de/smart/DDvec.cgi?smart=271:Pfam_Ndr(32|271)+	100620657,A0A480PTD6,A0A480PTD6_PIG,CU633385,ENSSSCG00000007322,ENSSSCP00000007798,ENSSSCT00000008012,F1S479,NDRG family member 3,NDRG3,NDRG3-201,Protein NDRG3 isoform X1,Protein NDRG3 isoform X3,Protein NDRG3 isoform a,SLA2,Ssc.5077,UPI00025E0900,XM_005672917.2,XP_005672974.2,XP_020933012,ssc:100620657
NDUFB1	9823.ENSSSCP00000002650	Uncharacterized protein; NADH dehydrogenase (ubiquinone) 1 beta subcomplex, 1, 7kDa	https://smart.embl.de/smart/DDvec.cgi?smart=58:Pfam_NADH_oxidored(1|58)+	100739619,5GUP,CI-MNLL,ENSSSCG00000002449,ENSSSCP00000002650,ENSSSCT00000002719,F1SD73,F1SD73_PIG,LOC100739619,MNLL,NDUFB1,NDUFB1-201,UPI00022CDF4D,Uncharacterized protein,XM_003482306,XM_003482306.1,XM_003482306.3,XP_003482354,XP_003482354.1,ssc:100739619
NFX1	9823.ENSSSCP00000011727	Low quality protein: transcriptional repressor nf-x1; Nuclear transcription factor, X-box binding 1	https://smart.embl.de/smart/DDvec.cgi?smart=470:RING(389|439)+	100512854,ENSSSCG00000010994,ENSSSCP00000011727,ENSSSCT00000012035,F1SE89,F1SE89_PIG,NFX1,Nuclear transcription factor, X-box binding 1,Transcriptional repressor NF-X1,UPI00025E1069,Uncharacterized protein,XP_020920361,ssc:100512854
NFXL1	9823.ENSSSCP00000009397	Nuclear transcription factor, X-box binding-like 1	https://smart.embl.de/smart/DDvec.cgi?smart=915:TRANS(114|136)+RING(163|223)+ZnF_NFX(269|287)+ZnF_NFX(322|341)+ZnF_NFX(375|394)+ZnF_NFX(428|447)+ZnF_NFX(455|476)+ZnF_NFX(480|499)+ZnF_NFX(507|534)+ZnF_NFX(564|584)+ZnF_NFX(593|639)+ZnF_NFX(674|704)+ZnF_NFX(717|735)+ZnF_NFX(779|798)+COIL(826|877)+TRANS(893|912)+	A0A287A523,A0A287A523_PIG,ENSSSCG00000008816,ENSSSCP00000009397,ENSSSCT00000009646,F1S3S2,F1S3S2_PIG,HOZFP,NFXL1,NFXL1-201,Ssc.23962,Ssc.34109,UPI00025E0511
NMI	9823.ENSSSCP00000024750	N-myc (and STAT) interactor	https://smart.embl.de/smart/DDvec.cgi?smart=309:Pfam_IFP_35_N(30|105)+Pfam_NID(106|193)+Pfam_NID(204|293)+	ENSSSCG00000022011,ENSSSCP00000024750,ENSSSCT00000022256,FP312873,I3LKY5,I3LKY5_PIG,LOC100621233,N-myc (and STAT) interactor,N-myc and STAT interactor,NMI,NMI-201,Ssc.12918,UPI0002107089,XM_003359414,XM_003359414.1,XP_003359462,XP_003359462.1
NOB1	9823.ENSSSCP00000002971	NIN1/RPN12 binding protein 1 homolog (S. cerevisiae)	https://smart.embl.de/smart/DDvec.cgi?smart=429:PINc(12|115)+Pfam_WRNPLPNID(169|229)+Pfam_NOB1_Zn_bind(277|349)+	100516270,ART-4,ENSSSCG00000002753,ENSSSCP00000002971,ENSSSCT00000003050,F1S396,F1S396_PIG,FP102513,LOC100516270,MST158,NIN1/PSMD8 binding protein 1 homolog,NOB1,NOB1-201,NOB1P,PSMD8BP1,RNA-binding protein NOB1,RNA-binding protein NOB1 isoform X1,Ssc.24968,UPI00025DF13F,XM_003126901,XM_003126901.1,XM_003126901.2,XP_003126949,XP_003126949.1,ssc:100516270
NOL10	9823.ENSSSCP00000009204	Ribosome biogenesis protein enp2; Nucleolar protein 10	https://smart.embl.de/smart/DDvec.cgi?smart=688:WD40(42|81)+WD40(165|204)+WD40(223|257)+WD40(260|299)+WD40(302|340)+Pfam_NUC153(482|509)+COIL(555|589)+	100512777,A0A286ZQ67,A0A286ZQ67_PIG,CU695111,ENSSSCG00000008635,ENSSSCP00000009204,ENSSSCT00000009447,F1SAA1,FLJ14075,NOL10,NOL10-201,Nucleolar protein 10,Nucleolar protein 10 isoform 1,PQBP5,Ribosome biogenesis protein ENP2,UPI00025E00EF,XM_013987938.1,XP_013843392.1,XP_020943507,nucleolar protein 10,ssc:100512777
NOS3	9823.ENSSSCP00000017432	Nitric-oxide synthase, endothelial; Produces nitric oxide (NO) which is implicated in vascular smooth muscle relaxation through a cGMP-mediated signal transduction pathway. NO mediates vascular endothelial growth factor (VEGF)-induced angiogenesis in coronary vessels and promotes blood clotting through the activation of platelets (By similarity)	https://smart.embl.de/smart/DDvec.cgi?smart=1155:Pfam_NO_synthase(71|433)+Pfam_Flavodoxin_1(474|650)+Pfam_FAD_binding_1(703|931)+Pfam_NAD_binding_1(963|1077)+	1.14.13.39,397557,ACF37107.1,ACF37108.1,B4YYD8,B4YYD9,Constitutive NOS,EC 1.14.13.39,EC-NOS,ECNOS,ENSSSCG00000016450,ENSSSCP00000017432,ENSSSCT00000017913,EU714327,EU714328,Endothelial NOS,F1SSJ3,NM_214295,NM_214295.1,NOS,NOS type III,NOS3,NOS3-201,NOS3_PIG,NOSIII,NP_999460,NP_999460.1,Nitric oxide synthase 3 (endothelial cell),Nitric oxide synthase, endothelial,Nitric-oxide synthase, endothelial…
NQO1	9823.ENSSSCP00000002972	Nad(p)h dehydrogenase [quinone] 1; Uncharacterized protein; NAD(P)H dehydrogenase, quinone 1	https://smart.embl.de/smart/DDvec.cgi?smart=274:Pfam_FMN_red(4|175)+	1.6.5.2,100286873,CU694694,DHQU,DIA4,DTD,EC 1.6.5.2,ENSSSCG00000002754,ENSSSCP00000002972,ENSSSCT00000003051,F1S395,F1S395_PIG,NAD(P)H dehydrogenase (quinone) ,NAD(P)H dehydrogenase [quinone] 1,NAD(P)H dehydrogenase quinone 1,NAD(P)H dehydrogenase quinone 1 isoform a,NAD(P)H dehydrogenase, quinone 1,NADPH-d,NMOR1,NM_001159613,NM_001159613.1,NP_001153085,NP_001153085.1,NQO1,NQO1-201,QR1,Ssc.54065,…
NSA2	9823.ENSSSCP00000014968	Uncharacterized protein; NSA2 ribosome biogenesis homolog (S. cerevisiae)	https://smart.embl.de/smart/DDvec.cgi?smart=260:Pfam_Ribosomal_S8e(30|259)+	100517810,A0A5G2QRK0,A0A5G2QRK0_PIG,ENSSSCG00000014075,ENSSSCP00000014968,ENSSSCT00000015376,F2Z5H7,F2Z5H7_PIG,FLJ94393,HCLG1,HUSSY-29,LOC100517810,NSA2,NSA2 ribosome biogenesis factor,NSA2 ribosome biogenesis homolog (S. cerevisiae),NSA2-201,Ribosome biogenesis protein NSA2,Ribosome biogenesis protein NSA2 homolog,Ssc.7401,TINP1,UPI00005A0219,Uncharacterized protein,XM_003123703,XM_003123703.1,X…
NUCKS1	9823.ENSSSCP00000020718	Uncharacterized protein; Nuclear casein kinase and cyclin-dependent kinase substrate 1	http://smart.embl.de/smart/DDt.cgi?smart=243:	100626322,A0A287AWH5,A0A287AWH5_PIG,ENSSSCG00000022398,ENSSSCP00000020718,ENSSSCT00000030608,FP565441,I3L9K5,I3L9K5_PIG,NM_001244237,NM_001244237.1,NP_001231166,NP_001231166.1,NUCKS,NUCKS1,NUCKS1-201,UPI0002106496,Uncharacterized protein,ssc:100626322
OASL	9823.ENSSSCP00000010587	2'-5'-oligoadenylate synthase-like protein; Uncharacterized protein; 2'-5'-oligoadenylate synthetase-like	https://smart.embl.de/smart/DDvec.cgi?smart=348:Pfam_OAS1_C(152|334)+	2'-5'-oligoadenylate synthase-like protein,2'-5'-oligoadenylate synthetase-like,595119,ENSSSCG00000009921,ENSSSCP00000010587,ENSSSCT00000010872,F1RIV0,F1RIV0_PIG,NM_001031790,NM_001031790.1,NP_001026960,NP_001026960.1,OASL,OASL-201,Ssc.42731,TRIP14,UPI0001C97107,Uncharacterized protein,p59OASL,ssc:595119
PANK1	9823.ENSSSCP00000011145	Pantothenate kinase 1 isoform x1; Pantothenate kinase 1	https://smart.embl.de/smart/DDvec.cgi?smart=604:Pfam_Fumble(244|596)+	100154650,2.7.1.33,A0A287APU9,A0A287APU9_PIG,CT955956,EC 2.7.1.33,ENSSSCG00000010456,ENSSSCP00000011145,ENSSSCT00000011442,F1SCX8,MGC24596,PANK,PANK1,PANK1-201,PANK1a,PANK1b,Pantothenate kinase 1,Pantothenate kinase 1 isoform X1,Ssc.97496,Type II pantothenate kinase ,UPI00025DF6CF,XM_001926022,XM_001926022.2,XP_001926057,XP_001926057.2,XP_005671322,pantothenate kinase 1,ssc:100154650
PARL	9823.ENSSSCP00000012550	Presenilins-associated rhomboid-like protein, mitochondrial isoform x1; Uncharacterized protein; Presenilin associated, rhomboid-like	https://smart.embl.de/smart/DDvec.cgi?smart=281:TRANS(102|121)+TRANS(168|187)+Pfam_Rhomboid(190|279)+	100739380,3.4.21.105,A0A287B167,A0A287B167_PIG,EC 3.4.21.105,ENSSSCG00000011779,ENSSSCP00000012550,ENSSSCT00000012891,F1SG92,LOC100739380,PARL,PARL-201,PRO2207,PSARL,PSARL1,Presenilin associated, rhomboid-like,RHBDS1,Rhomboid domain-containing protein,Rhomboid-like protein ,UPI00025E1906,XP_003483328,XP_003483328.1,presenilin associated, rhomboid-like,ssc:100739380
PGAM1	9823.ENSSSCP00000011206	2,3-bisphosphoglycerate-dependent phosphoglycerate mutase; Phosphoglycerate mutase 1 (brain); Belongs to the phosphoglycerate mutase family. BPG- dependent PGAM subfamily	https://smart.embl.de/smart/DDvec.cgi?smart=258:PGAM(5|193)+	100154776,5.4.2.11,5.4.2.4,A0A287AJQ2,A0A287AJQ2_PIG,CU407093,EC 5.4.2.11,ENSSSCG00000010517,ENSSSCP00000011206,ENSSSCT00000011507,F1S8Y5,LOC100154776,LOC100524527,PGAM-B,PGAM1,PGAM1-201,PGAMA,Phosphoglycerate mutase,Phosphoglycerate mutase 1,Phosphoglycerate mutase 1 (brain),Ssc.55891,UPI00025DFDAF,XM_003483221,XM_003483221.1,XM_003483535,XM_003483535.1,XM_003483535.3,XP_003483269,XP_003483269.1…
PGK1	9823.ENSSSCP00000013238	Phosphoglycerate kinase 1; Catalyzes one of the two ATP producing reactions in the glycolytic pathway via the reversible conversion of 1,3- diphosphoglycerate to 3-phosphoglycerate. In addition to its role as a glycolytic enzyme, it seems that PGK-1 acts as a polymerase alpha cofactor protein (primer recognition protein). May play a role in sperm motility	https://smart.embl.de/smart/DDvec.cgi?smart=405:Pfam_PGK(1|394)+	1HDI,1KF0,1VJC,1VJD,2.7.2.3,407608,EC 2.7.2.3,ENSSSCG00000012440,ENSSSCP00000013238,ENSSSCP00000013239,ENSSSCP00000028375,ENSSSCP00000029044,ENSSSCP00000029429,ENSSSCP00000029442,ENSSSCP00000030517,ENSSSCP00000030986,ENSSSCT00000013604,ENSSSCT00000013605,ENSSSCT00000032952,ENSSSCT00000034653,ENSSSCT00000035138,ENSSSCT00000035171,ENSSSCT00000035257,ENSSSCT00000035596,ENSSSCT00000036102,ENSSSCT0000…
PHC3	9823.ENSSSCP00000023823	Polyhomeotic homolog 3 (Drosophila)	http://smart.embl.de/smart/DDt.cgi?smart=888:	EDR3,ENSSSCG00000030467,ENSSSCP00000023823,ENSSSCP00000024352,ENSSSCT00000027451,ENSSSCT00000029926,FLJ12729,FLJ12967,HPH3,I3LIB9,I3LJU0,I3LJU0_PIG,PHC3,PHC3-201,PHC3-202,Polyhomeotic homolog 3,Polyhomeotic homolog 3 (Drosophila),UPI00025DF4BE,UPI00025DF4EC,polyhomeotic homolog 3 (Drosophila)
PHI-1	9823.ENSSSCP00000013862	Protein phosphatase 1 regulatory subunit 14B; Inhibitor of PPP1CA. Has over 50-fold higher inhibitory activity when phosphorylated (By similarity)	https://smart.embl.de/smart/DDvec.cgi?smart=147:Pfam_PP1_inhibitor(39|147)+	397205,AAM89293.1,AY122324,ENSSSCG00000013035,ENSSSCP00000013862,ENSSSCT00000014248,NM_214115,NM_214115.1,NP_999280,NP_999280.1,PHI-1,PHI1,PP14B_PIG,PPP1R14B,PPP1R14B-201,Phosphatase holoenzyme inhibitor 1,Protein phosphatase 1 regulatory subunit 14B,Q8MIK9,Ssc.369,UPI0000088512,Ubiquitous PKC-potentiated PP1 inhibitor,pPHI-1,ssc:397205
PHLDA1	9823.ENSSSCP00000000552	Pleckstrin homology-like domain, family A, member 1	https://smart.embl.de/smart/DDvec.cgi?smart=388:PH(152|279)+	100523904,CU915734,DT1P1B11,ENSSSCG00000000521,ENSSSCP00000000552,ENSSSCT00000000563,F1SGD8,F1SGD8_PIG,LOC100523904,PHLDA1,PHLDA1-201,PHRIP,TDAG51,UPI0001C9522C,XM_003126389,XM_003126389.2,XM_013997744.1,XP_003126437,XP_003126437.1,XP_013853198.1,XP_020947709,ssc:100523904
PLG	9823.ENSSSCP00000004364	Plasminogen precursor; Plasmin dissolves the fibrin of blood clots and acts as a proteolytic factor in a variety of other processes including embryonic development, tissue remodeling, tumor invasion, and inflammation. In ovulation, weakens the walls of the Graafian follicle. It activates the urokinase-type plasminogen activator, collagenases and several complement zymogens, such as C1 and C5. Cle…	https://smart.embl.de/smart/DDvec.cgi?smart=809:SIGNAL(1|19)+PAN_AP(20|97)+KR(101|183)+KR(184|264)+KR(273|354)+KR(375|456)+KR(478|561)+Tryp_SPc(579|802)+	3.4.21.7,733660,Activation peptide,EC 3.4.21.7,ENSSSCG00000004038,ENSSSCP00000004364,ENSSSCT00000004466,F1SB81,FP085554,NM_001044590,NM_001044590.1,NM_001044590.2,NP_001038055,NP_001038055.1,P06867,PLG,PLG-201,PLMN_PIG,Plasmin heavy chain A,Plasmin heavy chain A, short form,Plasmin light chain B,Plasminogen,Plasminogen ,Plasminogen precursor,Q19AZ9,Ssc.55956,Ssc.65489,UPI0001C95C01,plasminogen,ss…
PLOD2	9823.ENSSSCP00000012459	Procollagen-lysine,2-oxoglutarate 5-dioxygenase 2 isoform X1; Procollagen-lysine, 2-oxoglutarate 5-dioxygenase 2	https://smart.embl.de/smart/DDvec.cgi?smart=649:P4Hc(476|648)+	1.14.11.4,641354,CU855741,EC 1.14.11.4,ENSSSCG00000011689,ENSSSCP00000012459,ENSSSCT00000012797,F1SKE2,F1SKE2_PIG,LH2,PLOD2,PLOD2-201,Ssc.98570,UPI00025E1262,XM_003132466,XM_003132466.3,XP_003132514,XP_003132514.3,XP_020925245,ssc:641354
PM20D2	9823.ENSSSCP00000004658	Peptidase m20 domain-containing protein 2; Peptidase M20 domain containing 2	https://smart.embl.de/smart/DDvec.cgi?smart=434:Pfam_M20_dimer(202|300)+	100157591,ACY1L2,CU075926,ENSSSCG00000004314,ENSSSCP00000004658,ENSSSCT00000004769,F1S0E1,F1S0E1_PIG,PM20D2,PM20D2-201,Peptidase M20 domain containing 2,Peptidase M20 domain-containing protein 2,Ssc.58196,UPI00017EFEBB,XM_001928589,XM_001928589.2,XM_013992683.1,XP_001928624,XP_001928624.1,XP_013848137,XP_013848137.1,bA63L7.3,peptidase M20 domain containing 2,ssc:100157591
PNPT1	9823.ENSSSCP00000008963	Polyribonucleotide nucleotidyltransferase 1, mitochondrial; Uncharacterized protein	https://smart.embl.de/smart/DDvec.cgi?smart=250:KH(70|135)+S1(143|216)+	100642182,2.7.7.8,A0A287AMV5,A0A287AMV5_PIG,EC 2.7.7.8,ENSSSCG00000008399,ENSSSCP00000008963,ENSSSCT00000009196,F1SQL0,NP_001233196,PNPT1,Polyribonucleotide nucleotidyltransferase ,Polyribonucleotide nucleotidyltransferase 1,UPI00025DFF4D,Uncharacterized protein,XP_003481258,XP_003481258.1,ssc:100642182
POLR3C	9823.ENSSSCP00000007135	Dna-directed rna polymerase iii subunit rpc3; Polymerase (RNA) III (DNA directed) polypeptide C (62kD)	https://smart.embl.de/smart/DDvec.cgi?smart=508:Pfam_HTH_9(7|68)+Pfam_RNA_pol_Rpc82(146|345)+	100516367,DNA-directed RNA polymerase III subunit RPC3,ENSSSCG00000006691,ENSSSCP00000007135,ENSSSCT00000007330,F1SDD7,F1SDD7_PIG,LOC100516367,POLR3C,POLR3C-201,RNA polymerase III subunit C,RNA polymerase III subunit C3,RPC3,RPC62,UPI0001C96568,XM_003125805,XM_003125805.3,XM_005663532.2,XP_003125853,XP_003125853.3,XP_005663589.2,XP_020945605,ssc:100516367
PPIA	9823.ENSSSCP00000017727	Peptidyl-prolyl cis-trans isomerase a (cyclophilin a); Peptidyl-prolyl cis-trans isomerase A; PPIases accelerate the folding of proteins. It catalyzes the cis-trans isomerization of proline imidic peptide bonds in oligopeptides	https://smart.embl.de/smart/DDvec.cgi?smart=164:Pfam_Pro_isomerase(7|163)+	397637,5.2.1.8,AAP22037.1,AFV46005.1,AFV46006.1,AFV46007.1,AFV46008.1,AFV46009.1,AY266299,CAA23130.1,CAZ64804.1,CYPA,Cyclophilin A,Cyclosporin A-binding protein,EC 5.2.1.8,ENSSSCG00000016737,ENSSSCP00000017727,ENSSSCT00000018219,F14571,F2Q9A3,FN401368,JX523418,JX523419,JX523420,JX523421,JX523422,LOC100737553,NM_214353,NM_214353.1,NP_999518,NP_999518.1,P04374,P10110,P62936,PPIA,PPIA-201,PPIA_PIG,P…
PPIF	9823.ENSSSCP00000011016	Peptidyl-prolyl cis-trans isomerase f, mitochondrial isoform x1; Peptidyl-prolyl cis-trans isomerase; PPIases accelerate the folding of proteins. It catalyzes the cis-trans isomerization of proline imidic peptide bonds in oligopeptides	https://smart.embl.de/smart/DDvec.cgi?smart=207:Pfam_Pro_isomerase(48|205)+	100152612,5.2.1.8,A0A287AP21,A0A287AP21_PIG,EC 5.2.1.8,ENSSSCG00000010330,ENSSSCP00000011016,ENSSSCT00000011308,F1S2E3,F1S2E3_PIG,LOC100152612,PPIF,PPIase,Peptidyl-prolyl cis-trans isomerase,Peptidyl-prolyl isomerase F (cyclophilin D) ,Ssc.52307,UPI00017EFE72,XM_001929483,XM_001929483.1,XM_001929483.3,XP_001929518,XP_001929518.1,ssc:100152612
PRDX1	9823.ENSSSCP00000004229	Uncharacterized protein; Peroxiredoxin 1	https://smart.embl.de/smart/DDvec.cgi?smart=197:Pfam_AhpC-TSA(8|140)+Pfam_1-cysPrx_C(160|195)+	1.11.1.24,100512476,A0A286ZND5,A0A286ZND5_PIG,CU442720,EC 1.11.1.24,ENSSSCG00000003914,ENSSSCP00000004229,ENSSSCT00000004329,F1S3U9,NKEFA,OTTSUSG00000002793,OTTSUST00000006440,PAGA,PRDX1,PRDX1-001,Peroxiredoxin 1,Peroxiredoxin 1 ,Peroxiredoxin-1,Ssc.82750,UPI0001E8762E,XM_003128038,XM_003128038.1,XM_003128039,XM_003128039.1,XM_003128040,XM_003128040.1,XM_003128041,XM_003128041.1,XM_003128042,XM_0…
PRDX6	9823.ENSSSCP00000026977	Peroxiredoxin-6; Thiol-specific peroxidase that catalyzes the reduction of hydrogen peroxide and organic hydroperoxides to water and alcohols, respectively. Can reduce H(2)O(2) and short chain organic, fatty acid, and phospholipid hydroperoxides. Also has phospholipase activity, and can therefore either reduce the oxidized sn-2 fatty acyl grup of phospholipids (peroxidase activity) or hydrolyze t…	https://smart.embl.de/smart/DDvec.cgi?smart=224:Pfam_AhpC-TSA(7|146)+Pfam_1-cysPrx_C(166|205)+	1-Cys PRX,1-Cys peroxiredoxin,1.11.1.15,1.11.1.27,1.11.1.7,3.1.1.-,3.1.1.4,399538,AJ243849,AOP2,Acidic calcium-independent phospholipase A2,CAB65456.1,EC 1.11.1.27,EC 1.11.1.7,EC 3.1.1.-,ENSSSCG00000022742,ENSSSCP00000026977,ENSSSCT00000028213,NM_214408,NM_214408.1,NP_999573,NP_999573.1,NSGPx,Non-selenium glutathione peroxidase,PHGPX,PRDX6,PRDX6-201,PRDX6_PIG,Peroxiredoxin 6 ,Peroxiredoxin-6,Q9TS…
PRKCD	9823.ENSSSCP00000026618	Protein kinase c delta type isoform x2; Belongs to the protein kinase superfamily. AGC Ser/Thr protein kinase family. PKC subfamily	https://smart.embl.de/smart/DDvec.cgi?smart=675:C2(6|100)+C1(159|208)+C1(231|280)+S_TKc(349|603)+S_TK_X(603|666)+	100622955,2.7.11.13,A0A287BBY6,A0A287BBY6_PIG,EC 2.7.11.13,ENSSSCG00000023503,ENSSSCP00000026618,ENSSSCT00000026074,FP236304,I3LR85,Novel protein kinase C delta type ,PRKCD,PRKCD-201,Protein kinase C,Protein kinase C delta type isoform X2,Protein kinase C, delta,UPI00025E08CB,XP_013837228,protein kinase C, delta,ssc:100622955
PSMB7	9823.ENSSSCP00000005987	Proteasome subunit beta type-7; Component of the 20S core proteasome complex involved in the proteolytic degradation of most intracellular proteins. This complex plays numerous essential roles within the cell by associating with different regulatory particles. Associated with two 19S regulatory particles, forms the 26S proteasome and thus participates in the ATP-dependent degradation of ubiquitin…	https://smart.embl.de/smart/DDvec.cgi?smart=277:Pfam_Proteasome(40|221)+Pfam_Pr_beta_C(235|271)+	100037992,20S proteasome subunit beta 2 ,3.4.25.1,A1XQU1,A2BD06,ABK55647.1,BAF45330.1,DQ629163,EC 3.4.25.1,ENSSSCG00000005590,ENSSSCP00000005987,ENSSSCT00000006146,NM_001097476,NM_001097476.1,NM_001097476.2,NP_001090945,NP_001090945.1,PSB7_PIG,PSMB7,PSMB7-201,Proteasome subunit beta type-7,Proteasome subunit beta type-7 precursor,Ssc.16968,T01.011,UPI0000EE0A1A,ssc:100037992
PSMB9	9823.ENSSSCP00000001583	Sus scrofa proteasome (prosome, macropain) subunit, beta type, 9 (large multifunctional peptidase 2) (PSMB9), mRNA	https://smart.embl.de/smart/DDvec.cgi?smart=219:Pfam_Proteasome(17|198)+	20S proteasome subunit beta 9 ,3.4.25.1,654294,A5D9J0,ABC02872.1,ABC59113.1,ABD15170.1,ABG57117.1,CAN13312.1,CAN13314.1,DQ295031,DQ333333,DQ335214,DQ659151,EC 3.4.25.1,ENSSSCG00000001463,ENSSSCP00000001583,ENSSSCP00000001584,ENSSSCT00000001625,ENSSSCT00000001626,LMP2,LMP2-201,LOC100520085,NM_001037961,NM_001037961.1,NP_001033050,NP_001033050.1,PSMB9,Proteasome subunit beta,Proteasome subunit beta…
PTPN11	9823.ENSSSCP00000020527	Tyrosine-protein phosphatase non-receptor type 11 isoform x1; Protein tyrosine phosphatase, non-receptor type 11; Belongs to the protein-tyrosine phosphatase family. Non-receptor class 2 subfamily	https://smart.embl.de/smart/DDvec.cgi?smart=547:Pfam_SH2(1|35)+SH2(64|157)+PTPc(200|477)+	100170851,3.1.3.48,A0A5G2QDD3,A0A5G2QDD3_PIG,BPTP3,EC 3.1.3.48,ENSSSCG00000030289,ENSSSCP00000020527,ENSSSCT00000030697,FP340175,I3L916,NS1,PTP2C,PTPN11,PTPN11-201,SH-PTP2,SHP-2,SHP2,Ssc.22794,Tyrosine-protein phosphatase non-receptor type,UPI00025E0531,XM_003359116,XM_003359116.2,XP_003359164,XP_003359164.2,XP_013845815,ssc:100170851
PVR	9823.ENSSSCP00000003333	Poliovirus receptor homolog isoform x1; Poliovirus receptor	https://smart.embl.de/smart/DDvec.cgi?smart=389:SIGNAL(1|26)+IG(36|146)+IG_like(147|248)+IG_like(260|337)+TRANS(352|374)+	100525346,CD155,ENSSSCG00000003079,ENSSSCP00000003333,ENSSSCP00000030420,ENSSSCT00000003416,ENSSSCT00000033534,F1RMT1,F1RMT1_PIG,HVED,K7GR94,K7GR94_PIG,LOC100525346,M3VK20,NECL5,Necl-5,OTTSUSG00000002417,OTTSUST00000005012,PVR,PVR-001,PVR-201,PVS,Poliovirus receptor,Poliovirus receptor homolog isoform X1,Ssc.89944,Tage4,UPI00025DF292,UPI00028F46D3,Uncharacterized protein,XM_003127221,XM_003127221…
RAB3IP	9823.ENSSSCP00000000531	Rab-3A-interacting protein isoform X3; Uncharacterized protein	https://smart.embl.de/smart/DDvec.cgi?smart=463:Pfam_Sec2p(174|257)+	100152578,ENSSSCG00000000500,ENSSSCP00000000531,ENSSSCT00000000539,F1SH42,F1SH42_PIG,FP236648,RAB3IP,Rab-3A-interacting protein,Rab-3A-interacting protein isoform X3,UPI00025E0E98,Uncharacterized protein,XP_001926685,XP_001926685.3,XP_013853175,ssc:100152578
RAP2A	9823.ENSSSCP00000010152	Ras-related protein rap-2a; Small GTP-binding protein which cycles between a GDP-bound inactive and a GTP-bound active form. In its active form interacts with and regulates several effectors including MAP4K4, MINK1 and TNIK. Part of a signaling complex composed of NEDD4, RAP2A and TNIK which regulates neuronal dendrite extension and arborization during development. More generally, it is part of s…	https://smart.embl.de/smart/DDvec.cgi?smart=105:RAS(1|105)+	100144507,100155367,CU633821,CU633821.1,CU633821.1-201,ENSSSCG00000009506,ENSSSCP00000010152,ENSSSCT00000010423,F2Z519,LOC100155367,NM_001123185,NM_001123185.1,NP_001116657,NP_001116657.1,Q06AU2,RAP2A,RAP2A_PIG,Ras-related protein Rap-2A,Ras-related protein Rap-2a,Ssc.62560,Ssc.98171,UPI0000025BD8,XM_003131056,XM_003131056.3,XP_003131104,XP_003131104.3,XP_020921475,ssc:100155367
RBCK1	9823.ENSSSCP00000007674	annotation not available	https://smart.embl.de/smart/DDvec.cgi?smart=191:Pfam_IBR(31|92)+Pfam_IBR(109|165)+	100519985,2.3.2.31,EC 2.3.2.31,ENSSSCG00000007206,ENSSSCP00000007674,ENSSSCT00000007885,F1S7J3,F1S7J3_PIG,LOC100519985,RBCK1,Ssc.96183,UPI00025DEAEF,XM_003134369,XM_003134369.3,XP_003134417,XP_003134417.3,XP_020933945,ssc:100519985
RBM12	9823.ENSSSCP00000025080	Rna binding motif protein 12; Uncharacterized protein	https://smart.embl.de/smart/DDvec.cgi?smart=955:RRM(327|397)+RRM(453|525)+RRM(567|639)+RRM(880|953)+	100157350,CU914282.4,CU914282.4-201,ENSSSCG00000024284,ENSSSCP00000025080,ENSSSCT00000028045,I3LLW0,I3LLW0_PIG,RBM12,RNA binding motif protein 12,RNA-binding protein 12,Ssc.3976,Ssc.81941,UPI00025E05E4,Uncharacterized protein,XM_003483946,XM_003483946.1,XM_003483946.3,XM_003483947,XM_003483947.1,XM_003483947.3,XM_003483948,XM_003483948.1,XM_005672896.2,XM_013985318.1,XM_013985319.1,XM_013985320.1…
RBP2	9823.ENSSSCP00000012433	Retinol binding protein 2; Intracellular transport of retinol	https://smart.embl.de/smart/DDvec.cgi?smart=134:Pfam_Lipocalin(6|134)+	407611,ACZ57801.1,CRABP-II,CRBP-II,CRBP2,CRBPII,CU463220,Cellular retinol-binding protein II,D5FXJ5,ENSSSCG00000011663,ENSSSCP00000012433,ENSSSCT00000012768,F1SL53,FJ869916,NM_214451,NM_214451.1,NP_999616,NP_999616.1,P50121,RBP2,RBP2-201,RBPC2,RET2_PIG,Retinol binding protein 2,Retinol binding protein 2, cellular,Retinol-binding protein 2,UPI0001C97980,retinol binding protein 2, cellular,ssc:4076…
RBP4	9823.ENSSSCP00000011168	Retinol-binding protein 4 precursor; Retinol-binding protein that mediates retinol transport in blood plasma. Delivers retinol from the liver stores to the peripheral tissues. Transfers the bound all-trans retinol to STRA6, that then facilitates retinol transport across the cell membrane	https://smart.embl.de/smart/DDvec.cgi?smart=201:SIGNAL(1|18)+Pfam_Lipocalin(39|188)+	1AQB,397124,ADF32075.1,D5LIR8,ENSSSCG00000010479,ENSSSCP00000011168,ENSSSCT00000011467,F1SC80,GU932906,NM_214057,NM_214057.1,NP_999222,NP_999222.1,P27485,PRBP,Plasma retinol-binding protein,RBP,RBP4,RBP4-201,RET4_PIG,Retinol-binding protein 4,Retinol-binding protein 4 precursor,Ssc.15695,UPI0001C97356,ssc:397124
RELL1	9823.ENSSSCP00000009350	Relt-like protein 1; RELT-like 1	https://smart.embl.de/smart/DDvec.cgi?smart=272:Pfam_RELT(56|100)+	100522085,CU640480,ENSSSCG00000008772,ENSSSCP00000009350,ENSSSCT00000009597,F1S4K9,F1S4K9_PIG,LOC100522085,RELL1,RELL1-201,RELT like 1,RELT-like 1,RELT-like protein 1,UPI00025E0C35,XP_003128957,XP_003128957.3,XP_013834043,ssc:100522085
RNF149	9823.ENSSSCP00000008719	E3 ubiquitin-protein ligase RNF149; Ring finger protein 149	https://smart.embl.de/smart/DDvec.cgi?smart=392:SIGNAL(1|28)+TRANS(194|216)+RING(263|303)+	100519085,2.3.2.27,A0A5G2QR62,A0A5G2QR62_PIG,CU407202,E3 ubiquitin-protein ligase RNF149,E3 ubiquitin-protein ligase RNF149 ,EC 2.3.2.27,ENSSSCG00000008168,ENSSSCP00000008719,ENSSSCP00000028840,ENSSSCT00000008945,ENSSSCT00000032920,ENSSSCT00000033633,F1STG1,F1STG1_PIG,FLJ90504,K7GLV3,LOC100519085,OTTSUSG00000001034,OTTSUST00000002086,OTTSUST00000002087,RNF149,RNF149-001,RNF149-002,RNF149-201,Ring…
RRP1B	9823.ENSSSCP00000019280	Ribosomal rna processing protein 1 homolog b isoform x1; Ribosomal RNA processing 1B	https://smart.embl.de/smart/DDvec.cgi?smart=669:Pfam_Nop52(1|157)+	100621155,A0A287B786,A0A287B786_PIG,ENSSSCG00000021698,ENSSSCP00000019280,ENSSSCT00000028037,FP340371,I3L5I1,I3L5I1_PIG,KIAA0179,LOC100621155,Nnp1,PPP1R136,RRP1,RRP1B,RRP1B-201,Ribosomal RNA processing 1B,Ribosomal RNA-processing protein 1,Ssc.16682,UPI00025DFEC2,XM_003358984,XM_003358984.1,XP_003359032,XP_003359032.1,XP_020926718,ribosomal RNA processing 1B,ssc:100621155
RUFY4	9823.ENSSSCP00000017142	Run and fyve domain-containing protein 4; RUN and FYVE domain containing 4	https://smart.embl.de/smart/DDvec.cgi?smart=571:Pfam_RUN(41|165)+COIL(410|484)+	100156394,ENSSSCG00000016182,ENSSSCP00000017142,ENSSSCT00000017620,F1SS06,F1SS06_PIG,FLJ46536,RUFY4,RUFY4-201,RUN and FYVE domain containing 4,RUN and FYVE domain-containing protein 4,UPI0001E887F0,XM_003359647,XM_003359647.1,XP_003359695,XP_003359695.1,XP_020930938,ssc:100156394
S100A14	9823.ENSSSCP00000007017	Uncharacterized protein; S100 calcium binding protein A14; Belongs to the S-100 family	https://smart.embl.de/smart/DDvec.cgi?smart=104:Pfam_S_100(18|59)+	100153930,BCMP84,ENSSSCG00000006582,ENSSSCP00000007016,ENSSSCP00000007017,ENSSSCP00000028431,ENSSSCP00000030276,ENSSSCP00000031073,ENSSSCT00000007210,ENSSSCT00000007211,ENSSSCT00000033267,ENSSSCT00000034443,ENSSSCT00000035064,F1SFV3,F1SFV3_PIG,K7GKQ4,NM_001190168,NM_001190168.1,NP_001177097,NP_001177097.1,OTTSUSG00000001695,OTTSUST00000003421,OTTSUST00000004555,OTTSUST00000006729,OTTSUST000000076…
SAT2	9823.ENSSSCP00000019018	Diamine n-acetyltransferase; Enzyme which catalyzes the acetylation of polyamines. Substrate specificity: norspermidine > spermidine = spermine >> N(1)acetylspermine = putrescine (By similarity)	https://smart.embl.de/smart/DDvec.cgi?smart=170:Pfam_Acetyltransf_7(50|144)+	100170117,2.3.1.57,Diamine N-acetyltransferase ,Diamine acetyltransferase 2,EC 2.3.1.57,ENSSSCG00000017952,ENSSSCP00000019018,ENSSSCT00000019536,F1ST40,NM_001129962,NM_001129962.1,NM_001129962.2,NP_001123434,NP_001123434.1,Polyamine N-acetyltransferase 2,Q7PCJ9,SAT2,SAT2-201,SAT2_PIG,SSAT2,Spermidine/spermine N(1)-acetyltransferase 2,UPI0001C98D8D,ssc:100170117
SCGN	9823.ENSSSCP00000001171	Sus scrofa secretagogin, EF-hand calcium binding protein (SCGN), mRNA	https://smart.embl.de/smart/DDvec.cgi?smart=276:EFh(16|44)+EFh(109|137)+EFh(153|181)+EFh(201|229)+EFh(244|273)+	768111,ABI96203.1,DQ972967,ENSSSCG00000001101,ENSSSCP00000001171,ENSSSCT00000001197,NM_001077224,NM_001077224.1,NP_001070692,NP_001070692.1,Q06A97,SCGN,SCGN-201,SEGN_PIG,Secretagogin,UPI000055321F,ssc:768111
SCP2	9823.ENSSSCP00000004169	Non-specific lipid-transfer protein ; Belongs to the thiolase family	https://smart.embl.de/smart/DDvec.cgi?smart=358:Pfam_Thiolase_N(11|237)+Pfam_Thiolase_C(271|358)+	2.3.1.176,397439,AB530152,BAI48100.1,D0G7F1,EC 2.3.1.176,ENSSSCG00000003853,ENSSSCP00000004169,ENSSSCT00000004265,F1S762,F1S762_PIG,NP_001161887,NP_001161887.1,Non-specific lipid-transfer protein,SCP2,SCP2-201,Ssc.6742,Sterol carrier protein 2 ,UPI00025DF8A7,Uncharacterized protein,non-specific lipid-transfer protein,ssc:397439
SCRN1	9823.ENSSSCP00000017674	Secernin-1; Secernin 1	https://smart.embl.de/smart/DDvec.cgi?smart=423:Pfam_Peptidase_C69(43|244)+	100513510,A0A287BNG4,A0A287BNG4_PIG,ENSSSCG00000016684,ENSSSCP00000017674,ENSSSCT00000018165,F1SIG7,KIAA0193,LOC100513510,SCRN1,SCRN1-201,Secernin,Secernin 1,Secernin-1,Ssc.4965,UPI00025E134A,XP_003134860,XP_003134860.1,secernin 1,ssc:100513510
SDHD	9823.ENSSSCP00000015958	Succinate dehydrogenase [ubiquinone] cytochrome b small subunit, mitochondrial; Membrane-anchoring subunit of succinate dehydrogenase (SDH) that is involved in complex II of the mitochondrial electron transport chain and is responsible for transferring electrons from succinate to ubiquinone (coenzyme Q)	https://smart.embl.de/smart/DDvec.cgi?smart=159:Pfam_CybS(38|158)+	100048954,1ZOY,1ZP0,3ABV,3AE1,3AE2,3AE3,3AE4,3AE5,3AE6,3AE7,3AE8,3AE9,3AEA,3AEB,3AEC,3AED,3AEE,3AEF,3AEG,3SFD,3SFE,4YTP,4YXD,A5GZW8,A7E1T4,A7E1T8,CII-4,CybS,DHSD_PIG,ENSSSCG00000015034,ENSSSCP00000015958,ENSSSCT00000016399,F1SMA9,NM_001097516,NM_001097516.1,NP_001090985,NP_001090985.1,QPs3,SDHD,Ssc.48868,Ssc.95416,Succinate dehydrogenase complex subunit D,UPI0001C9809B,ssc:100048954
SEPHS2	9823.ENSSSCP00000008324	Selenide, water dikinase 2; Synthesizes selenophosphate from selenide and ATP	https://smart.embl.de/smart/DDvec.cgi?smart=400:Pfam_AIRS(71|183)+Pfam_AIRS_C(195|370)+	100037302,100621901,2.7.9.3,A1YIZ1,DCTPP1,EC 2.7.9.3,ENSSSCG00000007795,ENSSSCP00000008324,ENSSSCT00000008543,F1RG63,F1RG63_PIG,NM_001093735,NM_001093735.1,NP_001087204,NP_001087204.1,SEPHS2,SEPHS2-201,SPS2,SPS2_PIG,SPS2b,Selenide, water dikinase ,Selenide, water dikinase 2,Selenium donor protein 2,Selenophosphate synthase 2,Selenophosphate synthetase 2,Ssc.15219,UPI00025E1421,Uncharacterized pro…
SH3GL2	9823.ENSSSCP00000005565	SH3 domain containing GRB2 like 2, endophilin A1; SH3-domain GRB2-like 2	https://smart.embl.de/smart/DDvec.cgi?smart=333:BAR(1|192)+SH3(274|329)+	100155580,CNSA2,CU234156,CU463988,EEN-B1,ENSSSCG00000005177,ENSSSCP00000005565,ENSSSCT00000005707,F1SNE5,F1SNE5_PIG,SH3 domain containing GRB2 like 2, endophilin A1,SH3-domain GRB2-like 2,SH3D2A,SH3GL2,SH3GL2-201,SH3P4,Ssc.97765,UPI00025E0FCE,XM_001925157.5,XP_001925192.2
SLC9A3R2	9823.ENSSSCP00000008585	Sodium/hydrogen exchange regulatory cofactor nhe-rf2; Na(+)/H(+) exchange regulatory cofactor NHE-RF; Scaffold protein that connects plasma membrane proteins with members of the ezrin/moesin/radixin family and thereby helps to link them to the actin cytoskeleton and to regulate their surface expression	https://smart.embl.de/smart/DDvec.cgi?smart=335:PDZ(17|89)+PDZ(157|229)+Pfam_EBP50_C(265|335)+	100192448,B6EAV5,B6EAV5_PIG,E3KARP,ENSSSCG00000008038,ENSSSCP00000008584,ENSSSCP00000008585,ENSSSCT00000008808,ENSSSCT00000008809,F1RFB4,NHERF-2,NM_001137639,NM_001137639.1,NP_001131111,NP_001131111.1,Na(+)/H(+) exchange regulatory cofactor NHE-RF,Na(+)/H(+) exchange regulatory cofactor NHE-RF2,SIP-1,SLC9A3R2,SLC9A3R2-201,Ssc.4945,TKA-1,UPI00025DFD67,ssc:100192448
SMS	9823.ENSSSCP00000030734	Uncharacterized protein; Spermine synthase	https://smart.embl.de/smart/DDvec.cgi?smart=374:Pfam_Spermine_synt_N(131|180)+Pfam_Spermine_synth(182|374)+	100153052,2.5.1.22,A0A480TRN9,CU210923,EC 2.5.1.22,ENSSSCG00000012166,ENSSSCP00000012951,ENSSSCP00000028781,ENSSSCP00000029954,ENSSSCP00000030084,ENSSSCP00000030734,ENSSSCP00000031098,ENSSSCT00000013307,ENSSSCT00000033895,ENSSSCT00000034188,ENSSSCT00000035032,ENSSSCT00000035605,ENSSSCT00000035646,F1SQ06,K7GPY8,K7GPY8_PIG,K7GS54,LOC100153052,MRSR,OTTSUSG00000004424,OTTSUST00000011002,OTTSUST000000…
SNAT2	9823.ENSSSCP00000000860	Solute carrier family 38 (sodium-coupled neutral amino acid transporter), member 2; Uncharacterized protein	https://smart.embl.de/smart/DDvec.cgi?smart=518:Pfam_Aa_trans(81|507)+	100525644,A0A288CFU8,A0A288CFU8_PIG,CU633264.1,CU633264.1-201,CU633350,ENSSSCG00000000808,ENSSSCP00000000860,ENSSSCT00000000877,F1SGW8,F1SGW9,GACC01000166,JAA53641.1,K9J4Q4,K9J4Q4_PIG,LOC100525644,LOC100738862,NP_001304010,NP_001304010.1,R9XZ29,SLC38A2,SLC38A2-201,SNAT2,Sodium-coupled neutral amino acid transporter 2,Solute carrier family 38 member 2,Solute carrier family 38, member 2,Ssc.99550,U…
SNIP1	9823.ENSSSCP00000026473	Smad nuclear interacting protein 1	https://smart.embl.de/smart/DDvec.cgi?smart=261:FHA(145|209)+	ENSSSCG00000029991,ENSSSCP00000026473,ENSSSCT00000025221,I3LQU1,I3LQU1_PIG,LOC100620923,SNIP1,SNIP1-201,Smad nuclear interacting protein 1,UPI00025DEFA3,XP_003361962,XP_003361962.1,XP_013847625.1
SOD3	9823.ENSSSCP00000027730	Superoxide dismutase [Cu-Zn]; Destroys radicals which are normally produced within the cells and which are toxic to biological systems; Belongs to the Cu-Zn superoxide dismutase family	https://smart.embl.de/smart/DDvec.cgi?smart=243:SIGNAL(1|18)+Pfam_Sod_Cu(76|213)+	1.15.1.1,780439,EC 1.15.1.1,EC-SOD,ENSSSCG00000028814,ENSSSCP00000027730,ENSSSCT00000022773,FP326706.1,FP326706.1-201,I3LUD1,I3LUD1_PIG,LOC780439,NM_001078688,NM_001078688.1,NP_001072156,NP_001072156.1,SOD3,SOD3-201,Superoxide dismutase 3, extracellular,Superoxide dismutase [Cu-Zn],Superoxide dismutase, Cu-Zn family ,UPI00025E0923,ssc:780439,superoxide dismutase 3, extracellular
SPP1	9823.ENSSSCP00000009825	Secreted phosphoprotein 1; Osteopontin; Binds tightly to hydroxyapatite. Appears to form an integral part of the mineralized matrix. Probably important to cell-matrix interaction; Belongs to the osteopontin family	https://smart.embl.de/smart/DDvec.cgi?smart=303:SIGNAL(1|16)+OSTEO(17|303)+	397087,AAA31094.1,AB530168,BAI48023.1,Bone sialoprotein 1,CAA34594.1,D0G7G0,ENSSSCG00000009216,ENSSSCP00000009825,ENSSSCP00000009826,ENSSSCT00000010091,ENSSSCT00000010092,M84121,NM_214023,NM_214023.1,NP_999188,NP_999188.1,OPN,OSTP_PIG,OTTSUSG00000000904,OTTSUST00000001845,Osteopontin,Osteopontin precursor,P14287,SPP-1,SPP1,SPP1-001,Secreted phosphoprotein 1,UPI0000130EEE,X16575,XM_005667004.2,XP_…
SPTLC3	9823.ENSSSCP00000007534	Serine palmitoyltransferase, long chain base subunit 3	https://smart.embl.de/smart/DDvec.cgi?smart=548:TRANS(53|75)+Pfam_Aminotran_1_2(155|516)+	100519280,2.3.1.50,C20orf38,CU062465,CU302400,EC 2.3.1.50,ENSSSCG00000007072,ENSSSCP00000007534,ENSSSCT00000007743,F1SBJ7,F1SBJ7_PIG,FLJ11112,LCB2B,SPTLC2L,SPTLC3,SPTLC3-201,Serine palmitoyltransferase ,Serine palmitoyltransferase 3,Ssc.40910,Ssc.79170,UPI0001E88AE7,XM_003134257,XM_003134257.1,XM_003134257.3,XP_003134305,XP_003134305.1,hLCB2b,ssc:100519280
SSR2	9823.ENSSSCP00000006928	Translocon-associated protein subunit beta; TRAP proteins are part of a complex whose function is to bind calcium to the ER membrane and thereby regulate the retention of ER resident proteins	https://smart.embl.de/smart/DDvec.cgi?smart=203:Pfam_TRAP_beta(23|201)+	100154318,A0A480W8D2,A0A480W8D2_PIG,ENSSSCG00000006501,ENSSSCP00000006928,ENSSSCT00000007120,F1RLP7,F1RLP7_PIG,LOC100154318,SSR2,SSR2-201,Signal sequence receptor subunit beta,Ssc.11203,TLAP,TRAP-beta,TRAPB,Translocon-associated protein subunit beta,UPI00025E0854,XM_001928470,XM_001928470.3,XM_001928470.4,XM_001928473,XM_001928473.1,XM_005663297.1,XP_001928505,XP_001928505.1,XP_001928508,XP_00192…
STAR	9823.ENSSSCP00000020269	Steroidogenic acute regulatory protein, mitochondrial precursor; Plays a key role in steroid hormone synthesis by enhancing the metabolism of cholesterol into pregnenolone. Mediates the transfer of cholesterol from the outer mitochondrial membrane to the inner mitochondrial membrane where it is cleaved to pregnenolone (By similarity)	https://smart.embl.de/smart/DDvec.cgi?smart=285:START(76|281)+	396597,AAV71151.1,AB530157,AY800265,BAI48104.1,ENSSSCG00000026109,ENSSSCP00000020269,ENSSSCT00000032430,NP_998920,NP_998920.2,Q28996,Q53Z33,Q5Q0U1,Q95259,STAR,STAR-201,START domain-containing protein 1,STAR_PIG,Ssc.102161,StAR,StARD1,UPI0000496225,ssc:396597
STARD7	9823.ENSSSCP00000008683	Star-related lipid transfer protein 7, mitochondrial; StAR-related lipid transfer (START) domain containing 7	https://smart.embl.de/smart/DDvec.cgi?smart=380:SIGNAL(1|25)+START(131|339)+	100525865,ENSSSCG00000008132,ENSSSCP00000008683,ENSSSCT00000008909,F1SU33,F1SU33_PIG,GTT1,STARD7,STARD7-201,Ssc.12763,Ssc.82135,StAR related lipid transfer domain containing 7,UPI0001E86C68,XM_003124844,XM_003124844.3,XM_003124844.5,XP_003124892,XP_003124892.3,ssc:100525865
STIP1	9823.ENSSSCP00000025642	annotation not available	https://smart.embl.de/smart/DDvec.cgi?smart=415:TPR(4|37)+TPR(38|71)+TPR(72|105)+TPR(225|258)+TPR(259|292)+TPR(300|333)+TPR(360|393)+	100623923,ENSSSCG00000021620,ENSSSCP00000025642,ENSSSCT00000027308,I3LNG8,I3LNG8_PIG,LOC100623923,STIP1,Ssc.1549,Stress induced phosphoprotein 1,Stress-induced-phosphoprotein 1,UPI00025E08DF,XM_003353794,XM_003353794.1,XM_003353794.3,XP_003353842,XP_003353842.1,ssc:100623923
STMN1	9823.ENSSSCP00000021642	Stathmin; Involved in the regulation of the microtubule (MT) filament system by destabilizing microtubules. Prevents assembly and promotes disassembly of microtubules (By similarity). Its phosphorylation at Ser-16 may be required for axon formation during neurogenesis. Involved in the control of the learned and innate fear (By similarity); Belongs to the stathmin family	https://smart.embl.de/smart/DDvec.cgi?smart=149:Pfam_Stathmin(5|140)+	494463,AAT66936.1,AY644720,ENSSSCG00000026257,ENSSSCP00000021642,ENSSSCT00000025212,NM_001009582,NM_001009582.1,NP_001009582,NP_001009582.1,Q6DUB7,STMN1,STMN1-201,STMN1_PIG,Ssc.7701,Stathmin,Sus scrofa stathmin 1 (STMN1), mRNA.,UPI0000044E0E,XM_005665112.2,XM_005665113.2,XM_005665114.2,XM_013999060.1,XP_005665169.1,XP_005665170.1,XP_005665171.1,XP_013854514.1,ssc:494463
STX3	9823.ENSSSCP00000013953	Syntaxin-3 isoform X1; Syntaxin 3; Belongs to the syntaxin family	https://smart.embl.de/smart/DDvec.cgi?smart=289:SynN(27|146)+t_SNARE(186|253)+TRANS(264|286)+	100520886,A0A287AF60,A0A287AF60_PIG,ENSSSCG00000013119,ENSSSCP00000013953,ENSSSCT00000014339,F1RI88,STX3,STX3-201,STX3A,Syntaxin 1B/2/3,Syntaxin 3,Syntaxin-3 isoform X1,UPI00025E0A2B,XP_020938638,ssc:100520886,syntaxin 3
SUB1	9823.ENSSSCP00000026363	Activated rna polymerase ii transcriptional coactivator p15; Uncharacterized protein; SUB1 homolog (S. cerevisiae)	https://smart.embl.de/smart/DDvec.cgi?smart=134:Pfam_PC4(71|123)+	100512195,A0A286ZNR9,A0A287AUW4,A0A287AUW4_PIG,ENSSSCG00000022132,ENSSSCP00000026363,ENSSSCT00000023763,I3LQI3,LOC100512195,PC4,PC4 domain-containing protein,SUB1,SUB1 homolog (S. cerevisiae),SUB1-201,Ssc.1222,UPI00025DE734,XM_003133276,XM_003133276.2,XP_003133324,XP_003133324.1,XP_005671677,p14,p15,ssc:100512195
TAPBP	9823.ENSSSCP00000001636	TAP binding protein (tapasin)	https://smart.embl.de/smart/DDvec.cgi?smart=463:SIGNAL(1|21)+Pfam_C1-set(300|390)+	100155428,A0A287A1Y1,A0A287A1Y1_PIG,ENSSSCG00000001507,ENSSSCP00000001636,ENSSSCT00000001680,F1RZT0,F1RZT0_PIG,LOC100155428,Ssc.3828,TAP binding protein,TAP binding protein (tapasin),TAPA,TAPBP,TAPBP-201,Tapasin,UPI00025DF641,XM_001925468,XM_001925468.2,XM_005665884.2,XP_001925503,XP_001925503.2,XP_005665941,XP_005665941.1,ZBTB22,Zinc finger and BTB domain containing 22,ssc:100155428
TAPBPL	9823.ENSSSCP00000000750	Tapasin-related protein isoform x1; TAP binding protein-like	https://smart.embl.de/smart/DDvec.cgi?smart=443:SIGNAL(1|20)+IG(193|298)+IGc1(313|389)+TRANS(403|425)+	100520908,ENSSSCG00000000704,ENSSSCP00000000750,ENSSSCT00000000766,F1SL31,F1SL31_PIG,FLJ10143,LOC100520908,TAP binding protein like,TAP binding protein-like,TAPBP-R,TAPBPL,TAPBPL-201,TAPBPR,Tapasin-related protein isoform X1,UPI00025DFE52,XM_003126551,XM_003126551.3,XP_003126599,XP_003126599.3,XP_005653214,ssc:100520908
TIMM10B	9823.ENSSSCP00000015553	Mitochondrial import inner membrane translocase subunit tim10 b; Uncharacterized protein; Belongs to the small Tim family	https://smart.embl.de/smart/DDvec.cgi?smart=103:Pfam_zf-Tim10_DDP(3|69)+	100623727,A0A5G2R1A5,A0A5G2R1A5_PIG,ENSSSCG00000014623,ENSSSCP00000015553,ENSSSCT00000015974,F1RMP0,LOC100623727,TIMM10B,UPI0001C98152,Uncharacterized protein,XM_003357135,XM_003357135.1,XM_003357135.3,XP_003357183,XP_003357183.1,ssc:100623727
TIMP3	9823.ENSSSCP00000000161	Metalloproteinase inhibitor 3; TIMP metallopeptidase inhibitor 3	https://smart.embl.de/smart/DDvec.cgi?smart=171:NTR(1|154)+	396775,A0A286ZZX3,A0A286ZZX3_PIG,CU633408,ENSSSCG00000000155,ENSSSCP00000000161,ENSSSCT00000000163,F1SPS4,Metalloproteinase inhibitor 3,SFD,TIMP metallopeptidase inhibitor 3,TIMP-3,TIMP3,TIMP3-201,UPI00025E1779,XM_003126073,XM_003126073.3,XM_003126073.5,XP_003126121,XP_003126121.3,ssc:396775
TINAG	9823.ENSSSCP00000020659	Tubulointerstitial nephritis antigen isoform x1; Tubulointerstitial nephritis antigen; Belongs to the peptidase C1 family	https://smart.embl.de/smart/DDvec.cgi?smart=358:Pept_C1(99|349)+	100153159,AEMK01171069.1,AEMK01171069.1-201,ENSSSCG00000028642,ENSSSCP00000020659,ENSSSCT00000031207,I3L9E7,I3L9E7_PIG,LOC100153159,TINAG,TINAG-201,Tubulointerstitial nephritis antigen,Tubulointerstitial nephritis antigen isoform X1,UPI00025E08D1,XM_001927663,XM_001927663.4,XP_001927698,XP_001927698.4,XP_020954173,ssc:100153159,tubulointerstitial nephritis antigen
TM4SF4	9823.ENSSSCP00000012475	Transmembrane 4 L six family member 4	https://smart.embl.de/smart/DDvec.cgi?smart=206:Pfam_L6_membrane(1|192)+	100522400,A0A5G2R330,A0A5G2R330_PIG,ENSSSCG00000011703,ENSSSCP00000012475,ENSSSCT00000012813,F1SJP1,F1SJP1_PIG,FP325234,LOC100522400,Ssc.29900,TM4SF4,TM4SF4-201,Transmembrane 4 L six family member 4,Transmembrane 4 L6 family member 4,UPI00025E14B4,XM_003132480,XM_003132480.2,XP_003132528,XP_003132528.2,il-TMP,ssc:100522400,transmembrane 4 L six family member 4
TMA7	9823.ENSSSCP00000012104	Uncharacterized protein; Translation machinery associated 7 homolog (S. cerevisiae)	https://smart.embl.de/smart/DDvec.cgi?smart=64:Pfam_TMA7(3|64)+	CCDC72,ENSSSCG00000011351,ENSSSCP00000012104,ENSSSCT00000012428,F2Z5V1,F2Z5V1_PIG,HSPC016,LOC100521518,TMA7,TMA7-201,Translation machinery associated 7 homolog,UPI0000027F8E,Uncharacterized protein,XM_003132184,XM_003132184.3,XP_003132232,XP_003132232.1
TMEM109	9823.ENSSSCP00000013944	Transmembrane protein 109	https://smart.embl.de/smart/DDvec.cgi?smart=243:SIGNAL(1|33)+Pfam_BRI3BP(57|231)+	100511116,CU861565,ENSSSCG00000013110,ENSSSCP00000013944,ENSSSCT00000014330,F1RIA7,F1RIA7_PIG,LOC100511116,MGC5508,Ssc.100213,Ssc.24170,Ssc.96311,TMEM109,TMEM109-201,Transmembrane protein 109,UPI0001C97CD1,XM_003122670,XM_003122670.2,XM_003122670.4,XP_003122718,XP_003122718.1,ssc:100511116,transmembrane protein 109
TMEM126A	9823.ENSSSCP00000024265	Transmembrane protein 126A	https://smart.embl.de/smart/DDvec.cgi?smart=196:Pfam_TMEM126(12|191)+	100627094,CU928672.2,CU928672.2-201,DKFZp586C1924,ENSSSCG00000025187,ENSSSCP00000024265,ENSSSCT00000023686,I3LJK4,I3LJK4_PIG,NM_001243592,NM_001243592.1,NP_001230521,NP_001230521.1,OPA7,Ssc.12934,Ssc.24602,TMEM126A,TMEM126A-201,Transmembrane protein 126A,Transmembrane protein 126A isoform 1,UPI0002106410,Uncharacterized protein,XM_005667190.2,XM_005667191.2,XM_005667192.2,XM_005667193.2,XM_013979…
TMEM2	9823.ENSSSCP00000005651	Transmembrane protein 2; Uncharacterized protein	https://smart.embl.de/smart/DDvec.cgi?smart=357:TRANS(83|105)+G8(121|245)+Pfam_ILEI(265|353)+	CU928348.1,CU928348.1-201,ENSSSCG00000005260,ENSSSCP00000005651,ENSSSCT00000005795,F1SJB9,F1SJB9_PIG,LOC100738501,TMEM2,Transmembrane protein 2,UPI00025DFC38,Uncharacterized protein,XM_003480535,XM_003480535.1,XP_003480583,XP_003480583.1
TMEM245	9823.ENSSSCP00000005839	Transmembrane protein 245 isoform x1; Transmembrane protein 245	https://smart.embl.de/smart/DDvec.cgi?smart=867:TRANS(56|78)+TRANS(83|100)+TRANS(120|142)+TRANS(151|173)+TRANS(188|210)+TRANS(231|253)+TRANS(273|295)+TRANS(355|377)+TRANS(460|482)+Pfam_AI-2E_transport(587|844)+	100625952,A0A287BNX8,A0A287BNX8_PIG,C9orf5,CG-2,ENSSSCG00000005444,ENSSSCP00000005839,ENSSSCT00000005988,F1SP24,LOC100625952,TMEM245,TMEM245-201,Transmembrane protein 245,Transmembrane protein 245 isoform X1,UPI00025E13E8,XM_003353600,XM_003353600.1,XP_003353648,XP_003353648.1,XP_005660377,ssc:100625952,transmembrane protein 245
TMEM41B	9823.ENSSSCP00000015509	Transmembrane protein 41b isoform x1; Transmembrane protein 41B	https://smart.embl.de/smart/DDvec.cgi?smart=291:TRANS(50|72)+Pfam_SNARE_assoc(129|250)+TRANS(260|282)+	100519436,A0A286ZID7,A0A286ZID7_PIG,CU638718,ENSSSCG00000014579,ENSSSCP00000015509,ENSSSCT00000015929,F1RNJ3,LOC100519436,Ssc.82107,Ssc.9769,Ssc.99270,TMEM41B,Transmembrane protein 41B,Transmembrane protein 41B isoform X1,UPI0001C980DA,Uncharacterized protein,XM_003129390,XM_003129390.2,XM_003129390.4,XP_003129438,XP_003129438.1,ssc:100519436
TMSB4X	9823.ENSSSCP00000012901	Thymosin beta-4; Plays an important role in the organization of the cytoskeleton. Binds to and sequesters actin monomers (G actin) and therefore inhibits actin polymerization; Belongs to the thymosin beta family	https://smart.embl.de/smart/DDvec.cgi?smart=44:THY(7|43)+	733606,ABD18454.1,B3XXC3,BAG68216.1,CAB03562.1,DQ372079,ENSSSCG00000012119,ENSSSCP00000012901,ENSSSCP00000012902,ENSSSCP00000028301,ENSSSCP00000028545,ENSSSCP00000029146,ENSSSCP00000030186,ENSSSCT00000013257,ENSSSCT00000013258,ENSSSCT00000033294,ENSSSCT00000035781,ENSSSCT00000036603,ENSSSCT00000036667,Hematopoietic system regulatory peptide,K7GL17,LOC100625015,NM_001044555,NM_001044555.1,NM_00114…
[truncated: 14 more rows]
